# Supplementary material for: Crystal structure of (2E)-3-[4-(di­methyl­amino)­phen­yl]-1-(thio­phen-2-yl)prop-2-en-1-one
Source: Acta Crystallogr E Crystallogr Commun. 2017 Mar 7;73(Pt 4):476–80. doi: 10.1107/S2056989017003437 (PMC5382602; doi:10.1107/S2056989017003437)
Supplement: Supplementary file 1 [file e-73-00476-sup1.cif]

##############################################################################
#                                                                            #
# This CIF contains the data in a paper accepted for publication in          #
# Acta Crystallographica Section E. It conforms to the requirements of       #
# Notes for Authors for Acta Crystallographica Section E, and has been       #
# peer reviewed under the auspices of the IUCr Commission on Journals.       #
#                                                                            #
# Full details of the Crystallographic Information File format               #
# are given in the paper "The Crystallographic Information File (CIF):       #
# a New Standard Archive File for Crystallography" by S. R. Hall, F. H.      #
# Allen and I. D. Brown [Acta Cryst. (1991), A47, 655-685].                  #
#                                                                            #
# The current version of the core CIF dictionary is obtainable from          #
# ftp://ftp.iucr.org/pub/cif_core.dic.                                       #
#                                                                            #
# Software is freely available for graphical display of the structure(s)     #
# in this CIF. For information consult the CIF software page                 #
# http://www.iucr.org/resources/cif/software.                                #
#                                                                            #
# This file may be used for bona fide research purposes within the           #
# scientific community so long as proper attribution is given to the journal # 
# article from which it was obtained.                                        #
#                                                                            #
##############################################################################
data_I
_database_code_depnum_ccdc_archive 'CCDC 1535563'
_audit_creation_method     SHELXL-2016/6
_journal_date_recd_electronic     2017-02-19
_journal_date_accepted     2017-03-01
_journal_name_full     'Acta Crystallographica, Section E'
_journal_year     2017
_journal_volume     73
_journal_issue      4
_journal_page_first     476
_journal_page_last     480
_journal_paper_category     GO
_journal_paper_doi     10.1107/S2056989017003437
_journal_coeditor_code     RZ5205
_publ_contact_author_name     'Leandro Bresolin'
_publ_contact_author_address
;
Escola de Qu\'imica e Alimentos
Universidade Federal do Rio Grande
Av. It\'alia km 08, Campus Carreiros
96203-900 Rio Grande-RS
Brazil
;
_publ_contact_author_email     leandro_bresolin@yahoo.com.br
_publ_contact_author_fax     '55(53)32336951'
_publ_contact_author_phone     '55(53)32336955'
_publ_section_title
;
Crystal structure of
(2<i>E</i>)-3-[4-(dimethylamino)phenyl]-1-(thiophen-2-yl)prop-2-en-1-one
;
loop_
    _publ_author_name
    _publ_author_footnote
    _publ_author_address
    'Oliveira, Gabriela Porto de' .
;
Universidade Federal do Rio Grande (FURG)
Escola de Qu\'imica e Alimentos
Rio Grande
Brazil
;
    'Bresolin, Leandro' .
;
Universidade Federal do Rio Grande (FURG)
Escola de Qu\'imica e Alimentos
Rio Grande
Brazil
;
    'Flores, Darlene Correia' .
;
Universidade Federal do Rio Grande (FURG)
Escola de Qu\'imica e Alimentos
Rio Grande
Brazil
;
    'Farias, Renan Lira de' .
;
Universidade Estadual Paulista (UNESP)
Instituto de Qu\'imica
Araraquara
Brazil
;
    'Oliveira, Adriano Bof de' .
;
Universidade Federal de Sergipe (UFS)
Departamento de Qu\'imica
S\~ao Crist\'ov\~ao
Brazil
;
_publ_section_synopsis
;
In the title chalcone-thiophene derivative, the dihedral angle between the
aromatic and the thiophene rings is 11.4(2)\%. In the crystal, molecules are
linked by C---H...O and C---H...S weak interactions along [100], forming rings
of <i>R~2~^2^</i>(8) graph-set motif, by C---H...O weak interactions along
[010], forming <i>C</i>(6) chains, and by weak
H(methyl--group)...<i>Cg</i>(thiophene ring)  interactions into dimers; the
crystal packing resembles a herringbone arrangement when viewed along [100]. A
molecular docking calculation of the title compound with the neuraminidase
enzyme was carried out.
;
_chemical_name_systematic
;
(2<i>E</i>)-3-[4-(Dimethylamino)phenyl]-1-(thiophen-2-yl)prop-2-en-1-one
;
_chemical_name_common     Chalcone-Thiophene
_chemical_formula_moiety     'C15 H15 N O S'
_chemical_formula_sum     'C15 H15 N O S'
_chemical_formula_iupac     'C15 H15 N O S'
_chemical_formula_weight     257.34
_chemical_melting_point     ?
_symmetry_cell_setting     monoclinic
_symmetry_space_group_name_h-m     'P 21/n'
_shelx_space_group_comment
;
The symmetry employed for this shelxl refinement is uniquely defined
by the following loop, which should always be used as a source of
symmetry information in preference to the above space-group names.
They are only intended as comments.
;
_space_group_crystal_system     monoclinic
_space_group_name_H-M_alt     'P 21/n'
_space_group_name_Hall     '-P 2yn'
loop_
    _space_group_symop_operation_xyz
    'x, y, z'
    '-x+1/2, y+1/2, -z+1/2'
    '-x, -y, -z'
    'x-1/2, -y-1/2, z-1/2'
_cell_length_a     6.2405(4)
_cell_length_b     9.9975(6)
_cell_length_c     20.7815(13)
_cell_angle_alpha     90
_cell_angle_beta     93.097(2)
_cell_angle_gamma     90
_cell_volume     1294.65(14)
_cell_formula_units_Z     4
_cell_measurement_reflns_used     9620
_cell_measurement_theta_min     2.26
_cell_measurement_theta_max     28.74
_cell_measurement_temperature     120(2)
_exptl_crystal_description     block
_exptl_crystal_colour     orange
_exptl_crystal_size_max     0.529
_exptl_crystal_size_mid     0.160
_exptl_crystal_size_min     0.090
_exptl_crystal_density_diffrn     1.320
_exptl_crystal_density_meas     ?
_exptl_crystal_density_method     ?
_exptl_crystal_F_000     544
_exptl_absorpt_coefficient_mu     0.237
_exptl_absorpt_correction_type     multi-scan
_exptl_absorpt_process_details
;
(SADABS; Bruker, 2014)
;
_shelx_estimated_absorpt_T_min     0.885
_shelx_estimated_absorpt_T_max     0.979
_exptl_absorpt_correction_T_min     0.8850
_exptl_absorpt_correction_T_max     0.9790
_diffrn_ambient_temperature     120(2)
_diffrn_radiation_type     MoK\a
_diffrn_radiation_wavelength     0.71073
_diffrn_measurement_device_type     'Bruker APEXII CCD area detector'
_diffrn_measurement_method     '\f and \w scans'
_diffrn_detector_area_resol_mean     ?
_diffrn_reflns_number     50820
_diffrn_reflns_av_R_equivalents     0.0305
_diffrn_reflns_theta_min     2.261
_diffrn_reflns_theta_max     28.758
_diffrn_reflns_theta_full     25.242
_diffrn_measured_fraction_theta_max     0.966
_diffrn_measured_fraction_theta_full     0.997
_diffrn_reflns_limit_h_min     -7
_diffrn_reflns_limit_h_max     8
_diffrn_reflns_limit_k_min     -13
_diffrn_reflns_limit_k_max     13
_diffrn_reflns_limit_l_min     -28
_diffrn_reflns_limit_l_max     28
_refine_special_details
;
Refined as a 2-component twin.
;
_reflns_number_total     3381
_reflns_number_gt     3116
_reflns_threshold_expression     'I > 2\s(I)'
_refine_ls_structure_factor_coef     Fsqd
_refine_ls_matrix_type     full
_refine_ls_R_factor_all     0.0735
_refine_ls_R_factor_gt     0.0676
_refine_ls_wR_factor_gt     0.1788
_refine_ls_wR_factor_ref     0.1823
_refine_ls_goodness_of_fit_ref     1.141
_refine_ls_restrained_S_all     1.141
_refine_ls_number_reflns     3381
_refine_ls_number_parameters     166
_refine_ls_number_restraints     0
_refine_ls_hydrogen_treatment     constr
_refine_ls_weighting_scheme     calc
_refine_ls_weighting_details
                           'w=1/[\s^2^(Fo^2^)+7.0190P] where P=(Fo^2^+2Fc^2^)/3'
_atom_sites_solution_hydrogens     geom
_atom_sites_solution_primary     direct
_atom_sites_solution_secondary     difmap
_refine_ls_shift/su_max     0.000
_refine_ls_shift/su_mean     0.000
_refine_diff_density_max     1.159
_refine_diff_density_min     -0.812
_refine_ls_extinction_method     none
_refine_ls_extinction_coef     .
loop_
    _atom_type_symbol
    _atom_type_description
    _atom_type_scat_dispersion_real
    _atom_type_scat_dispersion_imag
    _atom_type_scat_source
    C C 0.0033 0.0016 'International Tables Vol C Tables 4.2.6.8 and 6.1.1.4'
    H H 0.0000 0.0000 'International Tables Vol C Tables 4.2.6.8 and 6.1.1.4'
    N N 0.0061 0.0033 'International Tables Vol C Tables 4.2.6.8 and 6.1.1.4'
    O O 0.0106 0.0060 'International Tables Vol C Tables 4.2.6.8 and 6.1.1.4'
    S S 0.1246 0.1234 'International Tables Vol C Tables 4.2.6.8 and 6.1.1.4'
_computing_data_collection
;
APEX2 (Bruker, 2014)
;
_computing_cell_refinement
;
SAINT (Bruker, 2014)
;
_computing_data_reduction
;
SAINT (Bruker, 2014)
;
_computing_structure_solution
;
SHELXS97 (Sheldrick, 2008)
;
_computing_structure_refinement
;
SHELXL2016 (Sheldrick, 2015) and WinGX (Farrugia, 2012)
;
_computing_molecular_graphics
;
DIAMOND (Brandenburg, 2006), <i>GOLD</i> (Chen <i>et al.</i>,
2015)
and <i>Crystal Explorer</i> (Wolff <i>et al.</i>, 2012)
;
_computing_publication_material
;
<i>publCIF</i> (Westrip, 2010) and <i>enCIFer</i> (Allen <i>et al.</i>,
2004)
;
loop_
    _atom_site_type_symbol
    _atom_site_label
    _atom_site_fract_x
    _atom_site_fract_y
    _atom_site_fract_z
    _atom_site_U_iso_or_equiv
    _atom_site_adp_type
    _atom_site_calc_flag
    _atom_site_occupancy
    _atom_site_disorder_assembly
    _atom_site_disorder_group
    C C1 -0.1108(5) 0.1473(3) 0.52979(15) 0.0159(6) Uani d 1 . .
    C C2 -0.2422(5) 0.1940(4) 0.47768(16) 0.0189(6) Uani d 1 . .
    H H1 -0.382513 0.157938 0.471036 0.023 Uiso calc 1 . .
    C C3 -0.1753(5) 0.2904(4) 0.43572(15) 0.0193(6) Uani d 1 . .
    H H2 -0.269640 0.319201 0.401045 0.023 Uiso calc 1 . .
    C C4 0.0319(5) 0.3467(3) 0.44378(15) 0.0178(6) Uani d 1 . .
    C C5 0.1659(5) 0.2992(3) 0.49602(16) 0.0188(6) Uani d 1 . .
    H H3 0.306383 0.334799 0.502939 0.023 Uiso calc 1 . .
    C C6 0.0956(5) 0.2024(3) 0.53690(15) 0.0181(6) Uani d 1 . .
    H H4 0.190279 0.171734 0.571104 0.022 Uiso calc 1 . .
    C C7 0.3103(6) 0.5007(4) 0.4112(2) 0.0295(8) Uani d 1 . .
    H H5 0.318786 0.553158 0.451058 0.044 Uiso calc 1 . .
    H H6 0.336378 0.559200 0.374572 0.044 Uiso calc 1 . .
    H H7 0.418747 0.429736 0.413870 0.044 Uiso calc 1 . .
    C C8 -0.0527(6) 0.5041(4) 0.35627(17) 0.0241(7) Uani d 1 . .
    H H8 -0.117365 0.435643 0.327624 0.036 Uiso calc 1 . .
    H H9 0.021999 0.570086 0.330728 0.036 Uiso calc 1 . .
    H H10 -0.165267 0.548805 0.379384 0.036 Uiso calc 1 . .
    C C9 -0.1918(5) 0.0467(3) 0.57189(15) 0.0168(6) Uani d 1 . .
    H H11 -0.336808 0.020903 0.562907 0.020 Uiso calc 1 . .
    C C10 -0.0899(5) -0.0158(3) 0.62222(15) 0.0163(6) Uani d 1 . .
    H H12 0.056053 0.004730 0.633416 0.020 Uiso calc 1 . .
    C C11 -0.2021(5) -0.1147(3) 0.65969(15) 0.0164(6) Uani d 1 . .
    C C12 -0.0788(5) -0.1847(3) 0.71167(15) 0.0155(6) Uani d 1 . .
    C C13 0.1366(5) -0.1816(3) 0.72937(15) 0.0174(6) Uani d 1 . .
    H H13 0.237533 -0.126760 0.709136 0.021 Uiso calc 1 . .
    C C14 0.1911(5) -0.2697(3) 0.78141(16) 0.0194(6) Uani d 1 . .
    H H14 0.333099 -0.281313 0.799380 0.023 Uiso calc 1 . .
    C C15 0.0180(5) -0.3357(3) 0.80267(15) 0.0180(6) Uani d 1 . .
    H H15 0.024715 -0.397159 0.837576 0.022 Uiso calc 1 . .
    N N1 0.0994(5) 0.4417(3) 0.40233(14) 0.0232(6) Uani d 1 . .
    O O1 -0.3960(4) -0.1393(3) 0.65025(12) 0.0220(5) Uani d 1 . .
    S S1 -0.21315(13) -0.29494(9) 0.75923(4) 0.0187(2) Uani d 1 . .
loop_
    _atom_site_aniso_label
    _atom_site_aniso_U_11
    _atom_site_aniso_U_22
    _atom_site_aniso_U_33
    _atom_site_aniso_U_12
    _atom_site_aniso_U_13
    _atom_site_aniso_U_23
    C1 0.0188(14) 0.0149(14) 0.0140(14) 0.0025(12) 0.0012(11) -0.0014(11)
    C2 0.0160(14) 0.0211(16) 0.0195(15) 0.0028(12) 0.0003(12) -0.0010(13)
    C3 0.0187(15) 0.0221(16) 0.0167(14) 0.0051(13) -0.0014(12) 0.0004(13)
    C4 0.0226(16) 0.0152(14) 0.0159(14) 0.0039(12) 0.0030(12) -0.0011(12)
    C5 0.0200(15) 0.0170(15) 0.0191(15) -0.0006(12) -0.0011(12) -0.0016(12)
    C6 0.0211(15) 0.0179(15) 0.0148(14) 0.0020(13) -0.0029(11) -0.0011(12)
    C7 0.0287(19) 0.0276(19) 0.032(2) -0.0026(16) 0.0024(15) 0.0082(16)
    C8 0.0300(18) 0.0202(16) 0.0220(16) 0.0055(14) -0.0009(14) 0.0054(13)
    C9 0.0190(15) 0.0161(14) 0.0156(14) 0.0017(12) 0.0027(11) -0.0033(12)
    C10 0.0172(14) 0.0158(14) 0.0159(14) -0.0027(12) 0.0011(11) -0.0025(12)
    C11 0.0183(14) 0.0159(14) 0.0150(14) 0.0004(12) 0.0023(11) -0.0018(11)
    C12 0.0168(14) 0.0146(14) 0.0154(14) -0.0017(11) 0.0030(11) -0.0020(11)
    C13 0.0165(14) 0.0174(15) 0.0182(15) -0.0029(12) 0.0004(11) 0.0020(12)
    C14 0.0176(14) 0.0202(16) 0.0203(15) -0.0023(12) 0.0011(12) 0.0047(13)
    C15 0.0184(15) 0.0199(15) 0.0157(14) -0.0009(12) 0.0001(11) 0.0010(12)
    N1 0.0267(15) 0.0216(14) 0.0211(14) 0.0009(12) -0.0012(12) 0.0062(12)
    O1 0.0145(11) 0.0256(13) 0.0258(12) -0.0025(10) -0.0014(9) 0.0034(10)
    S1 0.0137(4) 0.0218(4) 0.0210(4) -0.0023(3) 0.0030(3) 0.0038(3)
_geom_special_details
;
 All esds (except the esd in the dihedral angle between two l.s. planes)
 are estimated using the full covariance matrix.  The cell esds are taken
 into account individually in the estimation of esds in distances, angles
 and torsion angles; correlations between esds in cell parameters are only
 used when they are defined by crystal symmetry.  An approximate (isotropic)
 treatment of cell esds is used for estimating esds involving l.s. planes.
;
loop_
    _geom_bond_atom_site_label_1
    _geom_bond_atom_site_label_2
    _geom_bond_site_symmetry_2
    _geom_bond_distance
    _geom_bond_publ_flag
    C1 C6 . 1.401(5) ?
    C1 C2 . 1.403(4) ?
    C1 C9 . 1.442(4) ?
    C2 C3 . 1.379(5) ?
    C2 H1 . 0.9500 ?
    C3 C4 . 1.412(5) ?
    C3 H2 . 0.9500 ?
    C4 N1 . 1.364(4) ?
    C4 C5 . 1.416(5) ?
    C5 C6 . 1.375(5) ?
    C5 H3 . 0.9500 ?
    C6 H4 . 0.9500 ?
    C7 N1 . 1.445(5) ?
    C7 H5 . 0.9800 ?
    C7 H6 . 0.9800 ?
    C7 H7 . 0.9800 ?
    C8 N1 . 1.452(4) ?
    C8 H8 . 0.9800 ?
    C8 H9 . 0.9800 ?
    C8 H10 . 0.9800 ?
    C9 C10 . 1.348(5) ?
    C9 H11 . 0.9500 ?
    C10 C11 . 1.461(4) ?
    C10 H12 . 0.9500 ?
    C11 O1 . 1.240(4) ?
    C11 C12 . 1.469(4) ?
    C12 C13 . 1.375(4) ?
    C12 S1 . 1.728(3) ?
    C13 C14 . 1.422(4) ?
    C13 H13 . 0.9500 ?
    C14 C15 . 1.359(4) ?
    C14 H14 . 0.9500 ?
    C15 S1 . 1.709(3) ?
    C15 H15 . 0.9500 ?
loop_
    _geom_angle_atom_site_label_1
    _geom_angle_atom_site_label_2
    _geom_angle_atom_site_label_3
    _geom_angle_site_symmetry_1
    _geom_angle_site_symmetry_3
    _geom_angle
    _geom_angle_publ_flag
    C6 C1 C2 . . 116.5(3) ?
    C6 C1 C9 . . 124.1(3) ?
    C2 C1 C9 . . 119.4(3) ?
    C3 C2 C1 . . 122.4(3) ?
    C3 C2 H1 . . 118.8 ?
    C1 C2 H1 . . 118.8 ?
    C2 C3 C4 . . 120.7(3) ?
    C2 C3 H2 . . 119.7 ?
    C4 C3 H2 . . 119.7 ?
    N1 C4 C3 . . 121.0(3) ?
    N1 C4 C5 . . 121.9(3) ?
    C3 C4 C5 . . 117.1(3) ?
    C6 C5 C4 . . 121.0(3) ?
    C6 C5 H3 . . 119.5 ?
    C4 C5 H3 . . 119.5 ?
    C5 C6 C1 . . 122.2(3) ?
    C5 C6 H4 . . 118.9 ?
    C1 C6 H4 . . 118.9 ?
    N1 C7 H5 . . 109.5 ?
    N1 C7 H6 . . 109.5 ?
    H5 C7 H6 . . 109.5 ?
    N1 C7 H7 . . 109.5 ?
    H5 C7 H7 . . 109.5 ?
    H6 C7 H7 . . 109.5 ?
    N1 C8 H8 . . 109.5 ?
    N1 C8 H9 . . 109.5 ?
    H8 C8 H9 . . 109.5 ?
    N1 C8 H10 . . 109.5 ?
    H8 C8 H10 . . 109.5 ?
    H9 C8 H10 . . 109.5 ?
    C10 C9 C1 . . 128.9(3) ?
    C10 C9 H11 . . 115.6 ?
    C1 C9 H11 . . 115.6 ?
    C9 C10 C11 . . 120.5(3) ?
    C9 C10 H12 . . 119.7 ?
    C11 C10 H12 . . 119.7 ?
    O1 C11 C10 . . 122.8(3) ?
    O1 C11 C12 . . 119.3(3) ?
    C10 C11 C12 . . 117.9(3) ?
    C13 C12 C11 . . 130.7(3) ?
    C13 C12 S1 . . 111.0(2) ?
    C11 C12 S1 . . 118.3(2) ?
    C12 C13 C14 . . 112.3(3) ?
    C12 C13 H13 . . 123.8 ?
    C14 C13 H13 . . 123.8 ?
    C15 C14 C13 . . 112.7(3) ?
    C15 C14 H14 . . 123.6 ?
    C13 C14 H14 . . 123.6 ?
    C14 C15 S1 . . 112.1(3) ?
    C14 C15 H15 . . 124.0 ?
    S1 C15 H15 . . 124.0 ?
    C4 N1 C7 . . 120.9(3) ?
    C4 N1 C8 . . 120.1(3) ?
    C7 N1 C8 . . 117.8(3) ?
    C15 S1 C12 . . 91.87(16) ?
loop_
    _geom_torsion_atom_site_label_1
    _geom_torsion_atom_site_label_2
    _geom_torsion_atom_site_label_3
    _geom_torsion_atom_site_label_4
    _geom_torsion_site_symmetry_1
    _geom_torsion_site_symmetry_2
    _geom_torsion_site_symmetry_3
    _geom_torsion_site_symmetry_4
    _geom_torsion
    _geom_torsion_publ_flag
    C6 C1 C2 C3 . . . . -0.9(5) ?
    C9 C1 C2 C3 . . . . 179.7(3) ?
    C1 C2 C3 C4 . . . . 0.0(5) ?
    C2 C3 C4 N1 . . . . 179.7(3) ?
    C2 C3 C4 C5 . . . . 0.5(5) ?
    N1 C4 C5 C6 . . . . -179.3(3) ?
    C3 C4 C5 C6 . . . . 0.0(5) ?
    C4 C5 C6 C1 . . . . -0.9(5) ?
    C2 C1 C6 C5 . . . . 1.3(5) ?
    C9 C1 C6 C5 . . . . -179.3(3) ?
    C6 C1 C9 C10 . . . . -2.8(5) ?
    C2 C1 C9 C10 . . . . 176.5(3) ?
    C1 C9 C10 C11 . . . . 179.2(3) ?
    C9 C10 C11 O1 . . . . -4.9(5) ?
    C9 C10 C11 C12 . . . . 176.7(3) ?
    O1 C11 C12 C13 . . . . 175.7(3) ?
    C10 C11 C12 C13 . . . . -5.9(5) ?
    O1 C11 C12 S1 . . . . -2.0(4) ?
    C10 C11 C12 S1 . . . . 176.4(2) ?
    C11 C12 C13 C14 . . . . -177.5(3) ?
    S1 C12 C13 C14 . . . . 0.3(4) ?
    C12 C13 C14 C15 . . . . -1.0(4) ?
    C13 C14 C15 S1 . . . . 1.2(4) ?
    C3 C4 N1 C7 . . . . 179.1(3) ?
    C5 C4 N1 C7 . . . . -1.7(5) ?
    C3 C4 N1 C8 . . . . 11.2(5) ?
    C5 C4 N1 C8 . . . . -169.6(3) ?
    C14 C15 S1 C12 . . . . -0.9(3) ?
    C13 C12 S1 C15 . . . . 0.3(3) ?
    C11 C12 S1 C15 . . . . 178.4(3) ?
loop_
    _geom_hbond_atom_site_label_D
    _geom_hbond_atom_site_label_H
    _geom_hbond_atom_site_label_A
    _geom_hbond_site_symmetry_A
    _geom_hbond_distance_DH
    _geom_hbond_distance_HA
    _geom_hbond_distance_DA
    _geom_hbond_angle_DHA
    C13 H13 O1 1_655 0.95 2.65 3.451(4) 141.7
    C14 H14 S1 1_655 0.95 3.00 3.779(3) 140.5
    C15 H15 O1 2_446 0.95 2.57 3.291(4) 133.2
    C8 H8 Cg 3_556 0.98 2.64 3.457(4) 140.9
_shelx_hkl_file
;
  -1   0   0   -0.33    0.03
  -1   0   0   -0.38    0.03
  -1   0   0   -0.34    0.05
   1   0   0   -0.38    0.04
   1   0   0   -0.33    0.03
   1   0   0   -0.39    0.03
   1   0   0   -0.34    0.05
  -1   0   0   -0.38    0.04
   2   0   0  238.52    6.33
   2   0   0  234.13    6.40
  -2   0   0  238.00    6.38
  -2   0   0  235.67    6.32
  -2   0   0  234.67    6.32
  -2   0   0  231.94    6.39
   2   0   0  232.29    6.37
   2   0   0  237.32    6.33
   3   0   0    5.95    0.30
  -3   0   0    5.10    0.31
   4   0   0   15.74    0.73
   4   0   0   15.63    0.50
   4   0   0   15.11    0.60
   4   0   0   15.78    0.51
   4   0   0   15.16    0.50
   4   0   0   15.88    0.65
   5   0   0    0.12    0.24
   5   0   0    0.06    0.14
   5   0   0    0.03    0.12
   5   0   0    0.04    0.25
   5   0   0    0.13    0.13
   5   0   0    0.07    0.21
   5   0   0   -0.03    0.14
   6   0   0    5.72    0.71
   6   0   0    7.15    0.62
   6   0   0    5.84    0.41
   6   0   0    6.27    0.41
   6   0   0    6.59    0.55
   7   0   0    0.34    0.46
   7   0   0    0.45    0.54
   7   0   0    0.38    0.31
   7   0   0    0.04    0.28
   7   0   0   -0.16    0.39
   8   0   0    9.58    0.83
   8   0   0    9.19    1.11
   8   0   0   13.12    1.45
   8   0   0   10.16    1.19
  -1  -1   0   43.51    1.30
   1  -1   0   45.64    1.30
  -1  -1   0   46.98    1.26
  -1  -1   0   46.21    1.26
   1  -1   0   46.49    1.30
   1  -1   0   46.30    1.30
   1  -1   0   46.74    1.31
   1  -1   0   46.91    1.31
   1  -1   0   46.09    1.32
  -1   1   0   44.21    1.29
  -1   1   0   47.45    1.31
  -1   1   0   46.42    1.32
   1   1   0   47.71    1.26
  -1   1   0   46.67    1.29
   1   1   0   45.89    1.26
  -1   1   0   46.22    1.30
   2  -1   0    4.58    0.20
   2  -1   0    4.71    0.22
   2  -1   0    4.74    0.29
   2  -1   0    4.40    0.25
   2  -1   0    4.54    0.22
   2  -1   0    4.81    0.21
  -2   1   0    4.30    0.19
  -2   1   0    4.11    0.21
   2   1   0    4.65    0.25
   2   1   0    4.60    0.22
  -2   1   0    4.57    0.25
  -2   1   0    4.52    0.20
  -2   1   0    4.39    0.18
  -2   1   0    4.34    0.21
   3  -1   0   95.08    2.79
   3  -1   0   97.61    2.63
   3  -1   0   84.73    2.67
   3  -1   0   95.23    2.62
   3  -1   0   91.07    2.64
   3  -1   0   95.45    2.71
   3  -1   0   97.47    2.64
  -3   1   0   95.55    2.71
   3   1   0   93.28    2.68
   3   1   0   96.47    2.74
  -3   1   0   95.95    2.64
  -3   1   0   96.39    2.62
  -3   1   0   95.99    2.62
   3   1   0   94.57    2.70
   4  -1   0    3.55    0.42
   4  -1   0    3.60    0.25
   4  -1   0    3.17    0.25
   4  -1   0    3.12    0.25
   4  -1   0    3.28    0.29
   4  -1   0    3.25    0.34
   4  -1   0    3.11    0.24
  -4   1   0    2.78    0.21
   4   1   0    3.03    0.32
   4   1   0    2.71    0.30
   4   1   0    2.95    0.38
  -4   1   0    3.40    0.23
   5  -1   0    0.13    0.32
   5  -1   0    0.54    0.26
   5  -1   0    0.85    0.24
   5  -1   0    0.00    0.17
   5  -1   0    0.08    0.17
   5  -1   0    0.02    0.18
   5   1   0    0.56    0.26
   5   1   0    0.05    0.27
  -5   1   0    0.17    0.14
  -5   1   0    0.60    0.28
  -5   1   0    0.02    0.13
   5   1   0    0.48    0.25
   6  -1   0   61.69    1.89
   6  -1   0   56.80    1.88
   6  -1   0   62.73    1.84
   6  -1   0   64.58    1.95
   6  -1   0   59.92    1.84
   6  -1   0   63.74    2.07
   6   1   0   63.30    2.04
   6   1   0   64.26    2.17
   6   1   0   65.57    2.00
   6   1   0   64.18    2.09
   7  -1   0    0.03    0.25
   7  -1   0    0.29    0.25
   7  -1   0    0.81    0.35
   7  -1   0    0.88    0.48
   7  -1   0    0.32    0.56
   7  -1   0    0.79    0.42
   7  -1   0    0.38    0.40
   7   1   0    1.01    0.47
   7   1   0    0.88    0.29
   7   1   0   -0.22    0.49
   7   1   0    0.48    0.28
   7   1   0    1.07    0.43
   8  -1   0   23.99    1.72
   8  -1   0   24.47    1.15
   8  -1   0   22.53    1.43
   8   1   0   21.33    1.24
   8   1   0   21.82    1.32
   8   1   0   24.45    1.39
   8   1   0   25.14    1.62
   1  -2   0   78.09    2.12
  -1  -2   0   75.26    2.05
   1  -2   0   77.15    2.12
  -1  -2   0   79.45    2.08
  -1  -2   0   73.11    2.08
   1  -2   0   76.16    2.14
   1  -2   0   72.18    2.12
  -1  -2   0   75.33    2.05
   1  -2   0   75.71    2.12
  -1  -2   0   71.60    2.11
   1  -2   0   77.40    2.13
   1   2   0   74.38    2.08
  -1   2   0   65.04    2.15
   1   2   0   77.22    2.07
  -1   2   0   77.02    2.12
  -1   2   0   74.34    2.12
  -1   2   0   77.00    2.11
  -1   2   0   77.63    2.13
   1   2   0   77.42    2.08
   1   2   0   79.19    2.08
   2  -2   0  230.18    6.43
   2  -2   0  232.12    6.48
   2  -2   0  235.18    6.41
   2  -2   0  240.13    6.40
   2  -2   0  242.57    6.41
   2  -2   0  236.19    6.40
  -2   2   0  229.10    6.38
   2   2   0  225.53    6.37
   2   2   0  240.02    6.39
  -2   2   0  238.12    6.38
  -2   2   0  233.51    6.38
  -2   2   0  237.23    6.40
  -2   2   0  228.61    6.43
   2   2   0  236.61    6.32
   2   2   0  241.93    6.32
   3  -2   0   37.40    1.13
   3  -2   0   37.01    1.19
   3  -2   0   37.45    1.14
   3  -2   0   38.06    1.13
   3  -2   0   38.02    1.14
   3  -2   0   37.47    1.13
   3  -2   0   36.51    1.26
  -3   2   0   36.77    1.07
   3   2   0   37.82    1.18
   3   2   0   35.14    1.14
  -3   2   0   35.84    1.19
   3   2   0   37.48    1.14
  -3   2   0   36.25    1.09
   3   2   0   37.02    1.20
  -3   2   0   36.85    1.07
  -3   2   0   37.36    1.13
   4  -2   0   16.87    0.65
   4  -2   0   16.97    0.65
   4  -2   0   16.64    0.64
   4  -2   0   17.41    0.73
   4  -2   0   16.49    0.81
   4  -2   0   17.25    0.64
   4   2   0   16.82    0.67
  -4   2   0   17.20    0.60
   4   2   0   16.69    0.72
  -4   2   0   17.25    0.72
  -4   2   0   18.14    0.62
   4   2   0   16.96    0.74
  -4   2   0   16.97    0.62
   5  -2   0    0.50    0.27
   5  -2   0    0.34    0.21
   5  -2   0    0.78    0.25
   5  -2   0    0.03    0.20
   5  -2   0   -0.01    0.18
   5  -2   0    0.24    0.32
   5  -2   0    0.11    0.20
  -5   2   0    0.10    0.18
   5   2   0   -0.25    0.24
  -5   2   0    0.41    0.26
   5   2   0    0.78    0.25
   6  -2   0    1.01    0.43
   6  -2   0    0.79    0.27
   6  -2   0    0.39    0.29
   6  -2   0    1.41    0.38
   6  -2   0    0.51    0.24
   6  -2   0    1.32    0.27
   6  -2   0    1.11    0.31
   6   2   0    1.64    0.37
   6   2   0    0.45    0.35
   6   2   0    1.25    0.37
   6   2   0    1.38    0.34
   7  -2   0   -0.46    0.46
   7  -2   0   -0.43    0.35
   7  -2   0   -0.24    0.57
   7  -2   0   -0.17    0.32
   7  -2   0   -1.07    0.39
   7  -2   0   -0.02    0.30
   7   2   0    0.10    0.40
   7   2   0   -0.26    0.48
   7   2   0    0.30    0.43
   7   2   0   -0.08    0.48
   8  -2   0   -0.29    0.55
   8  -2   0    0.94    0.86
   8  -2   0    0.82    0.36
   8  -2   0    0.28    0.37
   8  -2   0    0.62    0.67
   8   2   0    1.01    0.71
   8   2   0    0.47    0.60
   8   2   0   -0.24    0.66
   8   2   0   -0.67    0.68
   0  -3   0   -0.70    0.08
   0  -3   0   -0.64    0.06
   0  -3   0   -0.77    0.08
   0  -3   0   -0.69    0.08
   0  -3   0   -0.56    0.07
   0  -3   0   -0.68    0.09
   0  -3   0   -0.69    0.08
   0   3   0   -0.69    0.08
   0   3   0   -0.62    0.10
   0   3   0   -0.70    0.06
   0   3   0   -0.64    0.08
   0   3   0   -0.64    0.08
   0   3   0   -0.53    0.09
  -1  -3   0   38.80    1.11
   1  -3   0   39.83    1.19
   1  -3   0   38.80    1.18
  -1  -3   0   38.46    1.13
   1  -3   0   37.61    1.17
  -1  -3   0   38.68    1.12
   1  -3   0   37.86    1.16
  -1  -3   0   39.26    1.11
   1  -3   0   39.67    1.19
   1  -3   0   38.63    1.17
  -1   3   0   37.67    1.17
  -1   3   0   39.61    1.17
   1   3   0   38.30    1.14
   1   3   0   38.73    1.14
  -1   3   0   38.33    1.17
   1   3   0   38.61    1.12
   1   3   0   39.43    1.13
  -1   3   0   39.29    1.18
  -1   3   0   38.42    1.17
   1   3   0   39.57    1.13
   2  -3   0    3.71    0.27
   2  -3   0    3.45    0.27
   2  -3   0    3.61    0.27
   2  -3   0    3.36    0.30
   2  -3   0    3.66    0.27
  -2  -3   0    3.44    0.18
   2  -3   0    3.37    0.25
  -2  -3   0    3.25    0.18
   2   3   0    3.64    0.20
  -2   3   0    3.33    0.24
  -2   3   0    2.76    0.25
   2   3   0    3.45    0.19
   2   3   0    3.17    0.17
  -2   3   0    3.44    0.27
  -2   3   0    3.37    0.25
  -2   3   0    3.56    0.26
   2   3   0    3.18    0.18
  -2   3   0    3.34    0.27
   2   3   0    3.64    0.20
   3  -3   0   30.88    1.07
   3  -3   0   28.85    1.12
   3  -3   0   31.30    1.03
   3  -3   0   30.07    1.03
   3  -3   0   30.76    1.04
   3  -3   0   30.43    1.02
  -3   3   0   32.20    0.99
  -3   3   0   30.87    1.02
   3   3   0   30.44    1.00
   3   3   0   33.77    0.89
  -3   3   0   31.12    1.03
   3   3   0   34.04    0.99
  -3   3   0   32.54    0.99
  -3   3   0   34.31    0.99
   3   3   0   31.92    0.89
   4  -3   0    0.37    0.27
   4  -3   0    0.73    0.22
   4  -3   0    0.04    0.19
   4  -3   0    0.33    0.19
   4  -3   0    0.38    0.18
   4  -3   0    0.41    0.21
   4   3   0    0.51    0.22
  -4   3   0    0.55    0.19
   4   3   0    0.67    0.19
   4   3   0    0.65    0.18
  -4   3   0    0.20    0.15
  -4   3   0    0.48    0.16
  -4   3   0    0.61    0.23
   4   3   0    0.34    0.26
  -4   3   0    0.32    0.14
   5  -3   0  129.73    3.95
   5  -3   0  131.47    3.73
   5  -3   0  127.36    3.72
   5  -3   0  130.79    3.73
   5  -3   0  133.71    3.83
   5   3   0  131.82    3.83
  -5   3   0  128.44    3.62
   5   3   0  132.27    3.79
   5   3   0  129.17    3.74
   5   3   0  124.99    3.71
  -5   3   0  130.60    3.68
   6  -3   0    1.93    0.35
   6  -3   0    1.42    0.36
   6  -3   0    1.62    0.34
   6  -3   0    1.82    0.52
   6   3   0    1.56    0.38
   6   3   0    2.51    0.46
   6   3   0    2.17    0.37
   6   3   0    1.62    0.43
  -6   3   0    1.89    0.32
   7  -3   0    7.60    0.86
   7  -3   0    7.23    0.94
   7  -3   0    7.38    0.62
   7  -3   0    6.80    0.70
   7  -3   0    6.38    0.68
   7  -3   0    8.25    0.71
   7   3   0    8.73    0.84
  -7   3   0    8.18    0.81
   7   3   0    6.71    0.69
   7   3   0    7.15    0.87
   8  -3   0   10.75    1.33
   8  -3   0   12.87    1.37
   8  -3   0    9.41    1.11
   8  -3   0   11.12    0.89
   8   3   0   10.98    1.31
   8   3   0   12.01    1.20
   8   3   0    9.84    0.99
   0  -4   0   87.40    2.44
   0  -4   0   84.87    2.42
   0  -4   0   86.69    2.42
   0  -4   0   82.36    2.36
   0  -4   0   85.56    2.44
   0  -4   0   83.15    2.42
   0  -4   0   83.48    2.40
   0   4   0   84.95    2.43
   0   4   0   85.38    2.41
   0   4   0   83.61    2.46
   0   4   0   85.83    2.44
   0   4   0   85.33    2.43
   0   4   0   87.62    2.44
  -1  -4   0   52.55    1.53
   1  -4   0   51.13    1.55
  -1  -4   0   51.15    1.50
   1  -4   0   51.41    1.61
  -1  -4   0   52.82    1.50
   1  -4   0   52.01    1.56
  -1  -4   0   56.25    1.60
   1  -4   0   52.53    1.58
   1  -4   0   50.44    1.56
   1  -4   0   52.38    1.56
   1  -4   0   51.79    1.57
  -1  -4   0   51.99    1.50
  -1   4   0   51.80    1.56
  -1   4   0   50.23    1.56
  -1   4   0   51.70    1.58
   1   4   0   53.50    1.53
   1   4   0   52.76    1.53
  -1   4   0   51.67    1.56
   1   4   0   52.38    1.51
   1   4   0   51.97    1.53
   1   4   0   52.91    1.53
  -1   4   0   50.72    1.57
   1   4   0   53.02    1.54
   2  -4   0  101.97    2.95
  -2  -4   0   98.95    2.82
   2  -4   0  101.97    2.90
  -2  -4   0  109.61    2.85
   2  -4   0  104.35    2.92
   2  -4   0   99.28    2.89
   2  -4   0  101.39    2.92
  -2  -4   0  102.53    2.82
   2  -4   0  100.53    2.91
  -2   4   0  102.30    2.90
   2   4   0  102.57    2.82
  -2   4   0   99.42    2.92
   2   4   0   92.60    2.87
   2   4   0  103.17    2.82
   2   4   0  101.56    2.81
  -2   4   0  100.67    2.88
  -2   4   0  101.25    2.91
  -2   4   0  101.11    2.88
   2   4   0   97.67    2.82
  -3  -4   0  156.21    4.20
   3  -4   0  153.98    4.47
  -3  -4   0  156.29    4.20
   3  -4   0  153.20    4.39
   3  -4   0  156.97    4.37
   3  -4   0  153.58    4.36
  -3  -4   0  152.15    4.33
   3  -4   0  155.42    4.38
   3  -4   0  152.39    4.36
  -3   4   0  159.03    4.37
   3   4   0  160.60    4.26
   3   4   0  148.52    4.27
  -3   4   0  157.17    4.36
  -3   4   0  156.38    4.32
   3   4   0  154.03    4.22
   3   4   0  154.46    4.22
   3   4   0  157.96    4.23
   3   4   0  157.71    4.23
  -3   4   0  148.10    4.32
  -3   4   0  153.55    4.32
   4  -4   0    4.56    0.53
   4  -4   0    3.62    0.40
   4  -4   0    4.33    0.44
   4  -4   0    3.88    0.40
   4  -4   0    3.92    0.38
   4  -4   0    3.60    0.40
  -4   4   0    4.42    0.32
   4   4   0    3.69    0.36
  -4   4   0    3.24    0.32
  -4   4   0    3.90    0.37
  -4   4   0    3.41    0.42
   4   4   0    4.85    0.31
   4   4   0    3.59    0.48
  -4   4   0    3.87    0.34
   5  -4   0    2.69    0.38
   5  -4   0    2.97    0.49
   5  -4   0    2.87    0.39
   5  -4   0    2.47    0.37
   5  -4   0    2.96    0.42
   5  -4   0    2.31    0.34
   5   4   0    2.24    0.34
  -5   4   0    2.85    0.36
   5   4   0    2.65    0.36
  -5   4   0    2.11    0.26
  -5   4   0    2.56    0.30
   5   4   0    2.91    0.46
  -5   4   0    2.72    0.24
   5   4   0    2.80    0.32
   6  -4   0    1.39    0.48
   6  -4   0    1.05    0.34
   6  -4   0    1.03    0.36
   6  -4   0    1.64    0.41
   6  -4   0    1.11    0.36
   6   4   0    0.96    0.35
  -6   4   0    0.87    0.32
   7  -4   0    0.35    0.55
   7  -4   0   -0.27    0.42
   7  -4   0    0.20    0.42
   7  -4   0    0.63    0.56
   7  -4   0    0.21    0.68
   7   4   0    0.06    0.49
   7   4   0    0.52    0.38
   8  -4   0   14.50    1.55
   8  -4   0   16.26    1.27
   8  -4   0   15.51    1.49
   8  -4   0   15.80    1.19
   8   4   0   16.43    1.34
   8   4   0   13.98    1.32
   8   4   0   15.98    1.39
   8   4   0   15.17    1.04
   0  -5   0    0.22    0.13
   0  -5   0    0.25    0.16
   0  -5   0    0.21    0.15
   0  -5   0    0.27    0.14
   0  -5   0    0.42    0.16
   0  -5   0    0.32    0.11
   0   5   0    0.25    0.16
   0   5   0    0.10    0.13
   0   5   0    0.19    0.15
   0   5   0    0.33    0.16
   0   5   0    0.32    0.14
   0   5   0    0.23    0.16
   1  -5   0    4.51    0.32
  -1  -5   0    4.19    0.31
  -1  -5   0    4.81    0.28
   1  -5   0    4.69    0.36
   1  -5   0    4.91    0.36
  -1  -5   0    4.47    0.29
   1  -5   0    5.44    0.35
  -1  -5   0    4.74    0.33
   1  -5   0    4.90    0.33
  -1  -5   0    5.40    0.27
  -1   5   0    5.12    0.36
   1   5   0    4.72    0.28
  -1   5   0    5.01    0.34
   1   5   0    5.12    0.33
   1   5   0    5.02    0.31
   1   5   0    4.72    0.32
   1   5   0    4.62    0.31
  -1   5   0    4.81    0.32
   1   5   0    5.04    0.32
  -1   5   0    4.79    0.34
  -2  -5   0   50.49    1.54
  -2  -5   0   49.86    1.45
   2  -5   0   52.93    1.64
  -2  -5   0   52.20    1.46
   2  -5   0   51.95    1.63
   2  -5   0   51.42    1.64
  -2  -5   0   51.36    1.55
   2  -5   0   50.01    1.65
   2  -5   0   51.43    1.61
   2  -5   0   53.14    1.63
  -2   5   0   54.05    1.64
   2   5   0   52.53    1.55
  -2   5   0   53.93    1.64
   2   5   0   53.06    1.56
   2   5   0   52.10    1.55
   2   5   0   51.55    1.55
   2   5   0   51.82    1.55
  -2   5   0   52.74    1.62
   3  -5   0   28.03    1.03
   3  -5   0   29.04    1.04
   3  -5   0   28.42    1.04
  -3  -5   0   27.01    0.87
   3  -5   0   28.66    1.04
   3  -5   0   27.52    1.09
   3  -5   0   28.29    1.02
  -3  -5   0   26.26    0.95
  -3   5   0   28.16    1.02
  -3   5   0   29.42    1.00
   3   5   0   28.47    0.90
   3   5   0   27.56    0.90
  -3   5   0   27.42    1.06
   3   5   0   29.43    0.90
   3   5   0   28.45    0.91
  -3   5   0   27.35    1.01
   3   5   0   28.17    0.89
   3   5   0   28.66    0.82
  -3   5   0   27.44    1.02
   4  -5   0   27.82    1.20
   4  -5   0   27.28    1.08
   4  -5   0   27.37    1.08
   4  -5   0   26.98    1.08
   4  -5   0   27.21    1.07
   4  -5   0   27.16    1.09
  -4   5   0   26.97    0.99
   4   5   0   28.09    1.17
   4   5   0   28.90    0.92
   4   5   0   28.85    0.89
   4   5   0   27.78    0.85
   4   5   0   27.05    0.88
  -4   5   0   30.73    0.99
   4   5   0   28.87    0.94
  -4   5   0   28.37    1.07
   4   5   0   28.46    0.84
   5  -5   0  169.63    5.41
   5  -5   0  189.09    5.47
   5  -5   0  182.85    5.25
   5  -5   0  190.21    5.26
   5  -5   0  183.84    5.26
   5  -5   0  188.87    5.27
   5   5   0  182.05    5.01
   5   5   0  184.91    5.02
   5   5   0  191.56    5.14
   5   5   0  182.68    5.19
  -5   5   0  177.30    5.22
   5   5   0  189.01    5.39
   5   5   0  177.51    5.11
  -5   5   0  179.40    5.07
  -5   5   0  187.54    5.10
   6  -5   0   36.66    1.41
   6  -5   0   32.70    1.40
   6  -5   0   34.80    1.36
   6  -5   0   34.86    1.45
   6  -5   0   31.39    1.32
   6  -5   0   34.03    1.60
  -6   5   0   32.27    1.29
   6   5   0   36.74    1.68
   6   5   0   33.99    1.29
   6   5   0   32.22    1.17
  -6   5   0   32.18    1.30
   6   5   0   33.77    1.27
   7  -5   0   10.45    0.84
   7  -5   0   11.86    1.01
   7  -5   0   10.21    0.83
   7  -5   0   10.01    1.12
   7  -5   0   10.37    0.94
   7  -5   0   10.10    1.04
   7   5   0    8.20    0.86
   7   5   0    7.90    1.10
   7   5   0    8.65    1.08
   7   5   0    9.17    0.69
   0  -6   0  425.92   11.83
   0  -6   0  431.29   11.84
   0  -6   0  439.29   11.88
   0  -6   0  429.30   11.74
   0  -6   0  445.05   11.87
   0   6   0  426.65   11.86
   0   6   0  440.66   11.87
   0   6   0  444.87   11.88
   0   6   0  430.95   11.84
   0   6   0  437.10   11.86
   1  -6   0  177.50    4.95
   1  -6   0  171.99    4.90
   1  -6   0  172.66    4.93
   1  -6   0  174.98    5.03
  -1  -6   0  173.32    4.85
  -1  -6   0  176.46    4.85
   1  -6   0  175.75    4.96
  -1  -6   0  175.70    4.90
  -1  -6   0  173.64    4.85
   1  -6   0  176.85    4.89
  -1   6   0  177.84    4.94
   1   6   0  170.60    4.87
   1   6   0  176.88    4.90
  -1   6   0  173.95    4.94
   1   6   0  178.65    4.91
   1   6   0  173.49    4.92
  -1   6   0  171.06    4.92
   1   6   0  177.15    4.90
   1   6   0  176.71    4.91
  -1   6   0  178.32    4.96
   2  -6   0   32.53    1.21
   2  -6   0   35.62    1.19
  -2  -6   0   39.77    1.04
   2  -6   0   32.57    1.19
  -2  -6   0   36.57    1.03
  -2  -6   0   32.97    1.11
   2  -6   0   36.09    1.28
   2  -6   0   33.57    1.22
  -2  -6   0   32.84    1.11
   2  -6   0   33.49    1.19
   2  -6   0   33.04    1.20
  -2   6   0   32.72    1.20
   2   6   0   33.58    1.10
   2   6   0   32.66    1.12
  -2   6   0   33.37    1.18
   2   6   0   32.75    1.11
   2   6   0   34.16    1.12
   2   6   0   33.24    1.12
  -2   6   0   33.29    1.21
  -2   6   0   34.01    1.19
   2   6   0   38.29    1.14
  -2   6   0   33.31    1.20
  -3  -6   0   88.94    2.57
   3  -6   0   90.29    2.79
   3  -6   0   90.67    2.74
   3  -6   0   89.81    2.74
   3  -6   0   90.42    2.72
  -3  -6   0   91.26    2.56
   3  -6   0   90.93    2.72
   3  -6   0   90.00    2.72
  -3  -6   0   83.00    2.61
  -3   6   0   90.86    2.69
   3   6   0   88.29    2.59
  -3   6   0   91.85    2.72
   3   6   0   90.52    2.60
   3   6   0   87.93    2.59
  -3   6   0   90.56    2.74
  -3   6   0   91.30    2.73
  -3   6   0   92.54    2.69
   3   6   0   93.17    2.59
   3   6   0   89.87    2.58
   4  -6   0    0.72    0.31
   4  -6   0    1.28    0.36
   4  -6   0    1.02    0.33
   4  -6   0    0.39    0.30
   4  -6   0    0.72    0.38
   4   6   0    0.84    0.13
   4   6   0    0.94    0.22
  -4   6   0    0.78    0.29
   4   6   0    0.99    0.20
   4   6   0    0.77    0.23
   4   6   0    0.57    0.18
  -4   6   0    0.94    0.34
  -4   6   0    1.03    0.32
  -4   6   0    1.12    0.30
   4   6   0    0.76    0.24
   5  -6   0    1.54    0.40
   5  -6   0    2.44    0.44
   5  -6   0    2.11    0.46
   5  -6   0    2.25    0.42
   5  -6   0    2.09    0.50
   5  -6   0    3.19    0.53
   5   6   0    2.49    0.35
  -5   6   0    2.55    0.31
  -5   6   0    2.63    0.36
   5   6   0    2.12    0.26
   5   6   0    1.77    0.28
  -5   6   0    2.19    0.40
   5   6   0    2.61    0.29
   5   6   0    1.94    0.51
   6  -6   0    3.52    0.65
   6  -6   0    3.79    0.60
   6  -6   0    4.64    0.64
   6  -6   0    3.29    0.70
   6  -6   0    3.50    0.59
   6  -6   0    3.78    0.60
   6   6   0    3.84    0.44
   6   6   0    3.00    0.47
   6   6   0    4.15    0.37
   6   6   0    3.36    0.40
  -6   6   0    3.52    0.34
  -6   6   0    3.52    0.92
   6   6   0    3.72    0.41
   6   6   0    4.44    0.69
   7  -6   0    0.46    0.82
   7  -6   0    0.09    0.55
   7  -6   0    0.29    0.61
   7  -6   0   -0.49    0.62
   7   6   0    0.14    0.43
   7   6   0    1.01    0.76
   7   6   0    0.25    0.54
   7   6   0    0.08    0.39
   0  -7   0    0.64    0.25
   0  -7   0    0.59    0.20
   0  -7   0    0.73    0.15
   0  -7   0    0.61    0.24
   0  -7   0    0.90    0.26
   0  -7   0    0.47    0.20
   0   7   0    0.61    0.22
   0   7   0    0.80    0.25
   0   7   0    0.67    0.24
   0   7   0    0.38    0.21
   0   7   0    0.75    0.22
   1  -7   0    0.18    0.20
   1  -7   0    0.17    0.24
   1  -7   0    0.08    0.18
   1  -7   0    0.33    0.19
  -1  -7   0    0.12    0.27
  -1  -7   0    0.01    0.17
   1  -7   0   -0.07    0.22
   1  -7   0    0.01    0.22
  -1  -7   0    0.00    0.22
  -1   7   0   -0.04    0.24
  -1   7   0    0.34    0.24
  -1   7   0    0.04    0.23
   1   7   0    0.02    0.21
   1   7   0    0.19    0.20
  -1   7   0   -0.03    0.21
   1   7   0    0.10    0.20
   1   7   0    0.12    0.20
   1   7   0    0.14    0.18
   1   7   0    0.27    0.23
   2  -7   0   16.41    0.80
   2  -7   0   15.64    0.78
   2  -7   0   16.21    0.73
  -2  -7   0   16.10    0.59
   2  -7   0   15.80    0.76
   2  -7   0   16.05    0.76
  -2  -7   0   16.33    0.59
   2   7   0   14.89    0.67
  -2   7   0   16.51    0.76
   2   7   0   16.73    0.71
  -2   7   0   16.54    0.79
   2   7   0   15.72    0.66
   2   7   0   16.23    0.70
   2   7   0   16.83    0.70
   2   7   0   16.19    0.71
  -2   7   0   16.34    0.79
  -2   7   0   16.69    0.75
   3  -7   0  142.06    4.08
   3  -7   0  139.02    4.09
  -3  -7   0  139.98    3.92
   3  -7   0  140.87    4.12
   3  -7   0  136.40    4.09
   3  -7   0  138.65    4.07
  -3  -7   0  139.46    3.91
   3  -7   0  136.76    4.06
   3   7   0  136.67    3.94
   3   7   0  138.77    3.96
  -3   7   0  142.84    4.09
  -3   7   0  138.35    4.04
  -3   7   0  139.96    4.08
   3   7   0  138.04    3.93
   3   7   0  137.62    3.93
   3   7   0  137.38    3.95
   4  -7   0    5.98    0.68
   4  -7   0    6.34    0.62
  -4  -7   0    6.42    0.54
   4  -7   0    7.78    0.74
   4  -7   0    6.33    0.70
   4  -7   0    6.42    0.67
   4  -7   0    6.36    0.73
  -4   7   0    5.72    0.62
   4   7   0    5.80    0.48
   4   7   0    5.54    0.44
   4   7   0    5.83    0.48
  -4   7   0    6.38    0.63
   4   7   0    6.97    0.46
  -4   7   0    5.85    0.57
   4   7   0    5.93    0.40
   5  -7   0   42.06    1.61
   5  -7   0   43.11    1.60
   5  -7   0   39.77    1.61
   5  -7   0   39.28    1.58
   5  -7   0   41.35    1.59
   5  -7   0   40.98    1.73
   5  -7   0   40.62    1.81
   5   7   0   38.88    1.33
  -5   7   0   39.88    1.42
   5   7   0   39.88    1.20
  -5   7   0   37.00    1.54
   5   7   0   37.42    1.32
   5   7   0   41.86    1.71
   5   7   0   39.72    1.34
   5   7   0   40.68    1.19
  -5   7   0   40.05    1.67
  -5   7   0   42.75    1.55
   6  -7   0    2.16    0.76
   6  -7   0    2.41    0.68
   6  -7   0    2.56    0.58
   6  -7   0    4.48    0.67
   6  -7   0    2.14    0.59
   6  -7   0    2.35    0.65
   6   7   0    2.07    0.42
   6   7   0    3.50    0.48
   6   7   0    3.06    0.71
   7  -7   0   14.14    1.99
   7  -7   0   11.80    1.34
   7  -7   0   13.32    1.35
   7   7   0   15.66    0.90
   7   7   0   14.85    1.53
   7   7   0   16.42    1.12
   0  -8   0   71.35    2.25
   0  -8   0   71.95    2.21
   0  -8   0   69.71    2.26
   0  -8   0   72.21    2.05
   0  -8   0   65.10    2.27
   0   8   0   72.11    2.26
   0   8   0   72.08    2.24
   0   8   0   74.80    2.27
   0   8   0   74.83    2.27
   0   8   0   72.93    2.23
   1  -8   0    0.41    0.22
   1  -8   0    0.51    0.31
  -1  -8   0    0.90    0.35
  -1  -8   0    0.57    0.22
   1  -8   0    0.34    0.26
   1  -8   0    0.26    0.21
  -1  -8   0    0.09    0.24
  -1  -8   0    0.79    0.29
   1  -8   0    0.68    0.38
   1   8   0    0.34    0.27
  -1   8   0    0.53    0.27
   1   8   0    0.82    0.26
   1   8   0    0.36    0.25
  -1   8   0    0.54    0.28
  -1   8   0    0.55    0.31
   1   8   0    0.62    0.27
   1   8   0    0.41    0.30
  -1   8   0    0.39    0.28
   1   8   0    0.67    0.29
  -1   8   0    0.26    0.26
   2  -8   0   19.53    0.91
  -2  -8   0   20.66    0.75
   2  -8   0   19.88    0.89
   2  -8   0   21.21    0.88
   2  -8   0   19.32    0.95
   2  -8   0   20.11    0.96
  -2   8   0   19.51    0.92
   2   8   0   20.34    0.83
  -2   8   0   18.94    0.91
   2   8   0   18.93    0.86
   2   8   0   18.38    0.85
   2   8   0   19.11    0.83
  -2   8   0   20.89    0.97
   2   8   0   20.28    0.87
  -2   8   0   20.82    0.95
   3  -8   0   12.60    0.83
   3  -8   0   12.92    0.81
  -3  -8   0   12.66    0.65
   3  -8   0   12.92    0.77
  -3  -8   0   12.25    0.63
   3  -8   0   11.67    0.80
   3  -8   0   11.60    0.93
  -3   8   0   12.44    0.77
   3   8   0   12.95    0.69
  -3   8   0   13.41    0.81
   3   8   0   11.73    0.78
  -3   8   0   13.38    0.81
   3   8   0   12.63    0.68
   3   8   0   13.39    0.65
   3   8   0   11.85    0.73
   4  -8   0    0.26    0.40
   4  -8   0    0.26    0.36
   4  -8   0   -0.54    0.40
   4  -8   0   -0.06    0.38
   4  -8   0    0.42    0.40
   4  -8   0    0.67    0.48
   4   8   0    0.70    0.31
  -4   8   0   -0.59    0.40
   4   8   0    0.54    0.25
  -4   8   0   -0.72    0.38
   4   8   0   -0.38    0.31
  -4   8   0    0.56    0.37
   4   8   0   -0.01    0.29
   5  -8   0    6.85    0.81
   5  -8   0    9.19    1.11
   5  -8   0    8.51    0.90
   5  -8   0    7.01    0.77
   5  -8   0    8.15    0.89
   5  -8   0    9.65    0.98
  -5   8   0    6.96    0.73
   5   8   0    7.84    0.98
  -5   8   0    7.77    0.80
  -5   8   0    8.73    0.85
   5   8   0    8.67    0.47
   5   8   0    8.14    0.66
   5   8   0    8.09    0.62
   5   8   0    7.60    0.82
   5   8   0    8.90    0.52
   6  -8   0    0.04    0.61
   6  -8   0   -0.75    0.79
   6  -8   0   -0.12    0.65
   6  -8   0    0.35    0.65
   6   8   0   -0.14    0.42
   6   8   0   -1.07    0.70
   6   8   0    0.78    0.50
  -6   8   0    0.75    0.46
   6   8   0    0.01    0.43
   6   8   0    0.22    0.52
   0  -9   0   -0.10    0.33
   0  -9   0    0.15    0.31
   0  -9   0    0.07    0.15
   0  -9   0    0.15    0.28
   0   9   0    0.10    0.27
   0   9   0    0.35    0.34
   0   9   0   -0.56    0.26
   0   9   0    0.22    0.31
   0   9   0    0.19    0.29
   1  -9   0    0.52    0.26
   1  -9   0    0.27    0.32
   1  -9   0    0.09    0.32
  -1  -9   0    0.70    0.32
  -1  -9   0    0.36    0.35
   1  -9   0    0.28    0.34
  -1  -9   0    0.42    0.28
   1   9   0    0.54    0.30
  -1   9   0    0.85    0.34
   1   9   0    0.39    0.33
  -1   9   0    0.83    0.57
  -1   9   0   -0.45    0.33
  -1   9   0    0.55    0.34
   1   9   0    0.86    0.33
   1   9   0    0.69    0.35
   1   9   0    0.38    0.33
   2  -9   0   36.19    1.42
   2  -9   0   36.79    1.36
   2  -9   0   36.30    1.47
  -2  -9   0   35.62    1.37
   2  -9   0   36.61    1.48
   2  -9   0   38.32    1.38
  -2  -9   0   36.02    1.21
  -2   9   0   36.59    1.47
   2   9   0   36.15    1.36
   2   9   0   39.32    1.39
  -2   9   0   37.26    1.46
   2   9   0   38.18    1.43
  -2   9   0   37.26    1.42
   2   9   0   36.92    1.33
   2   9   0   37.99    1.34
  -2   9   0   35.59    1.43
   2   9   0   37.26    1.38
  -3  -9   0   24.13    1.01
   3  -9   0   23.71    1.15
   3  -9   0   24.76    1.21
   3  -9   0   24.62    1.16
   3  -9   0   24.74    1.11
  -3  -9   0   24.57    1.02
   3   9   0   24.37    1.02
  -3   9   0   24.81    1.18
   3   9   0   23.87    0.99
   3   9   0   25.25    1.07
   3   9   0   25.43    1.07
   3   9   0   25.25    1.10
   3   9   0   24.85    1.03
  -3   9   0   25.37    1.15
  -3   9   0   24.30    1.20
   4  -9   0    5.41    0.73
   4  -9   0    6.84    0.75
   4  -9   0    5.93    0.78
   4  -9   0    6.98    0.72
  -4  -9   0    6.38    0.61
   4  -9   0    6.75    0.81
   4  -9   0    6.85    0.77
   4   9   0    6.22    0.55
   4   9   0    7.09    0.63
   4   9   0    6.66    0.63
   4   9   0    7.80    0.70
   4   9   0    6.56    0.69
  -4   9   0    6.54    0.73
  -4   9   0    7.58    0.76
   4   9   0    6.65    0.74
   5  -9   0    6.45    0.90
   5  -9   0    4.67    0.75
   5  -9   0    4.31    0.72
   5  -9   0    5.23    0.80
   5  -9   0    7.13    0.81
   5   9   0    6.23    0.53
   5   9   0    6.08    0.77
   5   9   0    6.80    0.67
   5   9   0    5.31    0.83
   5   9   0    6.17    0.77
   5   9   0    5.41    0.60
  -5   9   0    5.05    0.67
  -5   9   0    6.45    0.82
   5   9   0    7.18    0.69
   6  -9   0    2.21    0.92
   6  -9   0    3.98    0.85
   6  -9   0    1.84    0.81
   6  -9   0    4.01    0.80
   6   9   0    3.77    0.63
  -6   9   0    3.15    0.63
   6   9   0    5.03    1.10
   6   9   0    2.81    0.57
   0 -10   0   66.96    2.14
   0 -10   0   65.71    2.23
   0 -10   0   64.53    1.86
   0 -10   0   66.42    2.22
   0  10   0   66.50    2.23
   0  10   0   62.58    2.21
   0  10   0   64.68    2.21
   0  10   0   68.73    2.24
   0  10   0   62.23    2.17
   1 -10   0    9.84    0.85
   1 -10   0    9.65    0.57
  -1 -10   0    9.09    0.79
  -1 -10   0    8.99    0.67
  -1 -10   0    9.38    0.78
   1 -10   0   10.73    0.79
   1 -10   0    7.97    0.87
   1  10   0    8.91    0.77
   1  10   0    9.16    0.74
   1  10   0    9.39    0.75
   1  10   0    9.61    0.79
   1  10   0    9.48    0.80
  -1  10   0    9.32    0.80
  -1  10   0    8.80    0.81
  -1  10   0   10.13    0.81
   2 -10   0   59.56    1.99
  -2 -10   0   54.94    2.00
   2 -10   0   60.68    1.95
   2 -10   0   59.17    2.13
  -2 -10   0   57.52    1.80
   2 -10   0   55.57    2.03
   2 -10   0   57.34    2.04
   2 -10   0   60.92    2.14
  -2  10   0   56.11    2.02
   2  10   0   54.08    1.95
  -2  10   0   59.49    2.10
  -2  10   0   56.76    2.09
  -2  10   0   59.11    2.08
   2  10   0   58.32    1.96
   2  10   0   56.38    1.99
   2  10   0   57.62    1.95
  -2  10   0   62.49    2.61
   2  10   0   58.71    2.07
   2  10   0   57.51    2.00
   3 -10   0    4.03    0.72
   3 -10   0    5.10    0.62
   3 -10   0    4.02    0.68
   3 -10   0    5.51    0.64
  -3 -10   0    3.94    0.51
   3 -10   0    5.49    0.69
  -3  10   0    4.34    0.62
   3  10   0    4.65    0.62
   3  10   0    5.30    0.66
  -3  10   0    3.67    0.59
   3  10   0    3.89    0.59
  -3  10   0    3.94    0.71
   3  10   0    4.50    0.71
  -3  10   0    3.00    0.60
   3  10   0    4.07    0.52
  -3  10   0    4.98    0.74
   3  10   0    3.65    0.48
   4 -10   0    8.01    0.86
   4 -10   0    7.10    0.89
   4 -10   0    8.01    0.89
   4 -10   0    5.89    0.81
   4 -10   0    6.35    0.87
   4  10   0    6.94    0.74
   4  10   0    6.64    0.78
   4  10   0    8.03    0.83
   4  10   0    6.86    0.68
  -4  10   0    7.47    0.79
   4  10   0    7.85    0.91
  -4  10   0    5.61    0.78
   5 -10   0    5.79    0.89
   5 -10   0    5.44    0.95
   5 -10   0    4.38    0.84
   5 -10   0    4.73    0.81
   5  10   0    5.34    0.56
   5  10   0    4.97    0.73
   5  10   0    4.68    0.74
   5  10   0    5.55    0.72
   5  10   0    3.85    1.18
   5  10   0    4.74    1.02
  -5  10   0    4.74    0.74
   5  10   0    5.55    0.64
   0 -11   0    0.80    0.55
   0 -11   0   -0.14    0.48
   0 -11   0    0.12    0.15
   0 -11   0    0.61    0.41
   0  11   0   -0.08    0.44
   0  11   0    0.12    0.46
   0  11   0    0.09    0.52
   0  11   0   -0.63    0.50
   0  11   0    0.82    0.49
  -1 -11   0    8.48    0.89
   1 -11   0    7.55    0.79
   1 -11   0    7.54    0.80
   1 -11   0    9.00    0.89
  -1 -11   0    7.36    0.69
   1 -11   0    8.53    1.15
  -1 -11   0    8.48    0.89
   1  11   0    8.74    0.94
   1  11   0    8.17    0.78
  -1  11   0    8.56    0.89
  -1  11   0    8.13    0.89
  -1  11   0    7.23    0.86
   1  11   0    7.72    0.83
   1  11   0    7.20    0.85
  -1  11   0    7.62    0.87
   1  11   0    8.06    0.81
  -1  11   0    7.31    0.92
   2 -11   0   29.78    1.41
   2 -11   0   28.42    1.52
   2 -11   0   28.86    1.53
   2 -11   0   29.07    1.21
   2  11   0   27.84    1.38
   2  11   0   28.75    1.32
  -2  11   0   31.16    1.46
   2  11   0   29.58    1.35
  -2  11   0   30.18    1.40
  -2  11   0   29.59    1.52
   2  11   0   28.23    1.29
   2  11   0   27.98    1.43
   3 -11   0    3.98    0.73
   3 -11   0    7.73    0.81
   3 -11   0    7.31    0.86
   3 -11   0    6.81    0.74
   3 -11   0    7.31    0.93
   3  11   0    5.16    0.67
   3  11   0    6.88    0.78
  -3  11   0    6.31    0.80
   3  11   0    5.21    0.62
  -3  11   0    5.31    0.87
   3  11   0    5.88    0.73
   3  11   0    6.12    0.78
   4 -11   0    8.00    0.90
   4 -11   0    9.20    0.96
   4 -11   0    9.17    0.89
   4 -11   0    8.06    1.09
   4 -11   0    8.11    1.12
   4  11   0    7.51    0.90
   4  11   0    8.25    0.85
   4  11   0    7.41    0.72
   4  11   0    9.36    1.10
   4  11   0    8.61    1.12
  -4  11   0    8.37    0.91
   4  11   0    7.73    0.90
   0 -12   0   32.13    1.63
   0 -12   0   32.40    1.43
   0  12   0   31.73    1.51
   0  12   0   32.93    1.55
   1 -12   0   -0.96    0.65
   1 -12   0   -1.19    0.78
   1 -12   0   -0.53    0.54
  -1 -12   0   -1.24    0.45
   1 -12   0    0.00    0.34
   1  12   0    1.13    0.63
   1  12   0   -0.03    0.60
  -1  12   0    0.25    0.70
  -1  12   0   -0.46    0.60
   1  12   0    0.83    0.63
   1  12   0   -0.87    0.55
  -1  12   0    0.26    0.55
   2 -12   0   53.57    2.28
  -2 -12   0   54.72    1.84
   2 -12   0   53.71    1.89
   2 -12   0   55.80    2.21
   2  12   0   55.12    2.12
  -2  12   0   55.34    2.18
  -2  12   0   55.65    2.18
  -2  12   0   52.36    2.24
   2  12   0   55.85    2.15
   2  12   0   53.88    2.02
   3 -12   0   15.44    1.58
   3 -12   0   17.83    1.58
   3 -12   0   18.07    1.40
   3 -12   0   18.40    1.21
  -3  12   0   19.51    1.44
   3  12   0   18.90    1.60
   3  12   0   19.01    1.36
   3  12   0   18.69    1.19
  -3  12   0   21.39    1.43
   0 -13   0    1.23    0.65
   0  13   0    0.19    0.73
   0  13   0    0.97    0.74
  -1 -13   0    7.80    0.94
   1 -13   0    9.24    1.18
   1 -13   0   10.27    1.02
  -1  13   0    9.68    1.18
  -1  13   0   10.10    1.14
   1  13   0   10.63    1.11
   1  13   0    9.06    1.00
   2 -13   0    0.90    0.77
   2 -13   0   -0.30    0.96
   2  13   0   -1.83    0.82
  -2  13   0   -0.43    0.80
  -2  13   0   -0.10    1.16
   8   0  -1    1.38    0.64
   8   0  -1    0.66    0.71
   8   0  -1    0.34    0.71
   8   0  -1    0.29    0.42
   7   0  -1    3.05    0.46
   7   0  -1    2.23    0.56
   7   0  -1    3.45    0.38
   7   0  -1    2.63    0.37
   7   0  -1    2.38    0.62
   6   0  -1   -0.10    0.26
   6   0  -1   -0.05    0.31
   6   0  -1   -0.06    0.20
   6   0  -1   -0.10    0.20
   6   0  -1   -0.19    0.34
   5   0  -1   39.73    1.15
   5   0  -1   39.38    1.26
   5   0  -1   38.71    1.34
   5   0  -1   38.54    1.17
   5   0  -1   40.36    1.18
   5   0  -1   40.74    1.16
   5   0  -1   38.12    1.44
   4   0  -1   -0.01    0.20
   4   0  -1   -0.12    0.09
   4   0  -1   -0.16    0.10
   4   0  -1    0.04    0.16
   4   0  -1   -0.21    0.10
   4   0  -1    0.06    0.15
   4   0  -1   -0.12    0.10
   3   0  -1   35.76    1.17
  -3   0   1   33.43    1.08
   3   0  -1   35.85    1.01
   3   0  -1   35.73    1.06
  -3   0   1   35.65    0.99
  -3   0   1   35.42    0.99
   3   0  -1   35.26    1.10
   3   0  -1   36.11    0.99
   3   0  -1   34.96    1.01
  -2   0   1   -0.01    0.05
   2   0  -1   -0.02    0.05
   2   0  -1    0.03    0.06
   2   0  -1   -0.10    0.08
   2   0  -1   -0.07    0.11
  -2   0   1   -0.07    0.05
   2   0  -1   -0.07    0.07
  -2   0   1   -0.13    0.07
   1   0  -1   54.19    1.43
   1   0  -1   52.55    1.44
   1   0  -1   51.41    1.46
  -1   0   1   50.89    1.44
  -1   0   1   52.99    1.46
   1   0  -1   52.57    1.44
  -1   0   1   53.67    1.44
  -1   0   1   54.24    1.49
   1   0  -1   53.87    1.49
   2   0   1   -0.09    0.07
  -2   0  -1   -0.03    0.05
   2   0   1   -0.09    0.05
   2   0   1   -0.06    0.08
   2   0   1   -0.06    0.05
  -2   0  -1   -0.01    0.05
  -2   0  -1   -0.07    0.08
  -2   0  -1    0.03    0.08
   2   0   1   -0.03    0.04
   3   0   1   68.93    1.87
   3   0   1   67.97    1.88
  -3   0  -1   67.50    1.85
   3   0   1   67.84    1.99
  -3   0  -1   68.02    1.86
   3   0   1   68.42    1.88
   3   0   1   65.88    1.96
   3   0   1   67.38    1.86
  -3   0  -1   67.25    1.96
   4   0   1   -0.18    0.11
   4   0   1   -0.18    0.10
   4   0   1    0.09    0.17
   4   0   1   -0.22    0.09
   4   0   1    0.16    0.22
   4   0   1   -0.05    0.16
  -4   0  -1   -0.12    0.08
   4   0   1   -0.23    0.10
  -4   0  -1   -0.18    0.07
   5   0   1    8.09    0.38
   5   0   1   10.10    0.67
   5   0   1    9.78    0.41
   6   0   1    0.18    0.21
   6   0   1   -0.03    0.35
   6   0   1   -0.13    0.30
   6   0   1   -0.04    0.20
   6   0   1   -0.04    0.13
   6   0   1   -0.01    0.31
   6   0   1   -0.06    0.14
   7   0   1   23.27    1.21
   7   0   1   21.47    1.07
   7   0   1   25.18    0.93
   7   0   1   23.60    1.38
   7   0   1   23.91    0.92
   8   0   1    0.96    0.74
   8   0   1    0.45    0.45
   8   0   1    0.59    0.65
   8   0   1   -0.36    0.82
   8   0   1    0.33    0.64
   8  -1  -1    4.77    0.76
   8  -1  -1    4.19    0.93
   8   1  -1    5.14    0.79
   8   1  -1    3.98    0.73
   8   1  -1    7.79    0.94
   8   1  -1    4.46    0.84
   7  -1  -1   18.12    0.90
   7  -1  -1   19.52    1.31
   7  -1  -1   20.36    0.90
   7  -1  -1   20.56    1.07
   7  -1  -1   19.19    0.72
   7  -1  -1   18.19    0.72
   7   1  -1   19.66    0.96
   7   1  -1   18.94    0.74
   7   1  -1   21.63    1.08
   7   1  -1   18.78    0.76
   7   1  -1   19.36    1.23
   6  -1  -1   24.14    0.84
   6  -1  -1   25.00    0.92
   6  -1  -1   22.90    0.88
   6  -1  -1   23.16    0.83
   6  -1  -1   23.76    0.89
   6  -1  -1   25.34    1.05
   6   1  -1   24.99    1.09
   6   1  -1   25.99    1.15
   6   1  -1   24.31    0.97
   6   1  -1   22.83    0.78
   6   1  -1   24.74    1.02
   5  -1  -1  128.04    3.78
   5  -1  -1  129.59    3.77
   5  -1  -1  136.72    3.79
   5  -1  -1  133.74    4.05
   5  -1  -1  130.07    3.77
   5  -1  -1  140.35    3.81
   5  -1  -1  138.61    3.93
  -5   1   1  140.74    3.72
   5   1  -1  139.98    4.01
   5   1  -1  142.37    3.91
  -5   1   1  129.74    3.72
   5   1  -1  138.41    3.97
  -5   1   1  135.14    3.90
   5   1  -1  139.46    3.87
   4  -1  -1    2.29    0.23
   4  -1  -1    3.09    0.32
   4  -1  -1    2.74    0.37
   4  -1  -1    2.32    0.23
   4  -1  -1    2.73    0.24
   4  -1  -1    2.68    0.24
   4  -1  -1    2.23    0.23
   4   1  -1    2.63    0.30
  -4   1   1    2.62    0.21
   4   1  -1    2.27    0.32
  -4   1   1    2.38    0.27
   4   1  -1    2.65    0.29
  -4   1   1    2.31    0.21
   3  -1  -1   20.21    0.64
   2  -1  -1   37.11    1.11
   2  -1  -1   41.00    1.24
   2  -1  -1   40.23    1.13
   2  -1  -1   40.10    1.18
   2  -1  -1   39.52    1.14
   2  -1  -1   40.65    1.13
   2  -1  -1   40.91    1.15
  -2   1   1   39.53    1.10
  -2   1   1   39.02    1.11
   2   1  -1   39.04    1.19
  -2   1   1   37.54    1.17
  -2   1   1   40.01    1.14
   2   1  -1   41.01    1.19
   2   1  -1   38.90    1.14
  -2   1   1   39.25    1.17
  -2   1   1   39.44    1.10
  -1   1   1  307.61    8.29
   0  -1  -1   10.51    0.35
   0  -1   1    9.69    0.32
   0  -1  -1    9.55    0.31
   0  -1  -1    8.11    0.30
   0  -1   1    9.54    0.33
   0   1   1    8.61    0.32
   0   1  -1    7.89    0.32
   0   1   1    8.52    0.30
   0   1  -1    8.83    0.30
   0   1   1    9.02    0.31
   0   1   1    7.96    0.28
   0   1  -1    8.77    0.30
   0   1  -1    7.99    0.29
  -1   1  -1  247.21    6.95
  -1   1  -1  266.56    6.94
  -1   1  -1  259.00    6.96
   2  -1   1    0.13    0.08
   2  -1   1    0.36    0.11
   2  -1   1    0.17    0.08
   2  -1   1    0.04    0.10
   2  -1   1    0.08    0.07
   2  -1   1    0.19    0.08
   2   1   1    0.21    0.11
  -2   1  -1    0.07    0.10
  -2   1  -1    0.08    0.06
  -2   1  -1    0.23    0.07
  -2   1  -1    0.26    0.08
  -2   1  -1    0.20    0.09
   3  -1   1  372.01    9.76
   3  -1   1  370.11    9.76
   3  -1   1  359.53    9.85
   3  -1   1  363.16    9.77
   3  -1   1  346.44    9.79
  -3   1  -1  362.34    9.79
  -3   1  -1  364.62    9.84
  -3   1  -1  364.80    9.75
   3   1   1  349.15    9.82
   3   1   1  362.17    9.84
  -3   1  -1  362.07    9.75
   4  -1   1    2.92    0.25
   4  -1   1    2.93    0.34
   4  -1   1    2.83    0.36
   4  -1   1    3.48    0.32
   4  -1   1    2.60    0.24
   4  -1   1    2.74    0.25
   4   1   1    2.94    0.32
  -4   1  -1    3.12    0.22
   4   1   1    2.87    0.31
  -4   1  -1    2.97    0.29
   4   1   1    3.04    0.37
  -4   1  -1    3.09    0.23
  -4   1  -1    3.33    0.33
   5  -1   1  125.78    3.64
   5  -1   1  117.20    3.54
   5  -1   1  124.37    3.46
   5  -1   1  122.31    3.74
   5  -1   1  123.57    3.47
   5  -1   1  124.36    3.47
   5  -1   1  124.52    3.47
   5   1   1  126.55    3.71
  -5   1  -1  122.61    3.41
  -5   1  -1  119.34    3.61
   5   1   1  122.62    3.58
   5   1   1  125.21    3.61
  -5   1  -1  132.29    3.45
   6  -1   1    0.63    0.22
   6  -1   1    0.26    0.25
   6  -1   1    0.12    0.21
   6  -1   1    1.14    0.38
   6  -1   1    0.34    0.24
   6   1   1    1.39    0.36
   6   1   1    1.78    0.39
   6   1   1    0.45    0.19
   6   1   1    0.21    0.18
   6   1   1    0.44    0.36
   6   1   1    1.52    0.35
   7  -1   1   40.99    1.29
   7  -1   1   41.41    1.42
   7  -1   1   42.74    1.65
   7  -1   1   40.27    1.50
   7  -1   1   45.15    1.90
   7  -1   1   42.39    1.30
   7  -1   1   40.49    1.43
   7   1   1   40.16    1.32
   7   1   1   42.24    1.62
   7   1   1   40.05    1.61
   7   1   1   40.45    1.31
   7   1   1   44.19    1.79
   7   1   1   41.99    1.58
   8  -1   1    9.21    1.14
   8  -1   1    8.25    0.89
   8  -1   1    6.28    1.04
   8   1   1    8.21    1.04
   8   1   1    8.21    1.04
   8   1   1    6.73    0.87
   8   1   1    5.99    0.92
   8  -2  -1   -0.08    0.82
   8  -2  -1   -0.39    0.50
   8  -2  -1    1.00    0.35
   8  -2  -1    0.44    0.66
   8  -2  -1   -0.10    0.37
   8   2  -1   -0.14    0.70
   8   2  -1    0.47    0.62
   8   2  -1    0.05    0.63
   8   2  -1   -1.13    0.58
   7  -2  -1    6.26    0.58
   7  -2  -1    6.13    0.87
   7  -2  -1    5.81    0.56
   7  -2  -1    6.68    0.69
   7  -2  -1    5.65    0.69
   7  -2  -1    5.34    0.55
   7   2  -1    5.36    0.72
   7   2  -1    5.43    0.70
   7   2  -1    5.88    0.74
   7   2  -1    6.21    0.72
   6  -2  -1    2.23    0.31
   6  -2  -1    2.15    0.30
   6  -2  -1    1.22    0.32
   6  -2  -1    1.69    0.31
   6  -2  -1    1.66    0.39
   6  -2  -1    1.65    0.46
   6   2  -1    2.13    0.40
   6   2  -1    1.52    0.39
   6   2  -1    2.05    0.40
   6   2  -1    1.87    0.39
   5  -2  -1   18.17    0.67
   5  -2  -1   18.10    0.71
   5  -2  -1   18.37    0.73
   5  -2  -1   17.78    0.71
   5  -2  -1   16.80    0.92
   5  -2  -1   17.88    0.71
   5  -2  -1   17.51    0.81
   5   2  -1   18.26    0.79
  -5   2   1   18.11    0.81
   5   2  -1   19.74    0.78
   5   2  -1   19.95    0.81
   5   2  -1   19.00    0.85
  -5   2   1   18.24    0.67
   4  -2  -1   96.89    2.78
   4  -2  -1   97.54    2.77
   4  -2  -1   97.21    2.96
   4  -2  -1  100.83    2.78
   4  -2  -1   97.58    2.85
   4  -2  -1   96.59    2.73
  -4   2   1   98.84    2.75
  -4   2   1   97.20    2.75
   4   2  -1   93.44    2.82
  -4   2   1   94.64    2.84
   4   2  -1   97.91    2.80
   4   2  -1   97.67    2.85
   4   2  -1   99.72    2.86
   3  -2  -1    5.52    0.32
   3  -2  -1    5.95    0.42
   3  -2  -1    7.26    0.38
   3   2  -1    5.58    0.34
  -3   2   1    6.82    0.28
  -3   2   1    7.99    0.39
  -3   2   1    7.72    0.28
   3   2  -1    6.29    0.37
   2  -2  -1   60.74    1.79
   2  -2  -1   61.64    1.79
  -2  -2   1   69.57    1.83
   2  -2  -1   61.26    1.81
   2  -2  -1   60.96    1.87
   2  -2  -1   61.46    1.80
   2  -2  -1   61.88    1.80
  -2   2   1   62.05    1.77
  -2   2   1   61.84    1.80
  -2   2   1   59.67    1.81
  -2   2   1   71.64    1.76
  -2   2   1   60.72    1.77
   2   2  -1   61.57    1.71
   2   2  -1   62.37    1.71
   2   2  -1   62.40    1.78
  -1  -2   1   18.94    0.56
  -1  -2   1   17.92    0.57
  -1  -2   1   17.56    0.53
   1  -2  -1   19.42    0.60
   1  -2  -1   18.48    0.60
  -1  -2   1   18.47    0.53
   1  -2  -1   18.67    0.60
   1  -2  -1   19.24    0.62
   1  -2  -1   19.33    0.61
   1  -2  -1   18.73    0.60
  -1   2   1   19.12    0.60
   1   2  -1   19.39    0.56
  -1   2   1   17.93    0.60
  -1   2   1   18.50    0.62
  -1   2   1   18.90    0.61
  -1   2   1   18.44    0.59
   1   2  -1   19.60    0.55
   1   2  -1   17.68    0.56
   1   2  -1   18.94    0.52
   1   2  -1   19.17    0.56
   1   2  -1   18.40    0.57
   0  -2  -1    6.55    0.26
   0  -2   1    6.68    0.25
   0  -2  -1    6.88    0.26
   0  -2   1    6.77    0.27
   0  -2  -1    6.46    0.25
   0  -2  -1    6.55    0.26
   0  -2   1    6.66    0.25
   0  -2   1    6.62    0.26
   0  -2  -1    6.68    0.26
   0  -2   1    6.92    0.26
   0  -2   1    6.75    0.26
   0  -2  -1    6.24    0.23
   0   2  -1    6.49    0.26
   0   2   1    6.69    0.26
   0   2  -1    6.53    0.26
   0   2  -1    6.64    0.25
   0   2   1    6.38    0.23
   0   2  -1    6.52    0.26
   0   2   1    6.35    0.25
   0   2   1    6.48    0.26
   0   2   1    6.58    0.26
   0   2  -1    6.57    0.26
   0   2  -1    7.09    0.26
   0   2   1    6.68    0.26
   1  -2   1   10.98    0.39
   1  -2   1   10.53    0.40
  -1  -2  -1   10.95    0.33
   1  -2   1   11.16    0.39
   1  -2   1   11.33    0.40
  -1  -2  -1   10.98    0.35
  -1  -2  -1   10.44    0.34
  -1  -2  -1   10.51    0.33
   1  -2   1   11.27    0.40
   1   2   1   10.87    0.36
   1   2   1   11.20    0.34
   1   2   1   11.34    0.35
  -1   2  -1   10.87    0.43
  -1   2  -1   10.60    0.40
  -1   2  -1   10.92    0.39
   1   2   1   11.12    0.35
  -1   2  -1   10.87    0.39
  -1   2  -1   10.64    0.39
   1   2   1   11.03    0.35
  -2  -2  -1  109.08    3.12
   2  -2   1  115.99    3.20
   2  -2   1  113.22    3.23
   2  -2   1  116.70    3.21
   2  -2   1  116.68    3.21
   2  -2   1  111.15    3.21
   2  -2   1  113.40    3.24
  -2  -2  -1  115.38    3.12
  -2   2  -1  111.84    3.18
  -2   2  -1  120.59    3.28
   2   2   1  113.47    3.12
  -2   2  -1  114.04    3.25
   2   2   1  129.64    3.18
   2   2   1  116.66    3.13
  -2   2  -1  115.14    3.18
  -2   2  -1  123.14    3.21
   2   2   1  112.05    3.26
  -2   2  -1  112.07    3.20
   3  -2   1   97.93    2.87
   3  -2   1   99.82    2.82
   3  -2   1  102.08    2.82
   3  -2   1   99.09    2.83
   3  -2   1  101.52    2.81
   3  -2   1  102.12    2.81
   3   2   1   97.04    2.80
  -3   2  -1  101.28    2.75
   3   2   1   99.47    2.89
  -3   2  -1  100.99    2.75
  -3   2  -1   95.70    2.79
  -3   2  -1  100.72    2.81
  -3   2  -1   98.70    2.95
   4  -2   1   23.38    0.90
   4  -2   1   22.76    0.99
   4  -2   1   23.64    0.82
   4  -2   1   23.96    0.82
   4  -2   1   23.55    0.81
   4  -2   1   22.56    0.85
   4   2   1   23.22    0.90
   4   2   1   24.48    0.85
   4   2   1   23.49    0.85
  -4   2  -1   22.64    0.79
  -4   2  -1   23.57    0.80
  -4   2  -1   23.73    0.90
  -4   2  -1   24.50    0.79
   4   2   1   24.37    0.92
   5  -2   1   67.26    2.02
   5  -2   1   63.52    2.04
   5  -2   1   68.06    2.02
   5  -2   1   68.26    2.02
   5  -2   1   68.14    2.14
   5  -2   1   67.08    2.27
   5   2   1   67.96    2.10
  -5   2  -1   68.50    2.15
   5   2   1   67.25    2.08
   5   2   1   69.14    2.14
  -5   2  -1   66.41    2.00
  -5   2  -1   67.39    1.97
   5   2   1   70.28    2.18
   6  -2   1    8.42    0.81
   6  -2   1   10.21    0.60
   6  -2   1    9.66    0.64
   6  -2   1   10.07    0.57
   6  -2   1   10.91    0.75
   6  -2   1    9.70    0.57
   6  -2   1   10.58    0.67
   6   2   1   10.90    0.71
   6   2   1   10.53    0.72
   6   2   1   10.92    0.66
   6   2   1   10.98    0.80
   7  -2   1    0.03    0.32
   7  -2   1   -0.21    0.40
   7  -2   1    1.11    0.51
   7  -2   1    0.27    0.42
   7  -2   1    0.54    0.37
   7  -2   1    0.39    0.62
   7  -2   1    0.29    0.33
   7   2   1    0.83    0.44
   7   2   1    0.49    0.43
   7   2   1    0.69    0.49
   7   2   1    0.61    0.52
   8  -2   1    2.93    0.77
   8  -2   1    2.93    0.94
   8  -2   1    2.07    0.40
   8  -2   1    3.06    0.41
   8  -2   1    1.84    0.58
   8   2   1    3.08    0.72
   8   2   1    2.41    0.82
   8   2   1    2.65    0.75
   8   2   1    2.98    0.65
   8  -3  -1    2.21    1.08
   8  -3  -1    0.13    0.58
   8  -3  -1    1.29    0.48
   8  -3  -1    1.44    0.91
   8  -3  -1    2.32    0.78
   8   3  -1    0.73    0.62
   8   3  -1    1.02    0.67
   8   3  -1    2.56    0.71
   8   3  -1    0.63    0.68
   7  -3  -1    6.12    0.56
   7  -3  -1    6.31    0.64
   7  -3  -1    5.06    0.55
   7  -3  -1    6.36    0.70
   7  -3  -1    5.14    0.63
   7  -3  -1    6.38    0.93
   7   3  -1    7.79    0.72
   7   3  -1    4.99    0.67
   7   3  -1    6.07    0.81
   6  -3  -1    6.67    0.62
   6  -3  -1    6.14    0.57
   6  -3  -1    6.57    0.73
   6  -3  -1    6.75    0.55
   6  -3  -1    7.29    0.67
   6  -3  -1    7.28    0.60
   6   3  -1    6.19    0.66
   6   3  -1    6.89    0.55
  -6   3   1    6.56    0.48
   6   3  -1    7.00    0.60
   6   3  -1    7.64    0.66
   5  -3  -1    7.76    0.70
   5  -3  -1    7.85    0.52
   5  -3  -1    7.32    0.51
   5  -3  -1    9.10    0.60
   5  -3  -1    8.37    0.53
   5   3  -1    7.72    0.56
   5   3  -1    8.60    0.52
   5   3  -1    8.42    0.50
   5   3  -1    8.33    0.59
  -5   3   1    8.59    0.49
   4  -3  -1   41.19    1.30
   4  -3  -1   38.98    1.28
   4  -3  -1   41.18    1.45
   4  -3  -1   39.13    1.28
   4  -3  -1   39.12    1.29
   4  -3  -1   40.00    1.35
  -4   3   1   40.32    1.27
   4   3  -1   41.21    1.30
   4   3  -1   40.63    1.27
  -4   3   1   39.36    1.34
   4   3  -1   38.13    1.26
   4   3  -1   41.09    1.37
  -4   3   1   40.03    1.18
  -4   3   1   39.72    1.17
  -4   3   1   38.71    1.18
   3  -3  -1   58.86    1.76
   3  -3  -1   58.19    1.74
   3  -3  -1   57.82    1.74
   3  -3  -1   57.82    1.78
   3  -3  -1   59.84    1.76
   3  -3  -1   58.15    1.85
   3   3  -1   57.22    1.71
  -3   3   1   57.96    1.74
   3   3  -1   60.66    1.61
   3   3  -1   57.77    1.61
  -3   3   1   59.81    1.70
  -3   3   1   56.91    1.66
  -3   3   1   59.25    1.70
  -3   3   1   56.24    1.73
   3   3  -1   60.32    1.71
   2  -3  -1  118.14    3.33
   2  -3  -1  119.84    3.32
   2  -3  -1  121.04    3.33
   2  -3  -1  116.85    3.38
   2  -3  -1  121.37    3.34
   2  -3  -1  123.10    3.33
  -2  -3   1  118.30    3.23
  -2  -3   1  111.80    3.29
  -2  -3   1  121.36    3.24
   2   3  -1  119.90    3.23
  -2   3   1  118.39    3.33
   2   3  -1  117.14    3.23
   2   3  -1  112.85    3.27
   2   3  -1  119.81    3.23
   2   3  -1  120.24    3.24
   2   3  -1  118.57    3.24
  -2   3   1  119.77    3.31
  -2   3   1  114.18    3.30
  -2   3   1  117.42    3.32
  -2   3   1  117.96    3.30
  -2   3   1  120.20    3.35
   1  -3  -1    2.93    0.21
  -1  -3   1    3.00    0.19
  -1  -3   1    2.93    0.17
  -1  -3   1    3.05    0.16
   1  -3  -1    3.14    0.22
   1  -3  -1    2.95    0.23
   1  -3  -1    2.93    0.23
  -1  -3   1    2.95    0.17
   1  -3  -1    3.25    0.22
   1  -3  -1    3.11    0.22
   1   3  -1    2.90    0.19
   1   3  -1    3.25    0.18
  -1   3   1    3.05    0.22
   1   3  -1    2.99    0.18
   1   3  -1    3.23    0.19
   1   3  -1    2.78    0.18
  -1   3   1    2.96    0.21
  -1   3   1    2.81    0.22
  -1   3   1    2.93    0.21
  -1   3   1    2.61    0.21
   0  -3  -1  223.97    6.15
   0  -3  -1  227.02    6.16
   0  -3  -1  228.04    6.11
   0  -3   1  223.74    6.16
   0  -3   1  230.12    6.16
   0  -3   1  228.03    6.15
   0  -3   1  224.26    6.15
   0  -3   1  228.34    6.16
   0  -3  -1  226.89    6.15
   0  -3   1  219.73    6.13
   0  -3  -1  226.70    6.17
   0  -3  -1  223.92    6.15
   0   3  -1  219.47    6.16
   0   3  -1  231.31    6.15
   0   3   1  220.53    6.14
   0   3  -1  220.51    6.17
   0   3   1  224.56    6.16
   0   3  -1  224.86    6.16
   0   3   1  227.49    6.16
   0   3   1  232.85    6.17
   0   3   1  224.64    6.16
   0   3   1  231.66    6.12
   0   3  -1  227.98    6.16
   0   3  -1  231.96    6.16
   1  -3   1   34.71    1.09
  -1  -3  -1   34.52    1.05
   1  -3   1   35.21    1.13
   1  -3   1   35.71    1.09
   1  -3   1   34.90    1.08
  -1  -3  -1   35.50    1.02
  -1  -3  -1   36.01    1.03
   1  -3   1   35.87    1.10
   1  -3   1   35.66    1.09
   1   3   1   35.89    1.05
  -1   3  -1   35.46    1.09
   1   3   1   36.30    1.05
   1   3   1   36.31    1.06
   1   3   1   36.05    1.04
  -1   3  -1   34.10    1.08
  -1   3  -1   34.92    1.09
   1   3   1   35.75    1.04
   1   3   1   35.71    0.97
  -1   3  -1   35.49    1.08
  -1   3  -1   37.05    1.10
  -2  -3  -1  120.14    3.49
  -2  -3  -1  127.02    3.46
   2  -3   1  128.32    3.57
   2  -3   1  127.27    3.54
   2  -3   1  127.59    3.55
  -2  -3  -1  127.59    3.46
   2  -3   1  128.51    3.54
   2  -3   1  125.57    3.55
  -2   3  -1  121.09    3.55
  -2   3  -1  127.56    3.52
  -2   3  -1  125.92    3.55
  -2   3  -1  129.87    3.55
  -2   3  -1  125.14    3.57
  -2   3  -1  128.54    3.53
   2   3   1  130.05    3.47
   2   3   1  127.49    3.45
   2   3   1  128.78    3.45
   2   3   1  123.14    3.46
   2   3   1  126.12    3.46
   3  -3   1   39.65    1.22
   3  -3   1   38.73    1.27
   3  -3   1   38.60    1.34
   3  -3   1   39.46    1.24
   3  -3   1   36.92    1.22
   3  -3   1   38.99    1.23
  -3   3  -1   38.34    1.21
  -3   3  -1   39.02    1.18
  -3   3  -1   39.91    1.18
   3   3   1   40.24    1.10
   3   3   1   38.77    1.08
  -3   3  -1   39.44    1.23
  -3   3  -1   36.51    1.19
   3   3   1   38.66    1.16
   3   3   1   39.73    1.31
   4  -3   1    6.10    0.40
   4  -3   1    5.72    0.40
   4  -3   1    5.69    0.54
   4  -3   1    6.20    0.46
   4  -3   1    5.58    0.40
   4  -3   1    5.97    0.41
  -4   3  -1    5.67    0.30
  -4   3  -1    4.70    0.30
   4   3   1    6.19    0.48
  -4   3  -1    6.31    0.41
   4   3   1    6.22    0.40
  -4   3  -1    5.89    0.45
  -4   3  -1    5.53    0.44
   4   3   1    6.35    0.35
  -4   3  -1    6.10    0.35
   4   3   1    6.13    0.44
   5  -3   1   59.16    1.79
   5  -3   1   56.01    1.78
   5  -3   1   57.59    1.80
   5  -3   1   56.29    2.01
   5  -3   1   58.45    1.90
   5   3   1   57.45    1.90
   5   3   1   54.10    1.75
  -5   3  -1   57.62    1.75
   5   3   1   55.76    1.80
  -5   3  -1   56.45    1.71
   5   3   1   58.32    1.86
   6  -3   1   52.40    1.74
   6  -3   1   51.48    1.69
   6  -3   1   53.79    1.73
   6  -3   1   53.91    2.02
   6  -3   1   51.85    1.85
   6  -3   1   52.15    1.70
   6   3   1   54.39    1.85
   6   3   1   52.56    1.78
   6   3   1   54.63    1.85
  -6   3  -1   51.50    1.63
   6   3   1   49.78    1.69
   7  -3   1   15.79    0.87
   7  -3   1   16.81    0.93
   7  -3   1   15.25    0.99
   7  -3   1   15.78    0.91
   7  -3   1   16.34    1.08
   7  -3   1   16.15    1.33
   7   3   1   16.48    0.89
   7   3   1   17.40    1.02
  -7   3  -1   16.96    1.10
   7   3   1   14.54    1.34
   7   3   1   15.93    1.07
   8  -3   1   30.81    2.03
   8  -3   1   31.58    1.31
   8  -3   1   32.86    1.57
   8  -3   1   32.76    1.72
   8   3   1   32.27    1.65
   8   3   1   31.71    1.41
   8   3   1   33.58    1.75
   8   3   1   33.36    1.63
   8  -4  -1   -0.35    0.86
   8  -4  -1   -0.52    0.63
   8  -4  -1   -0.78    0.75
   8  -4  -1   -0.12    0.58
   8   4  -1    1.52    0.77
   8   4  -1    0.44    0.56
   8   4  -1   -0.18    0.66
   8   4  -1    0.40    0.68
   7  -4  -1    0.25    0.40
   7  -4  -1   -0.97    0.62
   7  -4  -1   -0.47    0.54
   7  -4  -1    0.59    0.56
   7   4  -1    0.01    0.55
   7   4  -1    0.35    0.45
   7   4  -1   -0.01    0.37
   7   4  -1   -0.35    0.44
   6  -4  -1    2.58    0.41
   6  -4  -1    4.18    0.51
   6  -4  -1    2.77    0.46
   6  -4  -1    3.56    0.53
   6  -4  -1    2.96    0.45
   6  -4  -1    3.50    0.64
  -6   4   1    3.02    0.40
   6   4  -1    3.35    0.53
   6   4  -1    3.26    0.43
  -6   4   1    3.94    0.43
   6   4  -1    3.48    0.43
   6   4  -1    3.31    0.45
   5  -4  -1   16.98    0.79
   5  -4  -1   17.59    0.98
   5  -4  -1   17.88    0.84
   5  -4  -1   17.08    0.79
   5  -4  -1   16.55    0.80
   5  -4  -1   16.62    0.80
  -5   4   1   16.13    0.60
   5   4  -1   17.38    0.88
   5   4  -1   17.18    0.71
   5   4  -1   16.28    0.75
  -5   4   1   17.93    0.76
  -5   4   1   16.50    0.59
   5   4  -1   17.15    0.73
   4  -4  -1  109.61    3.16
   4  -4  -1  107.52    3.15
   4  -4  -1  110.45    3.15
   4  -4  -1  108.64    3.30
   4  -4  -1  107.71    3.18
   4  -4  -1  111.13    3.16
  -4   4   1  109.41    3.13
   4   4  -1  109.98    3.07
  -4   4   1  104.82    3.22
   4   4  -1  108.46    3.24
  -4   4   1  103.17    3.00
  -4   4   1  109.15    3.06
  -4   4   1  107.89    3.05
   4   4  -1  104.55    3.07
   3  -4  -1   42.29    1.49
   3  -4  -1   46.65    1.44
   3  -4  -1   43.08    1.42
  -3  -4   1   44.61    1.25
   3  -4  -1   43.46    1.41
  -3  -4   1   49.51    1.25
   3  -4  -1   40.34    1.39
  -3  -4   1   48.84    1.42
   3  -4  -1   42.16    1.40
  -3   4   1   44.54    1.40
  -3   4   1   42.55    1.40
  -3   4   1   42.80    1.36
   3   4  -1   43.27    1.27
   3   4  -1   41.31    1.27
   3   4  -1   42.14    1.27
   3   4  -1   42.04    1.28
   3   4  -1   47.23    1.27
  -3   4   1   43.08    1.36
   3   4  -1   47.85    1.34
   2  -4  -1  134.28    3.88
   2  -4  -1  135.25    3.83
  -2  -4   1  136.85    3.78
   2  -4  -1  135.84    3.85
   2  -4  -1  139.76    3.84
  -2  -4   1  140.96    3.76
   2  -4  -1  139.25    3.85
   2  -4  -1  139.10    3.84
  -2  -4   1  133.43    3.79
  -2   4   1  136.34    3.83
   2   4  -1  124.98    3.80
  -2   4   1  136.50    3.82
   2   4  -1  138.43    3.75
   2   4  -1  132.38    3.76
   2   4  -1  137.22    3.76
   2   4  -1  134.28    3.75
  -2   4   1  138.99    3.85
  -2   4   1  136.91    3.82
  -1  -4   1   34.48    1.06
  -1  -4   1   34.53    1.08
  -1  -4   1   36.59    1.11
   1  -4  -1   35.64    1.12
   1  -4  -1   34.98    1.17
   1  -4  -1   34.17    1.12
  -1  -4   1   35.14    1.05
   1  -4  -1   36.81    1.12
   1  -4  -1   34.98    1.12
   1  -4  -1   35.40    1.14
   1  -4  -1   34.75    1.10
  -1  -4   1   36.37    1.06
   1   4  -1   35.48    1.06
  -1   4   1   34.78    1.13
   1   4  -1   35.89    1.09
  -1   4   1   36.60    1.12
  -1   4   1   34.44    1.11
   1   4  -1   35.40    1.08
  -1   4   1   35.50    1.12
   1   4  -1   36.24    1.09
   1   4  -1   36.13    1.09
  -1   4   1   35.30    1.13
   1   4  -1   36.06    1.09
   0  -4   1   76.52    2.19
   0  -4  -1   74.62    2.19
   0  -4   1   74.76    2.19
   0  -4  -1   74.22    2.18
   0  -4  -1   77.49    2.13
   0  -4   1   77.81    2.14
   0  -4  -1   77.56    2.22
   0  -4   1   76.57    2.21
   0  -4   1   75.15    2.17
   0  -4  -1   77.51    2.21
   0  -4   1   74.88    2.19
   0  -4  -1   78.11    2.20
   0  -4   1   77.85    2.21
   0   4   1   77.25    2.20
   0   4  -1   76.25    2.23
   0   4   1   77.23    2.20
   0   4  -1   76.79    2.20
   0   4   1   76.82    2.21
   0   4  -1   75.23    2.20
   0   4  -1   77.53    2.21
   0   4  -1   76.84    2.21
   0   4  -1   76.15    2.18
   0   4   1   78.22    2.19
   0   4   1   78.59    2.22
   1  -4   1    6.49    0.38
   1  -4   1    6.81    0.36
  -1  -4  -1    6.84    0.35
  -1  -4  -1    6.67    0.33
   1  -4   1    6.55    0.35
  -1  -4  -1    6.93    0.30
   1  -4   1    6.45    0.35
   1  -4   1    7.08    0.37
   1  -4   1    7.51    0.38
  -1  -4  -1    6.94    0.29
   1  -4   1    7.14    0.34
  -1  -4  -1    6.66    0.30
  -1   4  -1    6.81    0.35
  -1   4  -1    6.44    0.35
  -1   4  -1    6.96    0.36
   1   4   1    6.78    0.33
   1   4   1    7.16    0.33
  -1   4  -1    7.10    0.37
  -1   4  -1    6.97    0.37
   1   4   1    6.90    0.34
   1   4   1    7.17    0.33
   1   4   1    7.24    0.33
   2  -4   1   27.50    0.94
   2  -4   1   27.36    1.01
   2  -4   1   26.96    0.95
  -2  -4  -1   27.33    0.86
  -2  -4  -1   26.22    0.85
   2  -4   1   27.73    0.99
   2  -4   1   27.64    0.94
   2  -4   1   28.94    0.95
   2  -4   1   27.41    0.95
   2   4   1   27.71    0.85
  -2   4  -1   27.91    0.93
   2   4   1   27.78    0.76
   2   4   1   28.26    0.85
   2   4   1   26.31    0.87
   2   4   1   27.67    0.84
  -2   4  -1   26.62    0.97
   2   4   1   27.70    0.86
  -2   4  -1   27.86    0.92
  -2   4  -1   28.53    0.95
  -2   4  -1   28.55    0.95
   3  -4   1   26.65    0.95
   3  -4   1   25.77    0.96
  -3  -4  -1   27.63    0.80
   3  -4   1   28.09    0.99
   3  -4   1   27.37    0.96
   3  -4   1   26.86    0.97
  -3  -4  -1   26.95    0.80
   3  -4   1   25.81    1.04
   3   4   1   27.64    0.87
   3   4   1   27.77    1.04
   3   4   1   28.27    0.85
  -3   4  -1   26.74    0.91
  -3   4  -1   27.67    0.92
  -3   4  -1   26.49    0.94
  -3   4  -1   27.37    1.00
   3   4   1   27.29    0.82
   3   4   1   26.74    0.83
   3   4   1   27.82    0.82
  -3   4  -1   28.80    0.95
   3   4   1   26.63    0.82
  -3   4  -1   26.01    0.95
   4  -4   1   73.76    2.21
   4  -4   1   71.46    2.35
   4  -4   1   69.77    2.24
   4  -4   1   70.93    2.20
   4  -4   1   73.68    2.20
   4  -4   1   73.63    2.21
   4   4   1   72.91    2.30
  -4   4  -1   69.25    2.11
  -4   4  -1   76.56    2.31
  -4   4  -1   71.08    2.10
  -4   4  -1   73.28    2.11
   4   4   1   70.73    2.09
  -4   4  -1   71.89    2.19
   4   4   1   74.49    2.15
   5  -4   1    3.44    0.41
   6  -4   1    3.61    0.63
   6  -4   1    4.82    0.50
   6  -4   1    4.75    0.57
   6  -4   1    4.78    0.53
   6  -4   1    4.50    0.57
  -6   4  -1    4.53    0.52
  -6   4  -1    5.10    0.48
   6   4   1    3.80    0.45
   6   4   1    4.54    0.52
   6   4   1    5.08    0.70
   6   4   1    4.75    0.62
  -6   4  -1    4.46    0.42
   7  -4   1    1.39    0.47
   7  -4   1    1.38    0.60
   7  -4   1    1.11    0.69
   7  -4   1    0.65    0.54
   7  -4   1    0.87    0.47
   7   4   1    1.64    0.53
   7   4   1    1.12    0.59
   7   4   1    1.19    0.40
   7   4   1    1.04    0.53
   8  -4   1   12.22    1.30
   8  -4   1   12.35    1.40
   8  -4   1   11.87    1.04
   8  -4   1   10.98    1.28
   8   4   1   11.81    0.91
   8   4   1   12.10    1.09
   8   4   1   10.57    1.32
   8   4   1   10.31    1.38
   7  -5  -1   28.40    1.35
   7  -5  -1   26.82    1.54
   7  -5  -1   29.67    1.85
   7  -5  -1   26.69    1.42
   7  -5  -1   29.02    1.41
   7  -5  -1   32.00    1.46
   7   5  -1   29.82    1.33
   7   5  -1   29.50    1.28
   7   5  -1   30.52    1.19
   7   5  -1   31.46    1.52
   6  -5  -1    5.42    0.61
   6  -5  -1    4.67    0.70
   6  -5  -1    5.01    0.56
   6  -5  -1    3.97    0.52
   6  -5  -1    4.91    0.58
   6  -5  -1    5.02    0.60
   6   5  -1    4.63    0.48
   6   5  -1    4.91    0.48
  -6   5   1    4.61    0.51
   6   5  -1    6.18    0.73
  -6   5   1    4.86    0.54
   6   5  -1    5.33    0.57
   5  -5  -1   13.07    0.78
   5  -5  -1   14.04    0.79
   5  -5  -1   14.18    0.79
   5  -5  -1   13.05    0.93
   5  -5  -1   16.11    0.82
   5  -5  -1   13.31    0.79
  -5   5   1   14.55    0.63
   5   5  -1   14.53    0.67
   5   5  -1   13.82    0.85
   5   5  -1   12.94    0.52
   5   5  -1   14.68    0.63
  -5   5   1   12.66    0.72
   5   5  -1   13.12    0.63
   4  -5  -1   78.78    2.41
   4  -5  -1   76.87    2.40
   4  -5  -1   78.87    2.40
   4  -5  -1   80.18    2.54
   4  -5  -1   76.86    2.42
   4  -5  -1   76.42    2.40
   4   5  -1   78.15    2.17
  -4   5   1   75.42    2.26
   4   5  -1   78.90    2.22
  -4   5   1   78.96    2.45
  -4   5   1   78.44    2.38
   4   5  -1   77.15    2.21
   4   5  -1   79.48    2.21
  -4   5   1   77.23    2.31
   4   5  -1   80.20    2.18
   4   5  -1   77.12    2.28
  -3  -5   1    7.99    0.43
   3  -5  -1    7.02    0.48
   3  -5  -1    5.97    0.45
   3  -5  -1    6.00    0.46
  -3  -5   1    7.55    0.32
   3  -5  -1    6.66    0.47
   3  -5  -1    6.71    0.51
  -3  -5   1    6.94    0.33
   3  -5  -1    7.46    0.47
   3   5  -1    6.94    0.35
  -3   5   1    6.68    0.48
  -3   5   1    6.50    0.42
   3   5  -1    7.64    0.37
   3   5  -1    5.47    0.34
   3   5  -1    6.78    0.34
  -3   5   1    6.83    0.59
   3   5  -1    6.24    0.34
  -3   5   1    7.94    0.47
  -3   5   1    6.96    0.46
  -3   5   1    5.88    0.45
   2  -5  -1    6.06    0.44
   2  -5  -1    6.36    0.44
   2  -5  -1    6.89    0.43
   2  -5  -1    6.33    0.40
   2  -5  -1    6.73    0.42
  -2  -5   1    7.57    0.27
   2  -5  -1    6.35    0.43
  -2  -5   1    6.16    0.35
  -2   5   1    6.55    0.41
   2   5  -1    6.74    0.35
   2   5  -1    6.67    0.35
   2   5  -1    6.51    0.35
  -2   5   1    6.06    0.42
   2   5  -1    6.60    0.36
  -2   5   1    6.31    0.42
   2   5  -1    6.84    0.37
  -1  -5   1    1.53    0.19
  -1  -5   1    1.36    0.20
  -1  -5   1    1.43    0.20
   1  -5  -1    1.61    0.21
  -1  -5   1    1.69    0.19
  -1  -5   1    1.78    0.19
   1  -5  -1    1.67    0.22
   1  -5  -1    1.92    0.26
   1  -5  -1    1.71    0.22
   1  -5  -1    1.94    0.26
   1   5  -1    1.37    0.20
   1   5  -1    1.66    0.21
   1   5  -1    1.75    0.24
  -1   5   1    1.97    0.26
  -1   5   1    1.58    0.22
   1   5  -1    1.75    0.21
  -1   5   1    2.03    0.25
   1   5  -1    1.48    0.21
   1   5  -1    1.79    0.23
  -1   5   1    1.56    0.22
   0  -5   1    0.92    0.17
   0  -5   1    0.81    0.14
   0  -5  -1    0.73    0.16
   0  -5  -1    1.18    0.19
   0  -5   1    1.24    0.21
   0  -5   1    1.05    0.20
   0  -5   1    0.99    0.17
   0  -5  -1    0.89    0.18
   0  -5  -1    1.09    0.21
   0  -5   1    0.92    0.17
   0  -5  -1    1.22    0.13
   0  -5  -1    1.59    0.23
   0  -5   1    1.12    0.15
   0   5  -1    1.32    0.25
   0   5  -1    1.16    0.21
   0   5   1    1.14    0.18
   0   5   1    1.04    0.17
   0   5  -1    0.68    0.16
   0   5   1    1.35    0.22
   0   5  -1    1.10    0.20
   0   5   1    0.81    0.17
   0   5  -1    1.08    0.18
   0   5   1    1.15    0.21
   0   5  -1    0.77    0.17
   1  -5   1    2.14    0.26
   1  -5   1    2.01    0.24
  -1  -5  -1    2.24    0.23
   1  -5   1    2.41    0.25
   1  -5   1    2.36    0.29
  -1  -5  -1    2.49    0.26
   1  -5   1    2.32    0.28
  -1  -5  -1    2.27    0.20
   1  -5   1    2.58    0.28
  -1  -5  -1    2.16    0.24
  -1  -5  -1    2.11    0.22
  -1   5  -1    2.57    0.28
   1   5   1    2.07    0.25
  -1   5  -1    2.15    0.25
   1   5   1    2.27    0.25
   1   5   1    2.35    0.25
   1   5   1    2.11    0.24
   1   5   1    2.29    0.22
   1   5   1    2.20    0.26
  -1   5  -1    2.17    0.26
  -1   5  -1    1.98    0.24
   2  -5   1    8.81    0.47
  -2  -5  -1    9.59    0.32
  -2  -5  -1    8.71    0.41
   2  -5   1    8.92    0.50
   2  -5   1    8.63    0.54
   2  -5   1    7.97    0.47
   2  -5   1    7.61    0.49
   2  -5   1    8.57    0.49
  -2  -5  -1   10.29    0.39
   2  -5   1    8.92    0.47
  -2  -5  -1    9.43    0.33
   2   5   1    8.85    0.41
   2   5   1    8.70    0.42
  -2   5  -1    8.25    0.46
  -2   5  -1    8.26    0.48
  -2   5  -1    8.28    0.49
   2   5   1    8.70    0.40
   2   5   1    8.76    0.42
   2   5   1    8.57    0.39
  -2   5  -1    8.76    0.48
   3  -5   1   69.84    2.17
   3  -5   1   67.18    2.39
  -3  -5  -1   69.99    2.07
   3  -5   1   72.27    2.16
  -3  -5  -1   70.71    2.00
   3  -5   1   71.70    2.17
   3  -5   1   68.35    2.14
   3  -5   1   69.88    2.16
   3  -5   1   70.20    2.24
  -3  -5  -1   70.67    1.99
   3   5   1   71.29    2.02
  -3   5  -1   68.49    2.14
  -3   5  -1   63.70    2.25
  -3   5  -1   71.71    2.15
   3   5   1   72.27    2.02
   3   5   1   71.10    1.97
  -3   5  -1   71.08    2.15
   3   5   1   70.36    2.02
   3   5   1   72.24    2.03
  -3   5  -1   71.84    2.12
   3   5   1   70.75    2.00
   4  -5   1   97.24    3.04
   4  -5   1   96.46    2.91
   4  -5   1   93.75    2.93
   4  -5   1   98.06    2.91
   4  -5   1   97.06    2.91
   4  -5   1   96.10    2.90
  -4   5  -1   93.36    2.82
  -4   5  -1   97.92    2.90
   4   5   1  101.01    2.77
   4   5   1   96.09    2.71
   4   5   1   99.04    2.69
   4   5   1   98.67    2.72
  -4   5  -1   97.13    2.82
   4   5   1   96.96    2.67
   4   5   1   96.39    3.01
   4   5   1   95.47    2.75
   5   5   1    7.14    0.75
   5   5   1    8.58    0.56
   5   5   1    8.11    0.44
  -5   5  -1    9.36    0.51
   6  -5   1   91.16    2.85
   6  -5   1   93.49    2.96
   6  -5   1   90.56    2.87
   6  -5   1   95.09    2.91
   6  -5   1   93.13    3.14
   6  -5   1   89.74    2.99
   6   5   1   90.82    2.69
  -6   5  -1   89.94    2.79
  -6   5  -1   90.31    2.64
   6   5   1   92.54    2.83
   6   5   1   93.51    2.80
  -6   5  -1   92.28    3.01
  -6   5  -1   91.91    2.80
   7  -5   1    2.53    0.69
   7  -5   1    1.76    0.62
   7  -5   1    3.24    0.64
   7  -5   1    2.43    0.77
   7  -5   1    2.23    0.72
   7  -5   1    2.20    0.80
   7   5   1    2.26    0.61
   7   5   1    3.68    0.60
   7   5   1    3.38    0.77
   7   5   1    3.24    0.46
   7  -6  -1   -0.21    0.80
   7  -6  -1   -0.25    0.57
   7  -6  -1   -0.01    0.59
   7  -6  -1    0.63    0.65
   7   6  -1    0.40    0.76
   7   6  -1   -0.24    0.41
   7   6  -1    0.05    0.40
   6  -6  -1    4.00    0.66
   6  -6  -1    3.79    0.59
   6  -6  -1    4.25    0.59
   6  -6  -1    3.72    0.61
   6  -6  -1    4.57    0.60
   6  -6  -1    4.84    0.76
  -6   6   1    3.89    0.43
   6   6  -1    4.27    0.52
  -6   6   1    5.18    0.80
   6   6  -1    4.38    0.49
   6   6  -1    4.44    0.50
   6   6  -1    3.63    0.43
   6   6  -1    4.19    0.71
   5  -6  -1    3.43    0.48
   5  -6  -1    4.54    0.55
   5  -6  -1    3.36    0.49
   5  -6  -1    3.35    0.49
   5  -6  -1    3.98    0.51
   5  -6  -1    4.38    0.65
   5   6  -1    3.20    0.54
  -5   6   1    3.43    0.38
   5   6  -1    3.82    0.34
  -5   6   1    3.80    0.38
   5   6  -1    3.38    0.37
   5   6  -1    3.55    0.32
  -5   6   1    3.78    0.46
   5   6  -1    3.56    0.38
   4  -6  -1    3.04    0.48
   4  -6  -1    2.42    0.40
   4  -6  -1    3.13    0.41
   4  -6  -1    3.30    0.47
   4  -6  -1    3.06    0.42
  -4   6   1    3.35    0.42
   4   6  -1    2.92    0.31
  -4   6   1    3.11    0.36
  -4   6   1    3.47    0.39
  -4   6   1    2.51    0.39
   4   6  -1    2.98    0.30
   4   6  -1    3.01    0.29
   4   6  -1    2.73    0.31
   4   6  -1    2.56    0.28
   3  -6  -1   21.68    0.92
   3  -6  -1   20.44    0.94
   3  -6  -1   23.18    0.90
   3  -6  -1   21.16    0.89
  -3  -6   1   23.04    0.75
  -3  -6   1   22.48    0.76
   3  -6  -1   19.95    0.90
   3  -6  -1   21.24    0.89
   3   6  -1   21.63    0.78
   3   6  -1   20.81    0.77
   3   6  -1   20.94    0.76
  -3   6   1   22.44    0.93
   3   6  -1   18.91    0.75
  -3   6   1   21.27    0.89
  -3   6   1   20.74    0.85
   3   6  -1   21.49    0.78
  -3   6   1   20.03    0.89
  -3   6   1   25.44    0.94
  -3   6   1   20.16    0.85
   2  -6  -1  208.46    5.81
  -2  -6   1  208.40    5.70
   2  -6  -1  205.23    5.76
  -2  -6   1  193.18    5.79
   2  -6  -1  202.28    5.85
   2  -6  -1  206.20    5.78
   2  -6  -1  207.41    5.78
   2  -6  -1  207.10    5.78
   2  -6  -1  206.21    5.79
  -2  -6   1  207.93    5.69
  -2  -6   1  200.90    5.60
   2   6  -1  205.63    5.70
  -2   6   1  205.61    5.79
   2   6  -1  207.19    5.70
   2   6  -1  200.11    5.70
  -2   6   1  208.05    5.76
   2   6  -1  203.08    5.68
   2   6  -1  211.12    5.70
  -2   6   1  204.92    5.76
  -2   6   1  207.75    5.78
   2   6  -1  209.02    5.70
  -2   6   1  209.90    5.80
   1  -6  -1    2.02    0.27
  -1  -6   1    2.10    0.28
   1  -6  -1    2.51    0.33
   1  -6  -1    2.18    0.26
   1  -6  -1    2.01    0.25
   1  -6  -1    2.07    0.29
   1  -6  -1    2.52    0.31
  -1  -6   1    2.32    0.23
  -1  -6   1    1.75    0.23
  -1  -6   1    2.28    0.25
   1   6  -1    1.95    0.27
   1   6  -1    1.88    0.26
   1   6  -1    2.18    0.27
  -1   6   1    2.24    0.32
  -1   6   1    1.93    0.29
   1   6  -1    2.28    0.31
   1   6  -1    2.04    0.26
  -1   6   1    2.08    0.29
   1   6  -1    2.10    0.25
  -1   6   1    2.35    0.30
   0  -6  -1  242.57    6.90
   0  -6   1  259.89    6.95
   0  -6   1  249.02    6.91
   0  -6   1  245.69    6.82
   0  -6   1  256.08    6.95
   0  -6  -1  250.65    6.95
   0  -6  -1  254.15    6.94
   0  -6   1  243.73    6.90
   0  -6  -1  249.66    6.80
   0  -6  -1  250.66    6.91
   0  -6   1  242.39    6.88
   0   6   1  259.45    6.95
   0   6  -1  257.60    6.93
   0   6   1  246.01    6.91
   0   6   1  249.24    6.93
   0   6  -1  247.79    6.99
   0   6   1  249.94    6.93
   0   6  -1  250.05    6.94
   0   6   1  252.13    6.94
   0   6  -1  252.90    6.91
   0   6  -1  254.08    6.94
   0   6  -1  250.32    6.93
  -1  -6  -1   40.91    1.32
  -1  -6  -1   39.92    1.27
  -1  -6  -1   41.04    1.26
   1  -6   1   40.61    1.38
   1  -6   1   40.59    1.34
   1  -6   1   40.69    1.37
   1  -6   1   40.93    1.31
   1  -6   1   41.58    1.32
  -1  -6  -1   40.78    1.26
   1  -6   1   40.56    1.36
   1   6   1   40.64    1.34
   1   6   1   42.16    1.32
   1   6   1   40.95    1.31
  -1   6  -1   41.62    1.37
  -1   6  -1   41.09    1.34
  -1   6  -1   40.12    1.36
   1   6   1   40.10    1.29
   1   6   1   41.30    1.32
   1   6   1   40.49    1.31
  -1   6  -1   40.09    1.35
   2  -6   1   92.08    2.75
   2  -6   1   93.30    2.78
  -2  -6  -1   91.79    2.67
  -2  -6  -1   91.76    2.58
   2  -6   1   90.37    2.73
   2  -6   1   94.00    2.76
   2  -6   1   94.26    2.78
  -2  -6  -1   88.34    2.63
  -2  -6  -1   91.86    2.58
   2  -6   1   93.18    2.82
  -2  -6  -1   94.23    2.67
   2  -6   1   91.52    2.77
   2   6   1   92.24    2.67
   2   6   1   92.90    2.68
  -2   6  -1   92.31    2.75
  -2   6  -1   93.88    2.74
   2   6   1   92.25    2.68
  -2   6  -1   91.81    2.76
  -2   6  -1   94.85    2.78
   2   6   1   93.08    2.68
   2   6   1   94.28    2.68
  -2   6  -1   92.97    2.77
  -3  -6  -1    5.73    0.38
  -3  -6  -1    5.44    0.35
   3  -6   1    5.46    0.52
   3  -6   1    5.57    0.49
   3  -6   1    5.32    0.47
  -3  -6  -1    5.75    0.36
   3  -6   1    5.55    0.47
   3  -6   1    6.04    0.52
   3  -6   1    6.05    0.50
  -3   6  -1    5.81    0.48
   3   6   1    5.72    0.38
   3   6   1    5.62    0.39
  -3   6  -1    5.89    0.46
  -3   6  -1    4.89    0.50
   3   6   1    5.78    0.36
   3   6   1    5.85    0.39
  -3   6  -1    5.76    0.61
   3   6   1    5.74    0.36
  -3   6  -1    5.41    0.45
   4  -6   1   72.33    2.44
   4  -6   1   71.57    2.29
   4  -6   1   71.95    2.30
   4  -6   1   72.35    2.39
   4  -6   1   73.29    2.28
   4  -6   1   71.58    2.29
  -4   6  -1   70.41    2.22
   4   6   1   71.55    2.40
   4   6   1   71.59    2.10
   4   6   1   70.30    2.10
  -4   6  -1   71.06    2.27
   4   6   1   71.64    2.05
  -4   6  -1   74.01    2.27
   4   6   1   72.60    2.01
   4   6   1   71.72    2.10
  -4   6  -1   71.00    2.20
   4   6   1   70.43    2.06
   5  -6   1    4.73    0.53
   5  -6   1    6.06    0.70
   5  -6   1    5.07    0.61
   5  -6   1    4.92    0.53
   5  -6   1    4.72    0.64
   5  -6   1    4.92    0.55
   5  -6   1    4.86    0.70
   5   6   1    3.94    0.41
   5   6   1    4.38    0.38
   5   6   1    4.30    0.40
  -5   6  -1    5.18    0.49
   5   6   1    4.51    0.41
  -5   6  -1    4.70    0.51
  -5   6  -1    4.18    0.47
   6  -6   1    7.05    0.74
   6  -6   1    6.80    0.82
   6  -6   1    6.49    0.73
   6  -6   1    6.86    0.70
   6  -6   1    6.50    0.93
   6  -6   1    7.53    0.71
   6  -6   1    6.25    0.68
   6   6   1    6.53    0.69
  -6   6  -1    8.10    1.02
   6   6   1    7.05    0.95
   6   6   1    6.00    0.60
   6   6   1    5.97    0.47
   6   6   1    5.94    0.50
   6   6   1    5.90    0.51
  -6   6  -1    6.66    0.49
   7  -6   1   -0.25    0.61
   7  -6   1    1.28    0.83
   7  -6   1    0.73    0.60
   7  -6   1   -0.15    0.69
   7   6   1   -0.12    0.37
   7   6   1   -0.19    0.56
   7   6   1    0.18    0.74
   7   6   1    0.39    0.47
   7  -7  -1   -0.22    0.72
   7  -7  -1    0.94    1.38
   7  -7  -1    0.30    0.76
   7  -7  -1   -2.21    1.03
   7   7  -1    0.64    0.84
   7   7  -1    0.04    0.60
   6  -7  -1   17.52    1.17
   6  -7  -1   20.78    1.22
   6  -7  -1   20.09    1.19
   6  -7  -1   18.95    1.19
   6  -7  -1   18.12    1.31
   6  -7  -1   18.40    1.45
   6   7  -1   19.28    0.85
   6   7  -1   18.75    0.66
   6   7  -1   19.81    0.85
   6   7  -1   18.88    0.86
   6   7  -1   20.47    0.99
   6   7  -1   20.34    1.31
   5  -7  -1    3.57    0.54
   5  -7  -1    4.34    0.65
   5  -7  -1    3.88    0.58
   5  -7  -1    3.00    0.55
   5  -7  -1    3.55    0.64
   5  -7  -1    4.11    0.75
   5  -7  -1    4.20    0.55
   5   7  -1    3.60    0.39
  -5   7   1    3.51    0.55
  -5   7   1    4.01    0.49
   5   7  -1    3.88    0.41
  -5   7   1    4.23    0.64
   5   7  -1    4.59    0.69
   5   7  -1    3.72    0.31
   5   7  -1    3.32    0.44
  -5   7   1    3.67    0.53
   5   7  -1    3.57    0.31
   4  -7  -1    9.06    0.83
   4  -7  -1    7.95    0.78
  -4  -7   1    9.47    0.64
   4  -7  -1    9.10    0.73
   4  -7  -1    7.67    0.73
   4  -7  -1    8.23    0.77
   4  -7  -1    9.35    0.69
  -4   7   1    8.40    0.70
   4   7  -1    9.01    0.54
   4   7  -1    8.81    0.47
   4   7  -1    8.57    0.50
   4   7  -1    9.10    0.51
  -4   7   1    8.23    0.66
   4   7  -1    8.04    0.53
  -4   7   1    8.18    0.62
   3  -7  -1   50.24    1.74
  -3  -7   1   51.37    1.59
   3  -7  -1   49.45    1.75
   3  -7  -1   51.70    1.77
   3  -7  -1   52.00    1.76
   3  -7  -1   51.16    1.74
  -3  -7   1   53.66    1.58
   3  -7  -1   53.26    1.72
   3   7  -1   49.60    1.59
   3   7  -1   51.79    1.61
  -3   7   1   50.14    1.70
   3   7  -1   48.97    1.59
  -3   7   1   49.27    1.73
   3   7  -1   50.30    1.61
   3   7  -1   52.45    1.63
  -3   7   1   49.27    1.72
   3   7  -1   54.15    1.61
   2  -7  -1    7.44    0.56
  -2  -7   1    9.45    0.41
   2  -7  -1    7.99    0.54
   2  -7  -1    8.09    0.59
   2  -7  -1    8.47    0.51
   2  -7  -1    7.82    0.54
  -2   7   1    7.44    0.56
   2   7  -1    7.37    0.47
  -2   7   1    7.14    0.51
   2   7  -1    7.39    0.45
   2   7  -1    7.37    0.48
  -2   7   1    8.35    0.57
  -2   7   1    7.41    0.53
   2   7  -1    7.58    0.50
   2   7  -1    8.57    0.50
   2   7  -1    7.46    0.48
  -1  -7   1   10.92    0.52
   1  -7  -1   10.74    0.58
   1  -7  -1   10.91    0.52
  -1  -7   1   11.22    0.59
   1  -7  -1   10.75    0.60
   1  -7  -1   10.51    0.54
  -1  -7   1    9.27    0.66
   1  -7  -1   11.21    0.62
  -1  -7   1   10.63    0.50
   1  -7  -1   10.12    0.60
  -1   7   1   11.13    0.60
  -1   7   1   10.69    0.61
   1   7  -1   10.72    0.53
  -1   7   1   10.99    0.61
   1   7  -1   10.80    0.57
   1   7  -1   10.80    0.56
   1   7  -1   10.95    0.61
   1   7  -1   10.19    0.57
   1   7  -1   10.96    0.56
  -1   7   1   10.85    0.59
   0  -7  -1    7.06    0.46
   0  -7   1    7.33    0.50
   0  -7   1    7.68    0.50
   0  -7   1    7.50    0.44
   0  -7   1    7.34    0.35
   0  -7  -1    7.47    0.51
   0  -7  -1    6.93    0.43
   0  -7   1    7.69    0.47
   0  -7  -1    7.48    0.34
   0  -7  -1    7.24    0.50
   0  -7  -1    7.06    0.47
   0  -7   1    7.43    0.46
   0   7   1    7.75    0.47
   0   7  -1    8.08    0.49
   0   7  -1    7.40    0.50
   0   7   1    6.91    0.48
   0   7   1    6.48    0.47
   0   7   1    7.20    0.47
   0   7  -1    6.44    0.47
   0   7   1    7.33    0.51
   0   7  -1    7.08    0.46
   0   7  -1    7.05    0.48
   1  -7   1   60.97    2.15
   1  -7   1   67.14    2.10
  -1  -7  -1   66.22    2.05
   1  -7   1   66.18    2.02
  -1  -7  -1   57.13    2.10
   1  -7   1   66.32    2.08
   1  -7   1   65.70    2.00
   1  -7   1   67.50    2.06
  -1  -7  -1   66.89    1.97
   1   7   1   66.97    2.04
   1   7   1   69.51    2.04
  -1   7  -1   66.16    2.08
   1   7   1   68.20    2.09
   1   7   1   67.18    2.01
  -1   7  -1   62.27    2.15
   1   7   1   66.69    2.03
  -1   7  -1   67.49    2.08
   1   7   1   68.64    2.05
  -1   7  -1   66.04    2.09
  -1   7  -1   68.07    2.09
   2  -7   1   13.01    0.69
  -2  -7  -1   13.40    0.50
   2  -7   1   12.29    0.67
   2  -7   1   12.59    0.70
   2  -7   1   12.41    0.67
   2  -7   1   12.16    0.63
  -2  -7  -1   12.45    0.50
  -2   7  -1   12.12    0.70
   2   7   1   12.54    0.61
   2   7   1   12.25    0.61
   2   7   1   12.52    0.58
   2   7   1   12.39    0.61
  -2   7  -1   12.41    0.64
   2   7   1   12.71    0.62
  -2   7  -1   13.53    0.70
  -2   7  -1   12.03    0.66
   2   7   1   12.73    0.58
  -3  -7  -1   29.65    1.01
   3  -7   1   28.72    1.17
   3  -7   1   31.24    1.19
  -3  -7  -1   29.83    1.03
   3  -7   1   29.95    1.22
   3  -7   1   28.99    1.19
   3  -7   1   28.20    1.19
   3  -7   1   30.85    1.17
   3   7   1   29.14    1.04
  -3   7  -1   30.96    1.15
   3   7   1   29.30    1.05
   3   7   1   30.47    1.07
  -3   7  -1   30.79    1.19
  -3   7  -1   29.57    1.17
   3   7   1   29.31    1.02
   3   7   1   30.27    1.05
  -4  -7  -1   68.35    2.19
   4  -7   1   74.51    2.60
   4  -7   1   69.83    2.33
   4  -7   1   72.82    2.44
   4  -7   1   71.53    2.33
   4  -7   1   70.13    2.31
   4   7   1   72.16    2.14
  -4   7  -1   70.72    2.30
  -4   7  -1   70.34    2.24
  -4   7  -1   71.37    2.31
   4   7   1   69.98    2.10
   4   7   1   70.11    2.09
   4   7   1   72.81    2.15
   4   7   1   71.83    2.14
   5  -7   1    4.46    0.62
   5  -7   1    6.92    0.76
   5  -7   1    4.58    0.67
   5  -7   1    3.69    0.58
   5  -7   1    4.43    0.75
   5  -7   1    7.73    0.76
   5  -7   1    4.70    0.62
  -5   7  -1    4.56    0.66
   5   7   1    5.52    0.45
  -5   7  -1    4.42    0.64
   5   7   1    6.45    0.34
   5   7   1    4.72    0.52
   5   7   1    5.33    0.53
  -5   7  -1    5.42    0.61
   5   7   1    6.11    0.84
  -5   7  -1    6.41    0.74
   5   7   1    6.59    0.39
   6  -7   1   27.24    1.44
   6  -7   1   29.20    1.51
   6  -7   1   29.94    1.43
   6  -7   1   30.59    1.46
   6  -7   1   30.04    1.47
   6  -7   1   29.67    1.65
   6   7   1   31.52    1.60
   6   7   1   29.95    0.97
   6   7   1   29.57    1.09
   6   7   1   27.89    1.07
   6   7   1   26.83    1.07
   7  -7   1   -0.97    0.74
   7  -7   1   -0.23    0.77
   7   7   1    1.01    0.64
   7   7   1    1.06    0.94
   6  -8  -1    8.16    0.89
   6  -8  -1    8.88    0.94
   6  -8  -1    9.17    1.10
   6  -8  -1   10.97    1.11
   6   8  -1    9.04    0.79
   6   8  -1    9.22    0.77
  -6   8   1    9.68    0.84
   6   8  -1    8.71    0.75
   6   8  -1   10.58    1.27
   6   8  -1    9.11    0.79
   5  -8  -1    9.67    0.87
   5  -8  -1    9.34    0.99
   5  -8  -1    9.97    1.08
   5  -8  -1    9.82    1.07
   5  -8  -1    8.76    1.01
   5  -8  -1    9.71    0.89
  -5   8   1    9.32    0.86
   5   8  -1    9.31    0.51
   5   8  -1    9.32    0.51
   5   8  -1    7.78    0.83
   5   8  -1    8.26    0.66
  -5   8   1    9.74    0.86
   5   8  -1    9.02    0.67
  -5   8   1    9.63    0.92
   5   8  -1   10.74    1.05
   4  -8  -1    0.54    0.42
   4  -8  -1    1.02    0.40
   4  -8  -1    0.53    0.46
   4  -8  -1    1.03    0.47
   4  -8  -1    0.11    0.38
   4  -8  -1    0.44    0.44
   4   8  -1    0.35    0.29
  -4   8   1    0.75    0.36
   4   8  -1    0.71    0.31
   4   8  -1    0.53    0.26
   4   8  -1    0.84    0.34
  -4   8   1    0.78    0.37
   4   8  -1    0.99    0.32
  -4   8   1    0.37    0.43
   3  -8  -1    8.39    0.69
   3  -8  -1    8.75    0.73
   3  -8  -1    6.62    0.76
   3  -8  -1    7.59    0.63
   3  -8  -1    8.25    0.71
  -3  -8   1    7.91    0.55
   3   8  -1    7.01    0.66
   3   8  -1    8.60    0.58
   3   8  -1    8.17    0.53
   3   8  -1    7.94    0.61
  -3   8   1    7.64    0.65
  -3   8   1    8.18    0.68
   3   8  -1    8.21    0.58
  -3   8   1    8.83    0.71
   2  -8  -1  111.38    3.32
   2  -8  -1  107.45    3.26
  -2  -8   1  110.26    3.11
   2  -8  -1  111.27    3.36
  -2  -8   1  108.54    3.12
   2  -8  -1  111.53    3.28
  -2  -8   1  108.38    3.19
   2  -8  -1  110.31    3.34
  -2   8   1  110.78    3.35
   2   8  -1  112.15    3.26
   2   8  -1  111.82    3.25
   2   8  -1  108.84    3.28
   2   8  -1  109.44    3.24
  -2   8   1  109.72    3.31
   2   8  -1  111.37    3.25
  -2   8   1  112.82    3.34
  -1  -8   1    0.56    0.25
   1  -8  -1   -0.12    0.35
  -1  -8   1    0.24    0.27
   1  -8  -1    0.14    0.28
   1  -8  -1    0.11    0.28
  -1  -8   1   -0.09    0.28
  -1  -8   1    0.20    0.25
   1  -8  -1    0.18    0.21
   1  -8  -1    0.39    0.23
  -1   8   1    0.03    0.26
  -1   8   1    0.43    0.29
   1   8  -1    0.24    0.28
   1   8  -1    0.33    0.28
   1   8  -1    0.29    0.25
  -1   8   1    0.51    0.29
  -1   8   1    0.05    0.23
   1   8  -1    0.64    0.31
  -1   8   1    0.27    0.31
   1   8  -1    0.34    0.28
   0  -8   1   59.96    1.88
   0  -8   1   58.54    1.92
   0  -8  -1   59.76    1.71
   0  -8  -1   59.73    1.88
   0  -8   1   60.36    1.94
   0  -8  -1   58.84    1.94
   0  -8   1   60.36    1.73
   0  -8  -1   58.28    1.92
   0   8   1   58.38    1.91
   0   8  -1   60.40    1.93
   0   8   1   59.45    1.94
   0   8  -1   59.01    1.92
   0   8   1   60.05    1.92
   0   8  -1   56.81    1.89
   0   8   1   59.90    1.90
   0   8  -1   58.40    1.93
   0   8   1   59.85    1.93
   0   8  -1   59.77    1.93
  -1  -8  -1   23.93    0.95
   1  -8   1   22.22    0.89
  -1  -8  -1   24.08    1.08
   1  -8   1   22.03    0.95
   1  -8   1   21.16    1.09
  -1  -8  -1   22.44    0.84
  -1  -8  -1   21.93    0.87
   1  -8   1   21.74    0.99
   1  -8   1   21.51    0.86
  -1   8  -1   22.63    0.97
  -1   8  -1   22.33    0.98
   1   8   1   23.00    0.96
   1   8   1   21.90    0.93
  -1   8  -1   23.36    0.98
  -1   8  -1   21.86    0.98
   1   8   1   22.97    0.91
   1   8   1   23.65    0.93
   1   8   1   23.11    0.94
  -1   8  -1   22.33    0.95
  -2  -8  -1    2.19    0.35
   2  -8   1    1.39    0.33
   2  -8   1    1.33    0.35
   2  -8   1    1.74    0.37
   2  -8   1    1.43    0.39
  -2  -8  -1    1.88    0.27
  -2  -8  -1    2.16    0.26
   2  -8   1    1.76    0.38
   2   8   1    1.40    0.34
  -2   8  -1    1.91    0.39
  -2   8  -1    1.44    0.39
   2   8   1    2.13    0.37
   2   8   1    1.39    0.31
   2   8   1    1.43    0.33
  -2   8  -1    1.69    0.41
   2   8   1    1.55    0.31
  -2   8  -1    1.69    0.37
   2   8   1    1.82    0.36
   3  -8   1   46.17    1.67
   3  -8   1   46.24    1.69
  -3  -8  -1   46.52    1.50
   3  -8   1   44.22    1.67
  -3  -8  -1   44.73    1.48
   3  -8   1   45.64    1.63
   3  -8   1   44.23    1.65
   3   8   1   45.46    1.53
  -3   8  -1   46.22    1.62
   3   8   1   43.20    1.50
  -3   8  -1   46.95    1.67
   3   8   1   45.11    1.58
   3   8   1   47.22    1.54
   3   8   1   45.62    1.51
  -3   8  -1   45.56    1.64
   4  -8   1   -0.03    0.44
   4  -8   1   -0.22    0.40
   4  -8   1    0.64    0.38
   4  -8   1   -0.06    0.38
   4  -8   1    0.50    0.41
   4  -8   1   -0.04    0.42
   4   8   1    0.34    0.30
   4   8   1    0.18    0.25
   4   8   1   -0.11    0.30
  -4   8  -1   -0.13    0.39
   4   8   1   -0.69    0.31
  -4   8  -1   -0.14    0.41
   4   8   1    0.19    0.44
  -4   8  -1   -0.10    0.38
   5  -8   1   11.70    1.07
   5  -8   1   12.52    1.10
   5  -8   1   15.54    1.20
   5  -8   1   16.37    1.04
   5  -8   1   14.67    1.04
   5  -8   1   13.01    1.03
   5   8   1   13.58    0.58
   5   8   1   14.29    0.65
   5   8   1   13.01    1.11
   5   8   1   11.58    0.78
  -5   8  -1   15.22    0.98
   5   8   1   12.97    0.74
  -5   8  -1   12.20    1.10
   6  -8   1    1.51    0.66
   6  -8   1    0.67    0.76
   6  -8   1    0.95    0.63
   6  -8   1    1.46    0.67
   6   8   1    1.90    0.45
   6   8   1    1.54    0.85
   6   8   1    1.76    0.48
  -6   8  -1    1.72    0.48
   6  -9  -1    0.70    0.76
   6  -9  -1    1.54    0.77
   6  -9  -1    1.53    0.84
   6  -9  -1    0.59    0.76
   6   9  -1    1.79    0.63
   6   9  -1    0.55    0.90
  -6   9   1    0.91    0.60
   6   9  -1    1.48    0.82
   5  -9  -1    0.04    0.63
   5  -9  -1    0.78    0.67
   5  -9  -1    0.95    0.65
   5  -9  -1    1.95    0.62
   5  -9  -1    2.02    0.65
   5   9  -1    0.67    0.31
   5   9  -1    1.04    0.45
   5   9  -1    1.51    0.53
  -5   9   1    0.87    0.51
   5   9  -1    0.67    0.64
  -5   9   1    0.60    0.57
   5   9  -1    1.54    0.49
   5   9  -1    0.85    0.35
   5   9  -1    1.03    0.49
   4  -9  -1   -0.09    0.58
   4  -9  -1    0.38    0.54
   4  -9  -1    0.03    0.43
   4  -9  -1    0.27    0.41
   4  -9  -1    0.27    0.61
  -4  -9   1   -0.26    0.34
   4  -9  -1    0.08    0.45
   4   9  -1    0.06    0.30
  -4   9   1   -0.09    0.51
   4   9  -1   -0.26    0.34
  -4   9   1    0.20    0.40
   4   9  -1   -0.01    0.38
   4   9  -1    0.32    0.41
   4   9  -1   -0.29    0.42
   4   9  -1   -0.01    0.34
   3  -9  -1   11.10    0.80
   3  -9  -1   10.48    0.89
  -3  -9   1   10.83    0.68
   3  -9  -1   11.37    0.76
   3  -9  -1   10.96    0.82
  -3  -9   1    9.92    0.68
   3   9  -1   11.14    0.74
  -3   9   1    9.79    0.79
   3   9  -1   11.74    0.74
  -3   9   1   10.54    0.79
   3   9  -1   10.69    0.68
   3   9  -1    9.96    0.64
   3   9  -1   10.68    0.70
  -3   9   1    9.19    0.86
   3   9  -1   10.77    0.76
   2  -9  -1   -0.91    0.37
  -2  -9   1   -0.50    0.32
   2  -9  -1    0.10    0.28
   2  -9  -1    0.56    0.33
   2  -9  -1   -0.36    0.36
   2  -9  -1   -0.26    0.30
   2   9  -1   -0.17    0.29
  -2   9   1    0.61    0.38
  -2   9   1   -0.19    0.34
  -2   9   1   -0.15    0.36
   2   9  -1   -0.30    0.29
   2   9  -1   -0.12    0.29
   2   9  -1    0.20    0.33
   2   9  -1   -0.35    0.30
  -1  -9   1    6.88    0.66
  -1  -9   1    7.83    0.55
   1  -9  -1    8.26    0.63
  -1  -9   1    7.57    0.62
   1  -9  -1    8.31    0.51
   1  -9  -1    8.09    0.71
   1  -9  -1    7.65    0.68
  -1   9   1    7.71    0.66
  -1   9   1    8.68    0.64
   1   9  -1    8.53    0.72
   1   9  -1    8.03    0.64
   1   9  -1    8.37    0.60
  -1   9   1    7.61    0.98
   1   9  -1    7.82    0.65
  -1   9   1    9.12    0.72
   1   9  -1    7.81    0.65
   1   9  -1    8.31    0.65
   0  -9   1    0.62    0.30
   0  -9  -1    1.28    0.37
   0  -9   1    1.44    0.37
   0  -9   1    0.79    0.19
   0  -9   1    1.28    0.38
   0  -9  -1    1.15    0.38
   0  -9  -1    0.99    0.32
   0  -9  -1    0.83    0.16
   0   9   1    0.71    0.34
   0   9  -1    1.12    0.33
   0   9  -1    0.91    0.35
   0   9   1    0.34    0.36
   0   9   1    0.53    0.30
   0   9  -1    1.16    0.35
   0   9  -1    0.76    0.31
   0   9  -1    0.73    0.29
   0   9   1    0.65    0.37
   0   9   1    0.82    0.32
  -1  -9  -1   15.07    0.71
   1  -9   1   14.32    0.80
   1  -9   1   14.62    0.84
   1  -9   1   13.62    0.67
  -1  -9  -1   14.37    0.80
  -1  -9  -1   14.89    0.83
   1  -9   1   13.49    0.72
   1  -9   1   13.57    0.85
   1   9   1   14.16    0.75
   1   9   1   15.13    0.81
  -1   9  -1   14.11    0.84
  -1   9  -1   14.39    0.82
   1   9   1   15.57    0.83
  -1   9  -1   13.41    0.84
   1   9   1   13.91    0.81
   1   9   1   14.63    0.77
   2  -9   1   18.54    0.90
   2  -9   1   18.21    0.94
   2  -9   1   18.69    1.01
  -2  -9  -1   19.92    0.95
  -2  -9  -1   18.33    0.90
   2  -9   1   19.72    0.89
  -2  -9  -1   18.81    0.74
   2  -9   1   18.01    1.00
   2   9   1   18.10    0.86
  -2   9  -1   18.63    0.98
   2   9   1   17.63    0.90
  -2   9  -1   17.48    0.97
  -2   9  -1   19.61    0.97
  -2   9  -1   17.98    0.99
   2   9   1   17.29    0.90
   2   9   1   17.63    0.85
   2   9   1   18.44    0.95
   2   9   1   18.28    0.90
   3  -9   1   36.74    1.44
   3  -9   1   37.42    1.50
   3  -9   1   36.31    1.54
   3  -9   1   37.15    1.48
  -3  -9  -1   35.01    1.31
  -3  -9  -1   37.66    1.34
  -3   9  -1   35.75    1.50
   3   9   1   36.15    1.35
   3   9   1   38.15    1.32
   3   9   1   37.09    1.35
  -3   9  -1   36.22    1.45
  -3   9  -1   36.91    1.50
   3   9   1   39.09    1.40
   3   9   1   38.22    1.39
   3   9   1   37.25    1.41
   4  -9   1   -0.28    0.54
   4  -9   1   -0.03    0.43
   4  -9   1   -0.68    0.50
   4  -9   1   -0.26    0.50
  -4  -9  -1   -0.48    0.35
   4  -9   1   -0.69    0.55
   4  -9   1    0.27    0.45
   4  -9   1    0.37    0.47
   4   9   1   -0.03    0.35
   4   9   1   -0.37    0.40
   4   9   1   -0.33    0.28
  -4   9  -1    0.07    0.60
   4   9   1    0.22    0.56
  -4   9  -1    0.29    0.41
   4   9   1    0.32    0.38
   4   9   1   -0.59    0.41
   4   9   1    0.06    0.39
  -4   9  -1    0.28    0.54
   5  -9   1   18.39    1.18
   5  -9   1   17.84    1.23
   5  -9   1   16.63    1.40
   5  -9   1   17.96    1.38
   5  -9   1   16.80    1.29
   5   9   1   16.32    1.01
  -5   9  -1   16.21    1.04
   5   9   1   16.53    0.74
   5   9   1   16.20    1.03
  -5   9  -1   18.45    1.18
   5   9   1   17.04    0.84
   5   9   1   15.85    0.97
   5   9   1   16.14    1.34
   5   9   1   17.16    0.97
   6  -9   1   14.90    1.28
   6  -9   1   12.73    1.20
   6  -9   1   13.60    1.32
   6  -9   1   12.57    1.32
  -6   9  -1   11.93    1.02
   6   9   1   13.98    1.01
   6   9   1   16.10    1.48
   6   9   1   11.66    1.56
   5 -10  -1    7.75    0.89
   5 -10  -1    7.28    0.97
   5 -10  -1    6.65    0.96
   5 -10  -1    9.51    1.03
  -5  10   1    7.82    0.83
   5  10  -1    7.99    0.95
   5  10  -1    7.73    1.06
   5  10  -1    8.32    0.74
   5  10  -1    9.15    0.85
   5  10  -1    8.34    0.68
   4 -10  -1    0.28    0.49
   4 -10  -1   -0.87    0.55
   4 -10  -1   -0.27    0.65
   4 -10  -1   -0.53    0.55
   4 -10  -1    0.27    0.59
   4  10  -1   -0.67    0.52
   4  10  -1    0.03    0.46
  -4  10   1    0.56    0.64
   4  10  -1   -0.15    0.45
   4  10  -1    0.01    0.39
  -4  10   1   -0.19    0.50
   4  10  -1   -0.51    0.47
   3 -10  -1   21.15    1.13
  -3 -10   1   19.49    0.98
   3 -10  -1   19.64    1.05
   3 -10  -1   19.90    1.27
   3 -10  -1   20.41    1.25
   3 -10  -1   18.76    1.24
   3  10  -1   17.95    0.98
  -3  10   1   20.77    1.13
   3  10  -1   20.07    0.96
   3  10  -1   19.67    1.10
   3  10  -1   20.27    0.99
  -3  10   1   19.09    1.19
  -3  10   1   16.46    1.10
   3  10  -1   17.96    1.51
   3  10  -1   20.00    1.06
  -3  10   1   20.35    1.28
  -3  10   1   21.04    1.13
   2 -10  -1   22.34    1.10
   2 -10  -1   19.37    1.06
  -2 -10   1   16.85    1.00
   2 -10  -1   22.75    1.01
   2 -10  -1   19.31    0.93
  -2 -10   1   15.67    1.49
   2 -10  -1   17.02    1.14
   2 -10  -1   20.56    1.19
   2  10  -1   18.40    1.03
  -2  10   1   24.60    1.17
   2  10  -1   22.85    1.13
  -2  10   1   19.47    1.16
  -2  10   1   19.02    1.07
  -2  10   1   18.81    1.04
   2  10  -1   19.57    0.96
  -2  10   1   18.77    1.25
   2  10  -1   19.57    1.02
   2  10  -1   17.74    0.95
   2  10  -1   18.96    0.99
   1 -10  -1   10.46    0.89
   1 -10  -1   10.81    0.90
  -1 -10   1    9.62    0.68
   1 -10  -1   11.08    0.81
  -1 -10   1   10.21    0.80
   1 -10  -1   10.80    0.59
  -1 -10   1   10.52    0.80
   1  10  -1    8.78    0.77
   1  10  -1    9.84    0.77
  -1  10   1   10.59    0.81
   1  10  -1   10.95    0.79
   1  10  -1   10.33    0.83
  -1  10   1   10.38    0.81
  -1  10   1   10.70    0.80
   1  10  -1   10.50    0.74
   0 -10   1    2.83    0.46
   0 -10   1    2.40    0.24
   0 -10  -1    2.28    0.22
   0 -10  -1    1.90    0.48
   0 -10  -1    1.37    0.39
   0 -10  -1    2.10    0.51
   0 -10   1    2.21    0.46
   0 -10   1    2.44    0.52
   0  10  -1    1.48    0.43
   0  10  -1    2.13    0.48
   0  10   1    2.30    0.48
   0  10  -1    2.37    0.46
   0  10  -1    2.31    0.48
   0  10   1    2.34    0.52
   0  10   1    1.52    0.46
   0  10   1    1.35    0.50
   0  10   1    2.67    0.48
   0  10  -1    1.56    0.44
   1 -10   1   20.89    1.12
   1 -10   1   21.51    1.12
  -1 -10  -1   19.35    1.06
  -1 -10  -1   22.90    1.10
   1 -10   1   21.88    1.08
  -1 -10  -1   21.32    0.95
   1 -10   1   22.47    0.90
   1  10   1   21.35    1.08
   1  10   1   21.34    1.03
  -1  10  -1   22.32    1.12
   1  10   1   22.26    1.03
   1  10   1   22.32    1.12
  -1  10  -1   22.19    1.11
  -1  10  -1   22.39    1.09
   1  10   1   21.60    1.09
   2 -10   1    5.36    0.60
   2 -10   1    6.53    0.74
   2 -10   1    4.13    0.61
  -2 -10  -1    4.31    0.58
   2 -10   1    4.11    0.60
   2 -10   1    5.67    0.62
  -2 -10  -1    3.59    0.92
  -2 -10  -1    6.19    0.49
   2 -10   1    4.54    0.53
  -2  10  -1    5.13    0.62
  -2  10  -1    5.97    0.70
   2  10   1    5.44    0.67
  -2  10  -1    4.67    0.77
   2  10   1    3.85    0.50
   2  10   1    5.32    0.59
   2  10   1    4.91    0.62
   2  10   1    4.41    0.59
  -2  10  -1    5.01    0.69
  -2  10  -1    4.90    0.66
   3 -10   1   40.04    1.62
   3 -10   1   38.71    1.66
   3 -10   1   38.65    1.56
   3 -10   1   40.45    1.69
  -3 -10  -1   40.69    1.48
   3 -10   1   31.40    2.13
  -3  10  -1   37.71    1.65
   3  10   1   38.99    1.47
   3  10   1   40.76    1.59
   3  10   1   40.73    1.56
  -3  10  -1   40.87    1.65
   3  10   1   38.84    1.75
   3  10   1   39.21    1.50
  -3  10  -1   37.93    1.70
  -3  10  -1   39.64    1.61
  -3  10  -1   37.77    1.61
   3  10   1   40.73    1.46
   4 -10   1    0.15    0.59
   4 -10   1    0.27    0.64
   4 -10   1    0.16    0.55
   4 -10   1    0.25    0.51
   4 -10   1    0.11    0.60
   4  10   1   -0.11    0.56
  -4  10  -1    0.48    0.64
   4  10   1    0.19    0.65
   4  10   1   -0.22    0.45
  -4  10  -1    0.09    0.50
   4  10   1   -0.16    0.49
   4  10   1    0.00    0.88
   4  10   1   -0.08    0.48
   4  10   1   -0.06    0.37
   5 -10   1    2.83    0.77
   5 -10   1    2.99    0.75
   5 -10   1    2.94    0.86
   5 -10   1    2.90    0.81
  -5  10  -1    1.56    0.64
   5  10   1    1.09    0.70
   5  10   1    1.88    0.82
   5  10   1    2.01    0.42
   5  10   1    2.15    0.66
   5  10   1    2.29    0.53
   5  10   1    2.54    0.68
   5  10   1    1.15    0.70
   4 -11  -1    9.20    1.13
   4 -11  -1    7.86    1.04
   4 -11  -1    7.09    0.96
   4 -11  -1    9.89    1.05
   4 -11  -1    9.71    1.00
   4  11  -1    9.77    0.98
   4  11  -1    8.16    1.13
   4  11  -1    8.56    0.86
  -4  11   1   11.58    1.04
   4  11  -1    7.13    0.71
   4  11  -1    7.97    0.90
   3 -11  -1   10.11    1.06
   3 -11  -1    9.82    0.99
   3 -11  -1    9.33    0.90
   3 -11  -1    9.91    0.93
   3 -11  -1   10.29    1.06
   3  11  -1    9.97    0.82
   3  11  -1    9.53    0.90
   3  11  -1    8.35    0.93
  -3  11   1    9.62    1.02
  -3  11   1   11.74    1.10
   3  11  -1    8.60    0.94
   3  11  -1    8.98    1.10
   3  11  -1    9.23    1.03
   2 -11  -1   -0.50    0.63
   2 -11  -1    0.26    0.37
   2 -11  -1    0.18    0.56
   2 -11  -1    0.82    0.51
  -2 -11   1   -0.52    0.47
  -2  11   1    0.57    0.67
   2  11  -1   -0.11    0.40
  -2  11   1    0.54    0.49
  -2  11   1    0.07    0.55
   2  11  -1   -0.73    0.48
   2  11  -1   -0.46    0.47
   2  11  -1   -0.53    0.59
   2  11  -1    0.46    0.50
  -1 -11   1    1.02    0.52
   1 -11  -1    0.62    0.52
  -1 -11   1    0.77    0.41
   1 -11  -1    0.69    0.60
  -1 -11   1    0.17    0.51
   1 -11  -1    0.82    0.47
   1 -11  -1    1.77    0.72
   1  11  -1    0.88    0.49
  -1  11   1    0.92    0.47
   1  11  -1    0.64    0.51
  -1  11   1    0.21    0.46
   1  11  -1    1.23    0.51
  -1  11   1    0.47    0.53
  -1  11   1    0.58    0.53
   1  11  -1    0.72    0.49
  -1  11   1    0.87    0.54
   1  11  -1    0.49    0.52
   0 -11  -1    3.21    0.51
   0 -11   1    2.19    0.55
   0 -11  -1    2.19    0.24
   0 -11   1    2.88    0.60
   0 -11  -1    2.82    0.63
   0 -11   1    2.42    0.22
   0 -11  -1    2.07    0.60
   0 -11   1    2.59    0.51
   0  11   1    2.52    0.61
   0  11   1    2.18    0.65
   0  11   1    3.07    0.55
   0  11   1    1.19    0.49
   0  11  -1    2.30    0.54
   0  11  -1    2.34    0.60
   0  11  -1    3.63    0.62
   0  11  -1    1.89    0.62
   0  11  -1    1.84    0.53
   0  11   1    1.63    0.58
  -1 -11  -1   -0.01    0.48
   1 -11   1   -0.30    0.51
   1 -11   1    0.76    0.67
   1 -11   1   -0.38    0.57
   1 -11   1   -0.21    0.45
   1 -11   1   -0.17    0.42
  -1 -11  -1    0.74    0.50
  -1 -11  -1   -0.08    0.36
   1  11   1    0.50    0.54
   1  11   1    0.57    0.43
   1  11   1   -0.36    0.47
  -1  11  -1    0.03    0.48
  -1  11  -1   -0.54    0.50
   1  11   1    0.23    0.51
  -1  11  -1   -0.29    0.49
  -1  11  -1   -0.04    0.47
   1  11   1    0.60    0.57
  -1  11  -1   -0.09    0.54
   2 -11   1    5.59    0.62
   2 -11   1    5.41    0.70
   2 -11   1    4.49    0.77
  -2 -11  -1    3.03    0.60
   2 -11   1    5.51    0.80
   2 -11   1    5.21    0.69
   2  11   1    5.38    0.72
  -2  11  -1    5.13    0.69
  -2  11  -1    4.40    0.70
   2  11   1    5.81    0.62
   2  11   1    5.57    0.69
   2  11   1    4.57    0.63
  -2  11  -1    6.34    0.86
   2  11   1    4.39    0.68
   3 -11   1   49.52    1.85
   3 -11   1   46.36    1.83
   3 -11   1   45.46    1.99
   3 -11   1   47.09    1.92
   3 -11   1   44.71    2.02
   3  11   1   46.42    1.76
   3  11   1   47.82    1.88
   3  11   1   45.60    1.71
   3  11   1   48.09    1.83
  -3  11  -1   47.21    1.91
  -3  11  -1   45.69    1.99
   3  11   1   45.29    1.79
   4 -11   1   23.28    1.55
   4 -11   1   22.13    1.69
   4 -11   1   24.10    1.46
   4 -11   1   23.12    1.41
   4 -11   1   26.25    1.89
   4  11   1   24.86    1.37
   4  11   1   24.01    1.71
   4  11   1   24.04    1.45
  -4  11  -1   25.39    1.43
   4  11   1   23.50    1.14
   4  11   1   22.48    1.37
   3 -12  -1    4.84    0.85
   3 -12  -1    3.74    0.88
   3 -12  -1    4.57    0.92
   3 -12  -1    6.05    0.74
   3  12  -1    4.41    0.67
  -3  12   1    5.89    0.88
  -3  12   1    3.22    0.80
   3  12  -1    3.79    0.87
   3  12  -1    4.95    0.89
   2 -12  -1   24.76    1.43
   2 -12  -1   18.62    1.56
  -2 -12   1   22.77    1.04
   2 -12  -1   19.38    1.06
  -2  12   1   19.60    1.52
  -2  12   1   24.40    1.41
   2  12  -1   21.26    1.40
  -2  12   1   19.00    1.36
   2  12  -1   21.52    1.40
   2  12  -1   20.94    1.23
   1 -12  -1   13.63    1.08
  -1 -12   1   11.19    0.92
   1 -12  -1   12.16    1.43
   1 -12  -1   11.74    1.17
   1 -12  -1   14.80    0.70
  -1  12   1   11.93    1.16
   1  12  -1   12.54    1.11
   1  12  -1   14.87    1.24
  -1  12   1   13.26    1.15
   1  12  -1    9.96    1.02
  -1  12   1   11.81    1.23
   1  12  -1   10.10    1.11
   0 -12   1   23.86    1.19
   0 -12  -1   21.23    1.16
   0 -12  -1   21.69    1.18
   0 -12  -1   20.61    1.36
   0 -12   1   22.99    1.42
   0  12   1   19.84    1.27
   0  12  -1   20.38    1.26
   0  12   1   18.90    1.22
   0  12  -1   21.06    1.32
  -1 -12  -1   28.84    1.32
   1 -12   1   31.53    1.17
   1 -12   1   28.57    1.82
   1 -12   1   32.12    2.00
   1 -12   1   32.87    1.53
  -1  12  -1   32.16    1.57
  -1  12  -1   30.68    1.58
   1  12   1   32.81    1.50
  -1  12  -1   30.65    1.62
   1  12   1   33.24    1.54
   1  12   1   33.19    1.56
   2 -12   1    8.84    0.84
   2 -12   1    8.25    1.19
  -2 -12  -1    8.53    0.79
   2 -12   1    8.57    0.90
   2  12   1    8.41    0.95
   2  12   1    9.07    1.07
  -2  12  -1    8.92    1.00
  -2  12  -1    8.97    0.91
  -2  12  -1    9.84    0.99
   3 -12   1   34.04    1.94
   3 -12   1   31.44    1.60
   3 -12   1   31.64    1.74
   3 -12   1   33.16    2.14
   3 -12   1   34.50    1.59
   3  12   1   34.93    1.52
  -3  12  -1   34.29    1.77
   3  12   1   34.47    1.66
  -3  12  -1   33.71    1.74
   2 -13  -1    1.30    0.77
   2 -13  -1    1.01    0.93
  -2  13   1    1.25    0.87
  -2  13   1    2.16    1.18
   2  13  -1   -1.43    0.84
   1 -13  -1    5.05    0.83
   1 -13  -1    3.84    0.93
  -1 -13   1    4.30    0.65
   1  13  -1    4.20    0.95
   1  13  -1    3.26    0.76
  -1  13   1    3.82    0.91
  -1  13   1    2.82    0.88
   0 -13   1    6.59    0.81
   0 -13  -1    7.65    0.83
   0  13  -1    7.15    0.93
   0  13   1    8.95    0.92
   0  13   1    8.40    0.93
   0  13  -1    5.76    0.82
   1 -13   1    2.98    0.80
   1 -13   1    1.00    0.91
  -1  13  -1    0.04    0.79
   1  13   1    1.21    0.76
  -1  13  -1   -0.03    0.77
   1  13   1    0.03    0.71
   2 -13   1    4.67    0.92
   2 -13   1    3.93    1.01
   2  13   1    3.65    0.87
  -2  13  -1    3.61    0.86
  -2  13  -1    2.78    1.23
   8   0  -2    8.03    1.02
   8   0  -2    6.34    0.69
   8   0  -2    5.76    0.93
   8   0  -2    8.83    0.88
   7   0  -2   -0.10    0.49
   7   0  -2    0.26    0.30
   7   0  -2    0.04    0.28
   7   0  -2    0.05    0.35
   7   0  -2    0.51    0.50
   7   0  -2   -0.27    0.38
   6   0  -2    1.62    0.30
   6   0  -2    0.87    0.43
   6   0  -2    1.10    0.24
   6   0  -2    0.90    0.23
   6   0  -2    1.33    0.34
   5   0  -2    0.02    0.15
   5   0  -2    0.20    0.23
   5   0  -2    0.12    0.26
   5   0  -2    0.02    0.17
   5   0  -2    0.00    0.12
   5   0  -2   -0.09    0.13
   5   0  -2   -0.13    0.12
   4   0  -2   84.00    2.57
   4   0  -2   85.41    2.47
   4   0  -2   86.32    2.36
   4   0  -2   83.19    2.40
   4   0  -2   87.57    2.36
  -4   0   2   85.76    2.32
  -4   0   2   82.17    2.31
   4   0  -2   87.00    2.36
  -4   0   2   83.50    2.45
   4   0  -2   84.67    2.35
   2   0  -2   20.29    0.57
  -2   0   2   19.76    0.58
   2   0  -2   19.70    0.68
  -2   0   2   19.12    0.68
   2   0  -2   20.30    0.59
   2   0  -2   19.53    0.61
   2   0  -2   19.03    0.56
  -2   0   2   19.47    0.57
  -2   0   2   19.28    0.61
   1   0  -2   -0.64    0.04
   1   0  -2   -0.69    0.06
  -1   0   2   -0.59    0.04
  -1   0   2   -0.65    0.03
   1   0  -2   -0.71    0.04
   1   0  -2   -0.71    0.04
   1   0  -2   -0.67    0.05
  -1   0   2   -0.61    0.05
  -1   0   2   -0.65    0.04
  -1   0   2   -0.67    0.06
   1   0  -2   -0.69    0.03
   1   0   2   -0.38    0.06
   1   0   2   -0.41    0.04
  -1   0  -2   -0.38    0.06
  -1   0  -2   -0.40    0.04
  -1   0  -2   -0.36    0.03
   1   0   2   -0.38    0.07
   1   0   2   -0.41    0.04
   1   0   2   -0.38    0.04
  -1   0  -2   -0.38    0.04
   1   0   2   -0.23    0.05
  -2   0  -2    2.92    0.14
   2   0   2    3.04    0.15
   2   0   2    2.71    0.18
   2   0   2    2.75    0.15
  -2   0  -2    3.05    0.16
   2   0   2    3.04    0.22
  -2   0  -2    2.86    0.21
   2   0   2    2.96    0.21
   4   0   2   18.92    0.60
  -4   0  -2   18.68    0.57
   4   0   2   18.93    0.77
   4   0   2   19.02    0.73
  -4   0  -2   18.40    0.72
   4   0   2   18.83    0.61
   4   0   2   19.10    0.61
   4   0   2   19.31    0.61
  -4   0  -2   18.08    0.55
   5   0   2   -0.10    0.13
   5   0   2   -0.02    0.15
   5   0   2   -0.16    0.14
   5   0   2    0.08    0.13
   5   0   2    0.11    0.23
   5   0   2   -0.21    0.22
   5   0   2   -0.15    0.27
   6   0   2    6.04    0.63
   6   0   2    6.07    0.33
   6   0   2    4.90    0.43
   6   0   2    6.42    0.59
   6   0   2    6.64    0.33
   6   0   2    5.83    0.43
   6   0   2    5.50    0.72
   7   0   2   -0.14    0.29
   7   0   2   -0.31    0.31
   7   0   2   -0.28    0.43
   7   0   2   -0.20    0.41
   7   0   2    0.12    0.52
   8   0   2    1.28    0.68
   8   0   2    0.83    0.47
   8   0   2    0.29    0.79
   8   0   2    1.36    0.74
   8   0   2    1.80    0.75
   8  -1  -2   36.71    1.87
   8  -1  -2   38.71    1.68
   8  -1  -2   39.10    2.01
   8  -1  -2   38.11    1.45
   8   1  -2   41.39    1.90
   8   1  -2   37.90    1.74
   8   1  -2   38.30    1.64
   7  -1  -2    2.73    0.41
   7  -1  -2    2.40    0.31
   7  -1  -2    2.80    0.62
   7  -1  -2    2.12    0.45
   7  -1  -2    1.97    0.62
   7  -1  -2    1.77    0.29
   7   1  -2    3.77    0.56
   7   1  -2    2.89    0.56
   7   1  -2    2.48    0.33
   7   1  -2    3.00    0.47
   7   1  -2    1.63    0.58
   7   1  -2    2.23    0.31
   6  -1  -2   69.38    2.14
   6  -1  -2   73.39    2.30
   6  -1  -2   73.47    2.11
   6  -1  -2   72.04    2.15
   6  -1  -2   74.46    2.11
   6   1  -2   71.33    2.05
   6   1  -2   72.77    2.20
   6   1  -2   69.76    2.25
   6   1  -2   73.19    2.38
   6   1  -2   74.69    2.41
   5  -1  -2    6.17    0.37
   5  -1  -2    5.38    0.36
   5  -1  -2    5.49    0.36
   5  -1  -2    5.07    0.56
   5  -1  -2    5.10    0.46
   5  -1  -2    5.53    0.35
   5  -1  -2    5.25    0.35
  -5   1   2    5.59    0.29
   5   1  -2    5.72    0.54
  -5   1   2    5.37    0.43
   5   1  -2    5.65    0.43
   5   1  -2    5.73    0.45
  -5   1   2    4.74    0.28
   5   1  -2    6.18    0.55
   4  -1  -2   10.84    0.42
   4  -1  -2   10.96    0.44
   4  -1  -2   11.40    0.44
   4  -1  -2   11.68    0.45
   4  -1  -2   10.93    0.53
   4  -1  -2   11.28    0.45
   4  -1  -2   10.67    0.61
   4   1  -2   11.43    0.50
  -4   1   2   10.78    0.51
   4   1  -2   10.59    0.57
   4   1  -2   10.86    0.50
  -4   1   2   11.09    0.41
   4   1  -2   11.19    0.58
  -4   1   2   11.24    0.42
   3   1  -2   95.45    2.76
   2  -1  -2    3.24    0.18
  -2  -1   2    3.01    0.22
   2  -1  -2    3.24    0.18
   2  -1  -2    3.44    0.18
   2  -1  -2    2.97    0.20
   2  -1  -2    3.45    0.20
   2  -1  -2    3.41    0.25
  -2   1   2    3.21    0.15
   2   1  -2    3.23    0.13
   2   1  -2    3.14    0.23
  -2   1   2    3.20    0.19
   2   1  -2    3.23    0.12
  -2   1   2    3.27    0.16
  -2   1   2    3.14    0.20
  -2   1   2    3.30    0.26
   2   1  -2    3.47    0.21
   1  -1  -2    9.71    0.33
  -1  -1   2    9.50    0.35
   1  -1  -2    9.98    0.34
  -1  -1   2    9.50    0.31
  -1  -1   2    9.40    0.30
   1  -1  -2   10.08    0.33
   1  -1  -2   10.00    0.33
  -1  -1   2    9.47    0.32
   1  -1  -2   10.05    0.33
   1  -1  -2   10.26    0.36
  -1   1   2    9.88    0.33
   1   1  -2    9.25    0.33
  -1   1   2    9.47    0.33
   1   1  -2    9.93    0.29
   1   1  -2    9.93    0.31
  -1   1   2    9.91    0.37
  -1   1   2   10.40    0.33
   1   1  -2    9.34    0.29
   1   1  -2    9.64    0.30
  -1   1   2    9.46    0.34
   0  -1  -2  177.08    4.79
   0  -1  -2  177.00    4.79
   0  -1  -2  181.89    4.80
   0  -1   2  174.17    4.79
   0  -1   2  177.04    4.78
   0   1   2  177.77    4.79
   0   1  -2  177.19    4.79
   0   1  -2  178.41    4.79
   0   1  -2  175.89    4.78
   1  -1   2  120.11    3.14
  -1  -1  -2  117.19    3.11
  -1  -1  -2  118.02    3.18
   1  -1   2  116.78    3.17
   1  -1   2  115.23    3.14
   1  -1   2  115.78    3.14
   1  -1   2  110.44    3.16
   1  -1   2  116.60    3.14
  -1  -1  -2  111.52    3.09
   1  -1   2  108.92    3.17
  -1  -1  -2  100.32    3.12
  -1   1  -2  115.34    3.13
  -1   1  -2  114.44    3.17
   1   1   2  118.88    3.10
   1   1   2  114.33    3.11
  -1   1  -2  118.36    3.13
  -1   1  -2  117.05    3.16
   1   1   2  112.38    3.10
   1   1   2  113.13    3.17
   1   1   2  114.52    3.09
  -1   1  -2  117.50    3.14
   1   1   2  110.72    3.10
  -2  -1  -2    6.67    0.33
   2  -1   2    6.88    0.27
   2  -1   2    6.87    0.28
  -2  -1  -2    6.83    0.22
   2  -1   2    6.71    0.33
   2  -1   2    6.94    0.29
  -2  -1  -2    6.97    0.23
   2   1   2    6.54    0.33
   2   1   2    7.35    0.23
  -2   1  -2    6.92    0.33
  -2   1  -2    6.34    0.24
  -2   1  -2    6.68    0.25
  -2   1  -2    6.91    0.27
   3  -1   2   13.88    0.54
   3   1   2   11.37    0.51
   3   1   2   13.97    0.41
   4  -1   2  100.73    2.81
   4  -1   2  101.85    2.81
   4  -1   2  100.85    2.94
   4  -1   2  100.25    2.81
   4  -1   2   96.42    2.88
   4  -1   2  101.57    2.82
  -4   1  -2   99.99    2.79
   4   1   2   98.83    2.91
   4   1   2  102.67    2.73
  -4   1  -2  103.56    2.78
   4   1   2   98.07    2.91
  -4   1  -2   99.66    2.87
  -4   1  -2   99.51    2.92
   4   1   2   96.62    2.72
   5  -1   2   11.17    0.76
   5  -1   2    9.49    0.49
   5  -1   2   11.86    0.62
   5  -1   2   13.09    0.68
   5  -1   2   10.19    0.51
   5  -1   2   11.82    0.50
   5  -1   2   10.96    0.51
   5   1   2   11.58    0.41
   5   1   2   11.56    0.64
   5   1   2   12.09    0.63
   5   1   2   10.44    0.42
   5   1   2   11.71    0.74
  -5   1  -2   10.61    0.45
   6  -1   2   34.03    1.08
   6  -1   2   28.42    1.10
   6  -1   2   31.10    1.10
   6  -1   2   26.92    1.46
   6  -1   2   31.32    1.11
   6  -1   2   37.33    1.26
   6  -1   2   37.23    1.34
   6   1   2   38.97    1.30
   6   1   2   33.19    1.02
   6   1   2   33.88    1.30
   6   1   2   27.70    1.01
   6   1   2   37.52    1.30
   6   1   2   31.82    1.38
   7  -1   2    7.68    0.85
   7  -1   2    5.88    0.62
   7  -1   2    6.48    0.48
   7  -1   2    7.74    0.78
   7  -1   2    5.95    0.69
   7  -1   2    5.75    0.48
   7  -1   2    5.97    0.63
   7   1   2    6.20    0.54
   7   1   2    6.50    0.53
   7   1   2    7.66    0.84
   7   1   2    5.47    0.77
   7   1   2    6.31    0.78
   7   1   2    7.65    0.77
   8  -1   2   44.66    2.20
   8  -1   2   43.49    1.57
   8  -1   2   43.00    1.90
   8   1   2   42.66    2.06
   8   1   2   39.79    1.74
   8   1   2   40.97    1.78
   8   1   2   40.66    1.89
   8  -2  -2    0.69    0.35
   8  -2  -2   -0.67    0.77
   8  -2  -2   -0.39    0.48
   8  -2  -2    0.24    0.36
   8  -2  -2   -0.28    0.65
   8   2  -2    0.26    0.61
   8   2  -2    0.31    0.61
   8   2  -2    0.26    0.66
   8   2  -2    0.81    0.61
   7  -2  -2   -0.02    0.31
   7  -2  -2    0.33    0.57
   7  -2  -2    0.89    0.47
   7  -2  -2   -0.18    0.41
   7  -2  -2    0.18    0.37
   7  -2  -2   -0.18    0.30
   7   2  -2    0.58    0.45
   7   2  -2    0.50    0.52
   7   2  -2    0.06    0.47
   7   2  -2    0.42    0.41
   6  -2  -2    6.94    0.49
   6  -2  -2    6.76    0.78
   6  -2  -2    6.82    0.62
   6  -2  -2    6.13    0.55
   6  -2  -2    6.36    0.54
   6  -2  -2    6.74    0.49
   6   2  -2    7.07    0.57
   6   2  -2    5.94    0.59
   6   2  -2    6.45    0.57
   6   2  -2    6.90    0.68
   5  -2  -2   14.65    0.71
   5  -2  -2   14.48    0.84
   5  -2  -2   14.90    0.64
   5  -2  -2   15.40    0.62
   5  -2  -2   14.67    0.63
   5  -2  -2   14.07    0.63
   5   2  -2   14.82    0.74
  -5   2   2   14.91    0.58
   5   2  -2   13.97    0.69
   5   2  -2   14.90    0.66
   5   2  -2   14.09    0.70
   4  -2  -2   16.31    0.80
   4  -2  -2   17.24    0.65
   4  -2  -2   17.22    0.70
   4  -2  -2   17.10    0.64
   4  -2  -2   17.42    0.65
   4   2  -2   16.88    0.64
   4   2  -2   16.52    0.70
   4   2  -2   15.84    0.70
  -4   2   2   17.08    0.70
   4   2  -2   17.24    0.70
  -4   2   2   16.90    0.61
  -4   2   2   17.47    0.63
   3  -2  -2   30.02    0.99
   3  -2  -2   31.50    1.04
   3  -2  -2   33.05    1.00
   3  -2  -2   29.88    1.01
   3  -2  -2   31.17    1.11
   3  -2  -2   28.22    1.00
  -3   2   2   36.05    0.95
  -3   2   2   33.09    0.95
   3   2  -2   29.47    1.02
   3   2  -2   37.34    1.00
  -3   2   2   33.80    1.06
  -3   2   2   30.92    0.99
  -2  -2   2  200.41    5.35
   2  -2  -2  192.94    5.44
  -2  -2   2  195.16    5.46
   2  -2  -2  203.25    5.43
   2  -2  -2  201.93    5.44
   2  -2  -2  203.73    5.43
   2  -2  -2  197.15    5.50
   2  -2  -2  193.22    5.44
  -2  -2   2  190.35    5.35
  -2   2   2  196.47    5.45
  -2   2   2  198.97    5.41
   2   2  -2  197.37    5.40
   2   2  -2  198.03    5.35
   2   2  -2  195.97    5.43
  -2   2   2  204.14    5.42
  -2   2   2  204.51    5.44
   2   2  -2  199.73    5.36
  -2   2   2  200.03    5.52
  -2   2   2  203.17    5.44
  -1  -2   2  159.01    4.43
  -1  -2   2  152.92    4.47
   1  -2  -2  168.10    4.49
   1  -2  -2  161.98    4.48
  -1  -2   2  167.69    4.45
   1  -2  -2  166.45    4.49
   1  -2  -2  166.33    4.49
  -1  -2   2  166.93    4.42
   1  -2  -2  164.63    4.50
   1  -2  -2  163.22    4.50
   1   2  -2  155.29    4.46
   1   2  -2  160.85    4.44
  -1   2   2  153.60    4.53
   1   2  -2  167.34    4.45
  -1   2   2  169.57    4.52
  -1   2   2  165.93    4.48
  -1   2   2  168.44    4.50
   1   2  -2  172.36    4.45
  -1   2   2  164.84    4.48
   1   2  -2  167.23    4.45
  -1   2   2  165.30    4.49
   0  -2  -2  232.06    6.20
   0  -2   2  202.73    6.23
   0  -2  -2  234.23    6.19
   0  -2   2  240.00    6.21
   0  -2   2  223.61    6.19
   0  -2   2  233.88    6.20
   0  -2  -2  220.84    6.21
   0  -2   2  232.63    6.20
   0  -2   2  228.13    6.18
   0   2  -2  224.81    6.20
   0   2   2  231.23    6.20
   0   2  -2  236.37    6.19
   0   2   2  232.67    6.20
   0   2   2  229.85    6.20
   0   2   2  232.96    6.21
   0   2  -2  232.59    6.20
   0   2  -2  227.56    6.20
   0   2  -2  225.43    6.20
  -1  -2  -2    4.69    0.19
   1  -2   2    4.53    0.24
  -1  -2  -2    4.85    0.21
   1  -2   2    4.61    0.24
  -1  -2  -2    4.07    0.19
   1  -2   2    4.54    0.25
   1  -2   2    4.56    0.27
   1  -2   2    4.45    0.24
   1  -2   2    4.49    0.24
  -1   2  -2    4.55    0.30
  -1   2  -2    4.58    0.25
  -1   2  -2    4.67    0.23
  -1   2  -2    4.74    0.24
   1   2   2    4.55    0.20
  -1   2  -2    4.18    0.27
   1   2   2    4.98    0.28
   1   2   2    4.74    0.21
   1   2   2    4.65    0.18
   1   2   2    4.82    0.22
   1   2   2    4.99    0.21
  -1   2  -2    4.73    0.24
  -2  -2  -2   16.04    0.46
   2  -2   2   15.21    0.59
   2  -2   2   15.46    0.54
   2  -2   2   15.88    0.54
  -2  -2  -2   15.32    0.46
   2  -2   2   15.51    0.55
   2  -2   2   14.25    0.57
   2  -2   2   15.14    0.54
   2   2   2   15.02    0.46
   2   2   2   15.46    0.46
  -2   2  -2   15.09    0.55
   2   2   2   15.44    0.48
  -2   2  -2   14.51    0.53
   2   2   2   14.91    0.59
  -2   2  -2   14.84    0.51
  -2   2  -2   14.82    0.57
  -2   2  -2   18.34    0.58
  -2   2  -2   15.34    0.53
   3  -2   2  139.56    3.85
   3  -2   2  140.05    3.90
   3  -2   2  140.24    3.93
   3  -2   2  140.72    3.86
   3  -2   2  139.50    3.87
   3  -2   2  137.78    3.86
   3   2   2  141.77    3.75
  -3   2  -2  139.66    3.80
   3   2   2  137.12    3.83
   3   2   2  136.09    3.74
  -3   2  -2  137.94    3.86
  -3   2  -2  132.71    3.85
   3   2   2  138.09    3.94
  -3   2  -2  140.75    3.79
   4  -2   2    6.19    0.46
   4  -2   2    6.42    0.43
   4  -2   2    6.14    0.38
   4  -2   2    5.67    0.36
   4  -2   2    6.54    0.39
  -4   2  -2    6.53    0.45
   4   2   2    5.69    0.39
  -4   2  -2    5.78    0.37
  -4   2  -2    5.98    0.33
  -4   2  -2    6.02    0.36
   4   2   2    6.28    0.45
   5  -2   2   42.36    1.34
   5  -2   2   43.50    1.36
   5  -2   2   42.68    1.36
   5  -2   2   41.45    1.43
   5  -2   2   40.97    1.36
   5  -2   2   42.65    1.62
   5  -2   2   41.93    1.48
   5   2   2   43.37    1.48
   5   2   2   43.45    1.41
  -5   2  -2   41.86    1.36
   5   2   2   42.45    1.44
   5   2   2   43.21    1.53
  -5   2  -2   41.62    1.31
   6  -2   2    4.38    0.45
   6  -2   2    5.02    0.49
   6  -2   2    5.10    0.68
   6  -2   2    4.87    0.46
   6  -2   2    4.63    0.60
   6  -2   2    4.24    0.49
   6   2   2    5.24    0.55
   6   2   2    4.93    0.61
   6   2   2    5.22    0.58
   6   2   2    4.63    0.50
   7  -2   2    0.31    0.38
   7  -2   2   -0.42    0.43
   7  -2   2   -0.58    0.57
   7  -2   2   -0.24    0.45
   7  -2   2    0.28    0.47
   7  -2   2    0.29    0.32
   7  -2   2    0.48    0.34
   7   2   2    0.77    0.49
   7   2   2   -0.08    0.47
   7   2   2   -0.28    0.53
   7   2   2    0.09    0.42
   8  -2   2   22.54    1.53
   8  -2   2   20.85    1.80
   8  -2   2   21.05    0.93
   8  -2   2   22.79    1.18
   8  -2   2   21.68    0.96
   8   2   2   20.55    1.20
   8   2   2   21.71    1.40
   8   2   2   20.14    1.59
   8   2   2   24.53    1.47
   8  -3  -2    7.82    1.26
   8  -3  -2    6.93    1.10
   8  -3  -2    7.11    0.92
   8  -3  -2    6.68    0.75
   8  -3  -2    6.67    0.63
   8   3  -2    7.88    0.86
   8   3  -2    6.71    0.85
   8   3  -2    6.41    0.87
   8   3  -2    8.70    0.93
   7  -3  -2    6.66    0.68
   7  -3  -2    7.38    0.85
   7  -3  -2    6.34    0.64
   7  -3  -2    6.55    0.56
   7  -3  -2    6.06    0.91
   7   3  -2    6.48    0.90
   7   3  -2    6.56    0.76
   7   3  -2    6.82    0.72
   6  -3  -2    1.74    0.41
   6  -3  -2    0.82    0.50
   6  -3  -2    0.79    0.32
   6  -3  -2    1.04    0.35
   6  -3  -2    1.00    0.34
   6  -3  -2    0.76    0.30
   6   3  -2    0.70    0.33
   6   3  -2    0.91    0.36
   6   3  -2    0.99    0.38
   6   3  -2    0.67    0.33
  -6   3   2    1.04    0.26
   5  -3  -2   42.76    1.66
   5  -3  -2   47.90    1.55
   5  -3  -2   39.33    1.44
   5  -3  -2   43.23    1.46
  -5   3   2   45.32    1.42
   5   3  -2   45.74    1.44
   5   3  -2   47.00    1.55
   5   3  -2   49.61    1.50
   5   3  -2   41.86    1.48
   4  -3  -2    9.94    0.51
   4  -3  -2   10.48    0.52
   4  -3  -2   10.37    0.52
   4  -3  -2    9.92    0.55
   4  -3  -2   10.91    0.52
   4  -3  -2    9.45    0.64
  -4   3   2   10.44    0.56
  -4   3   2   10.33    0.49
  -4   3   2   10.38    0.42
   4   3  -2   10.44    0.46
   4   3  -2   10.05    0.50
   4   3  -2   10.58    0.57
  -4   3   2    9.95    0.40
  -4   3   2    9.59    0.71
   4   3  -2    9.82    0.49
  -3   3   2    9.02    0.31
   3   3  -2    6.94    0.27
   3   3  -2    8.44    0.38
   2  -3  -2    1.27    0.18
  -2  -3   2    1.20    0.14
  -2  -3   2    1.40    0.15
   2  -3  -2    1.41    0.17
   2  -3  -2    1.12    0.17
   2  -3  -2    1.43    0.19
   2  -3  -2    1.37    0.20
   2  -3  -2    1.16    0.20
   2   3  -2    1.36    0.13
  -2   3   2    1.16    0.17
   2   3  -2    1.47    0.14
  -2   3   2    1.61    0.19
   2   3  -2    1.11    0.12
   2   3  -2    1.17    0.14
   2   3  -2    1.40    0.13
  -2   3   2    1.26    0.16
  -2   3   2    1.28    0.18
  -2   3   2    1.41    0.19
   1  -3  -2   33.22    1.04
  -1  -3   2   34.01    0.98
  -1  -3   2   33.65    1.00
  -1  -3   2   32.63    0.97
   1  -3  -2   34.19    1.04
   1  -3  -2   32.88    1.03
   1  -3  -2   33.72    1.05
  -1  -3   2   32.83    1.00
   1  -3  -2   33.52    1.03
   1  -3  -2   33.67    1.02
  -1   3   2   33.29    1.03
  -1   3   2   33.08    1.03
  -1   3   2   33.47    1.03
  -1   3   2   33.81    1.05
   1   3  -2   33.50    1.00
   1   3  -2   33.98    1.00
   1   3  -2   33.24    1.00
  -1   3   2   33.67    1.03
   1   3  -2   34.90    1.01
   1   3  -2   34.64    1.00
  -1   3   2   33.13    1.05
   1   3  -2   33.64    0.97
   0  -3   2   86.48    2.42
   0  -3  -2   88.22    2.44
   0  -3  -2   89.39    2.45
   0  -3  -2   85.45    2.44
   0  -3   2   87.43    2.45
   0  -3  -2   86.70    2.45
   0  -3  -2   86.78    2.44
   0  -3   2   88.80    2.44
   0  -3   2   86.33    2.44
   0  -3   2   87.93    2.46
   0  -3   2   90.37    2.45
   0  -3  -2   87.48    2.39
   0   3   2   86.75    2.43
   0   3  -2   88.90    2.45
   0   3   2   87.57    2.44
   0   3  -2   85.58    2.44
   0   3   2   86.93    2.45
   0   3   2   86.54    2.41
   0   3   2   87.32    2.45
   0   3  -2   83.87    2.46
   0   3  -2   86.03    2.45
   0   3   2   85.05    2.44
   0   3  -2   87.69    2.45
   0   3  -2   86.40    2.43
   1  -3   2   14.75    0.54
   1  -3   2   15.26    0.55
  -1  -3  -2   15.15    0.49
  -1  -3  -2   15.24    0.47
   1  -3   2   14.78    0.57
   1  -3   2   15.19    0.56
  -1  -3  -2   15.57    0.52
   1  -3   2   15.93    0.56
  -1  -3  -2   14.87    0.49
   1  -3   2   14.61    0.54
  -1   3  -2   15.64    0.55
  -1   3  -2   15.10    0.54
  -1   3  -2   15.63    0.56
   1   3   2   15.61    0.52
   1   3   2   15.27    0.49
  -1   3  -2   15.46    0.54
   1   3   2   15.60    0.51
   1   3   2   15.63    0.51
   1   3   2   15.45    0.51
  -1   3  -2   15.39    0.55
   1   3   2   15.34    0.44
   2  -3   2    5.97    0.33
   2  -3   2    6.03    0.35
  -2  -3  -2    5.96    0.27
   2  -3   2    5.71    0.38
   2  -3   2    6.08    0.33
   2  -3   2    5.98    0.33
   2  -3   2    6.23    0.33
  -2  -3  -2    6.22    0.26
  -2  -3  -2    6.33    0.26
  -2   3  -2    5.99    0.32
  -2   3  -2    6.36    0.37
   2   3   2    5.80    0.37
   2   3   2    5.76    0.25
  -2   3  -2    5.84    0.31
   2   3   2    6.28    0.26
  -2   3  -2    5.90    0.35
   2   3   2    6.24    0.26
  -2   3  -2    6.30    0.33
   2   3   2    6.05    0.24
   2   3   2    6.43    0.27
  -2   3  -2    5.86    0.34
   3  -3   2   14.09    0.61
  -3   3  -2   11.69    0.50
  -3   3  -2   15.38    0.57
   3   3   2   13.15    0.42
   3   3   2   15.29    0.43
   3   3   2   14.30    0.48
  -3   3  -2   12.15    0.51
   4  -3   2    6.15    0.48
   4  -3   2    6.23    0.48
   4  -3   2    6.31    0.41
   4  -3   2    5.97    0.42
   4  -3   2    6.27    0.42
   4  -3   2    6.04    0.42
   4  -3   2    5.91    0.55
  -4   3  -2    6.27    0.40
   4   3   2    7.21    0.35
  -4   3  -2    5.83    0.39
   4   3   2    6.40    0.51
  -4   3  -2    5.85    0.32
  -4   3  -2    6.02    0.52
  -4   3  -2    6.46    0.39
   4   3   2    6.44    0.41
  -4   3  -2    6.22    0.33
   5  -3   2    1.93    0.31
   6  -3   2   43.42    1.81
   6  -3   2   46.35    1.53
   6  -3   2   46.26    1.70
   6  -3   2   45.60    1.54
   6  -3   2   44.84    1.51
   6  -3   2   44.92    1.55
   6   3   2   45.90    1.60
   6   3   2   45.56    1.50
   6   3   2   44.71    1.67
   6   3   2   46.07    1.67
  -6   3  -2   46.16    1.47
  -6   3  -2   44.43    1.46
   7  -3   2   29.68    1.23
   7  -3   2   30.84    1.46
   7  -3   2   30.50    1.70
   7  -3   2   29.29    1.22
   7  -3   2   30.13    1.31
   7  -3   2   29.82    1.21
   7   3   2   29.52    1.17
   7   3   2   28.51    1.39
   7   3   2   29.35    1.48
   7   3   2   29.96    1.37
   8  -3   2    7.64    1.17
   8  -3   2    8.58    0.71
   8  -3   2    7.97    1.00
   8  -3   2    9.44    0.89
   8   3   2    7.16    0.97
   8   3   2    7.97    0.98
   8   3   2   10.41    1.03
   8  -4  -2    3.59    0.67
   8  -4  -2    3.15    0.92
   8  -4  -2    4.01    0.85
   8  -4  -2    4.68    0.77
   8   4  -2    5.11    0.93
   8   4  -2    4.32    0.78
   8   4  -2    4.55    0.80
   8   4  -2    5.12    0.73
   7  -4  -2    0.59    0.44
   7  -4  -2    1.43    0.53
   7  -4  -2    1.11    0.49
   7  -4  -2    0.79    0.54
   7  -4  -2    0.49    0.67
   7   4  -2    1.44    0.50
   7   4  -2    0.18    0.53
   7   4  -2    1.13    0.47
   6  -4  -2   31.92    1.25
   6  -4  -2   33.80    1.53
   6  -4  -2   33.21    1.31
   6  -4  -2   33.68    1.28
   6  -4  -2   32.23    1.32
   6  -4  -2   32.09    1.27
   6   4  -2   32.49    1.36
   6   4  -2   32.60    1.22
  -6   4   2   32.54    1.18
   6   4  -2   31.98    1.19
  -6   4   2   34.07    1.21
   6   4  -2   33.66    1.25
   5  -4  -2   -0.20    0.27
   5  -4  -2    0.17    0.28
   5  -4  -2    0.03    0.27
   5  -4  -2    0.03    0.25
   5  -4  -2    0.37    0.34
   5  -4  -2   -0.38    0.24
   5   4  -2    0.15    0.33
   5   4  -2    0.00    0.22
   5   4  -2    0.31    0.23
  -5   4   2   -0.04    0.24
  -5   4   2   -0.17    0.16
   5   4  -2    0.17    0.21
  -5   4   2    0.17    0.15
   4  -4  -2   22.38    0.89
   4  -4  -2   22.91    0.90
   4  -4  -2   22.15    1.01
   4  -4  -2   22.42    0.89
   4  -4  -2   22.75    0.91
   4  -4  -2   22.67    0.88
   4   4  -2   22.84    0.70
   4   4  -2   22.95    0.82
   4   4  -2   22.48    0.79
  -4   4   2   23.75    0.80
  -4   4   2   22.67    0.87
  -4   4   2   22.63    0.79
  -3  -4   2   37.77    1.08
   3  -4  -2   37.35    1.24
   3  -4  -2   37.16    1.25
  -3  -4   2   38.00    1.24
   3  -4  -2   36.40    1.24
   3  -4  -2   37.46    1.32
  -3  -4   2   37.92    1.09
   3  -4  -2   38.11    1.24
   3  -4  -2   38.08    1.25
   3   4  -2   37.48    1.17
   3   4  -2   38.36    1.11
   3   4  -2   38.05    1.10
   3   4  -2   38.74    1.11
   3   4  -2   38.02    1.11
  -3   4   2   37.26    1.19
   3   4  -2   38.72    1.11
  -3   4   2   37.36    1.20
  -3   4   2   39.27    1.36
  -3   4   2   38.10    1.23
  -3   4   2   35.88    1.15
  -3   4   2   37.78    1.24
   2  -4  -2    3.82    0.31
   2  -4  -2    4.08    0.30
   2  -4  -2    4.30    0.32
   2  -4  -2    4.47    0.35
  -2  -4   2    3.85    0.26
   2  -4  -2    3.89    0.34
   2  -4  -2    4.14    0.31
  -2   4   2    4.40    0.33
  -2   4   2    4.00    0.31
   2   4  -2    3.46    0.25
   2   4  -2    4.08    0.25
   2   4  -2    4.22    0.25
  -2   4   2    3.44    0.30
   2   4  -2    4.34    0.25
  -2   4   2    4.04    0.29
  -2   4   2    3.88    0.31
   2   4  -2    4.14    0.25
  -1  -4   2   59.56    1.74
   1  -4  -2   60.39    1.80
  -1  -4   2   59.77    1.75
   1  -4  -2   60.67    1.81
  -1  -4   2   60.34    1.72
   1  -4  -2   60.93    1.79
   1  -4  -2   58.64    1.77
  -1  -4   2   60.55    1.73
   1  -4  -2   60.08    1.79
   1  -4  -2   59.23    1.77
  -1  -4   2   59.91    1.76
   1   4  -2   61.11    1.75
   1   4  -2   62.01    1.76
  -1   4   2   60.03    1.80
  -1   4   2   60.44    1.79
   1   4  -2   59.75    1.75
   1   4  -2   60.02    1.73
  -1   4   2   60.72    1.79
  -1   4   2   60.96    1.79
   1   4  -2   60.86    1.76
  -1   4   2   60.34    1.79
  -1   4   2   61.38    1.79
   1   4  -2   61.18    1.75
   0  -4  -2    1.96    0.15
   0  -4  -2    1.94    0.24
   0  -4   2    2.02    0.19
   0  -4  -2    2.01    0.21
   0  -4   2    2.31    0.23
   0  -4   2    2.14    0.22
   0  -4   2    1.80    0.21
   0  -4   2    1.69    0.19
   0  -4  -2    2.23    0.23
   0  -4   2    1.69    0.22
   0  -4  -2    1.92    0.22
   0  -4  -2    1.67    0.21
   0   4  -2    1.98    0.20
   0   4   2    1.68    0.22
   0   4   2    1.76    0.18
   0   4  -2    1.97    0.24
   0   4  -2    2.10    0.22
   0   4   2    1.76    0.21
   0   4  -2    1.62    0.22
   0   4   2    1.93    0.22
   0   4   2    2.44    0.24
   0   4  -2    1.81    0.22
   0   4  -2    2.03    0.22
   0   4   2    1.72    0.19
   1  -4   2   55.74    1.66
   1  -4   2   54.91    1.65
  -1  -4  -2   54.86    1.56
   1  -4   2   56.01    1.66
   1  -4   2   53.78    1.64
  -1  -4  -2   54.78    1.62
  -1  -4  -2   54.61    1.61
   1  -4   2   53.87    1.67
  -1  -4  -2   55.33    1.59
   1  -4   2   56.07    1.65
   1   4   2   55.76    1.52
   1   4   2   56.05    1.62
   1   4   2   55.31    1.61
  -1   4  -2   53.83    1.66
   1   4   2   56.58    1.63
  -1   4  -2   53.79    1.65
  -1   4  -2   55.39    1.65
   1   4   2   55.58    1.61
  -1   4  -2   54.30    1.64
  -1   4  -2   55.02    1.65
   1   4   2   55.46    1.61
  -2  -4  -2    0.01    0.11
   2  -4   2   -0.06    0.15
   2  -4   2   -0.07    0.14
   2  -4   2   -0.14    0.15
   2  -4   2    0.00    0.16
   2  -4   2   -0.03    0.14
   2  -4   2    0.19    0.14
  -2   4  -2   -0.11    0.14
   2   4   2    0.00    0.12
   2   4   2   -0.05    0.11
  -2   4  -2   -0.12    0.14
   2   4   2    0.00    0.09
   2   4   2   -0.05    0.10
  -2   4  -2   -0.06    0.19
  -2   4  -2   -0.10    0.14
  -2   4  -2   -0.13    0.14
  -2   4  -2    0.00    0.16
   2   4   2    0.08    0.11
  -3  -4  -2   20.04    0.61
   3  -4   2   19.79    0.79
   3  -4   2   18.68    0.76
   3  -4   2   18.87    0.76
   3  -4   2   18.86    0.74
   3  -4   2   18.11    0.74
  -3  -4  -2   19.48    0.61
  -3   4  -2   19.56    0.77
   3   4   2   19.04    0.64
   3   4   2   20.21    0.63
  -3   4  -2   20.07    0.72
   3   4   2   19.59    0.62
   3   4   2   19.08    0.83
   3   4   2   19.59    0.62
  -3   4  -2   19.43    0.79
   3   4   2   19.24    0.63
  -3   4  -2   19.01    0.74
  -3   4  -2   20.11    0.72
  -3   4  -2   18.93    0.76
   4  -4   2    0.20    0.23
   4  -4   2   -0.08    0.23
   4  -4   2   -0.01    0.21
   4  -4   2    0.12    0.25
   4  -4   2    0.58    0.26
   4  -4   2   -0.38    0.27
   4   4   2    0.25    0.22
   4   4   2   -0.04    0.24
  -4   4  -2   -0.14    0.19
   4   4   2    0.25    0.13
   4   4   2    0.47    0.09
   4   4   2    0.46    0.15
   4   4   2    0.29    0.13
  -4   4  -2    0.20    0.22
  -4   4  -2   -0.08    0.18
  -4   4  -2    0.46    0.20
   4   4   2    0.42    0.11
   5  -4   2    6.18    0.68
   5  -4   2    6.10    0.53
   5  -4   2    7.17    0.62
   5  -4   2    7.06    0.57
   5  -4   2    6.55    0.54
   5  -4   2    6.77    0.53
   5   4   2    6.42    0.55
   5   4   2    6.28    0.63
  -5   4  -2    6.08    0.36
  -5   4  -2    6.05    0.35
   5   4   2    6.77    0.52
  -5   4  -2    6.39    0.46
   5   4   2    6.58    0.39
  -5   4  -2    6.90    0.54
  -5   4  -2    6.10    0.61
   6  -4   2   11.60    1.01
   6  -4   2   12.65    0.88
   6  -4   2   12.86    0.76
   6  -4   2   12.86    0.81
   6  -4   2   12.55    0.75
   6  -4   2   11.72    0.82
   6   4   2   12.69    0.83
  -6   4  -2   12.59    0.72
   6   4   2   11.81    0.77
  -6   4  -2   12.09    0.70
   6   4   2   11.96    0.61
   6   4   2   12.36    0.90
  -6   4  -2   11.93    0.64
   7  -4   2    0.78    0.48
   7  -4   2    1.73    0.59
   7  -4   2    0.49    0.58
   7  -4   2    0.38    0.66
   7  -4   2    0.98    0.53
   7  -4   2    1.73    0.50
   7   4   2    1.35    0.39
   7   4   2    1.05    0.54
   7   4   2    0.40    0.50
   7   4   2    0.62    0.61
   8   4   2    3.41    0.82
   7  -5  -2   45.91    1.87
   7  -5  -2   46.59    1.79
   7  -5  -2   45.32    1.89
   7  -5  -2   46.64    1.77
   7  -5  -2   42.99    1.82
   7  -5  -2   44.91    2.17
   7   5  -2   45.87    1.66
   7   5  -2   47.93    1.92
   7   5  -2   47.69    1.73
   6  -5  -2   13.48    0.86
   6  -5  -2   11.79    0.82
   6  -5  -2   12.24    0.83
   6  -5  -2   13.31    0.92
   6  -5  -2   11.98    1.09
   6  -5  -2   14.00    0.88
   6   5  -2   13.15    0.68
   6   5  -2   11.86    0.92
  -6   5   2   13.16    0.80
  -6   5   2   12.99    0.82
   6   5  -2   13.97    0.75
   6   5  -2   12.10    0.68
   5  -5  -2   46.58    1.62
   5  -5  -2   46.71    1.62
   5  -5  -2   45.09    1.63
   5  -5  -2   52.01    1.66
   5  -5  -2   51.57    1.83
   5  -5  -2   45.08    1.61
   5   5  -2   38.55    1.43
  -5   5   2   47.28    1.45
   5   5  -2   48.93    1.73
  -5   5   2   43.84    1.56
   5   5  -2   49.73    1.52
   4  -5  -2   -0.25    0.26
   4  -5  -2   -0.31    0.25
   4  -5  -2    0.44    0.27
   4  -5  -2    0.12    0.27
   4  -5  -2   -0.30    0.30
   4  -5  -2    0.04    0.26
   4   5  -2    0.12    0.14
   4   5  -2   -0.07    0.14
  -4   5   2    0.13    0.22
   4   5  -2    0.12    0.17
   4   5  -2    0.22    0.17
   4   5  -2    0.32    0.17
  -4   5   2   -0.04    0.27
   4   5  -2    0.05    0.13
   3  -5  -2   51.59    1.68
  -3  -5   2   54.81    1.54
   3  -5  -2   54.32    1.77
   3  -5  -2   51.83    1.69
   3  -5  -2   53.20    1.71
   3  -5  -2   52.21    1.70
  -3  -5   2   51.78    1.54
   3  -5  -2   52.30    1.68
   3   5  -2   52.75    1.60
   3   5  -2   52.24    1.55
   3   5  -2   56.75    1.48
   3   5  -2   52.20    1.56
  -3   5   2   50.32    1.87
  -3   5   2   53.56    1.70
   3   5  -2   52.81    1.56
  -3   5   2   52.17    1.67
  -3   5   2   55.84    1.65
  -3   5   2   52.93    1.71
  -3   5   2   51.75    1.64
   3   5  -2   55.23    1.57
  -2  -5   2   18.14    0.66
   2  -5  -2   18.55    0.73
   2  -5  -2   19.58    0.77
  -2  -5   2   18.05    0.67
   2  -5  -2   18.70    0.75
   2  -5  -2   17.28    0.73
  -2  -5   2   18.33    0.57
   2  -5  -2   18.66    0.72
  -2  -5   2   18.49    0.57
   2  -5  -2   18.75    0.74
   2   5  -2   18.00    0.66
  -2   5   2   17.63    0.73
   2   5  -2   18.11    0.66
   2   5  -2   18.31    0.66
  -2   5   2   18.97    0.72
   2   5  -2   18.53    0.64
   2   5  -2   19.06    0.67
   2   5  -2   18.12    0.66
  -2   5   2   18.27    0.75
  -1  -5   2    3.95    0.27
  -1  -5   2    3.82    0.29
  -1  -5   2    3.68    0.27
   1  -5  -2    3.88    0.33
   1  -5  -2    4.55    0.35
  -1  -5   2    4.03    0.31
   1  -5  -2    3.97    0.36
   1  -5  -2    4.43    0.29
  -1  -5   2    3.80    0.26
   1  -5  -2    4.06    0.32
   1  -5  -2    4.02    0.28
  -1   5   2    4.07    0.32
  -1   5   2    4.14    0.31
   1   5  -2    4.28    0.27
   1   5  -2    4.15    0.31
   1   5  -2    4.07    0.29
   1   5  -2    3.92    0.29
   1   5  -2    3.94    0.30
  -1   5   2    4.18    0.32
  -1   5   2    3.55    0.32
   1   5  -2    4.07    0.29
   0  -5   2   41.52    1.29
   0  -5  -2   42.99    1.30
   0  -5   2   40.99    1.30
   0  -5  -2   40.79    1.20
   0  -5   2   40.30    1.28
   0  -5  -2   40.24    1.28
   0  -5   2   42.01    1.32
   0  -5  -2   41.41    1.28
   0  -5  -2   42.76    1.32
   0  -5   2   40.62    1.26
   0  -5   2   41.55    1.29
   0  -5  -2   42.36    1.31
   0   5  -2   41.04    1.28
   0   5  -2   41.30    1.31
   0   5  -2   40.58    1.30
   0   5   2   41.38    1.30
   0   5   2   40.65    1.30
   0   5   2   42.20    1.32
   0   5  -2   41.72    1.34
   0   5   2   40.63    1.30
   0   5   2   40.96    1.28
   0   5  -2   42.68    1.31
   0   5   2   41.06    1.24
   0   5  -2   40.00    1.30
  -1  -5  -2    1.47    0.21
   1  -5   2    1.39    0.26
   1  -5   2    1.56    0.24
  -1  -5  -2    1.40    0.21
   1  -5   2    1.69    0.25
  -1  -5  -2    1.86    0.23
  -1  -5  -2    1.22    0.19
   1  -5   2    1.29    0.21
  -1  -5  -2    1.24    0.17
   1  -5   2    1.48    0.24
   1   5   2    1.74    0.24
   1   5   2    1.57    0.22
  -1   5  -2    1.45    0.23
   1   5   2    1.69    0.23
   1   5   2    1.38    0.21
   1   5   2    1.53    0.21
  -1   5  -2    1.47    0.22
  -1   5  -2    1.40    0.22
  -1   5  -2    1.36    0.22
   1   5   2    1.32    0.14
   1   5   2    1.55    0.24
   2  -5   2    8.03    0.48
  -2  -5  -2    8.64    0.51
   2  -5   2    7.73    0.45
  -2  -5  -2    8.04    0.39
   2  -5   2    8.56    0.46
   2  -5   2    7.68    0.47
   2  -5   2    7.87    0.46
   2  -5   2    7.75    0.49
  -2  -5  -2    8.17    0.32
  -2   5  -2    8.08    0.46
   2   5   2    8.20    0.41
  -2   5  -2    8.12    0.47
   2   5   2    8.62    0.38
  -2   5  -2    7.97    0.46
   2   5   2    8.11    0.40
  -2   5  -2    8.08    0.47
   2   5   2    8.36    0.38
  -2   5  -2    7.66    0.54
   2   5   2    7.70    0.39
  -3  -5  -2    3.64    0.30
   3  -5   2    3.46    0.40
   3  -5   2    4.33    0.39
  -3  -5  -2    3.79    0.26
   3  -5   2    3.08    0.38
   3  -5   2    2.83    0.33
   3  -5   2    3.15    0.42
  -3  -5  -2    3.76    0.27
   3  -5   2    2.90    0.33
   3   5   2    3.95    0.45
   3   5   2    3.77    0.29
   3   5   2    3.75    0.25
  -3   5  -2    3.50    0.39
   3   5   2    3.55    0.26
  -3   5  -2    3.04    0.35
   3   5   2    3.74    0.28
  -3   5  -2    4.21    0.42
   3   5   2    3.57    0.29
   3   5   2    3.80    0.26
  -3   5  -2    3.68    0.36
   4  -5   2    1.66    0.40
   4  -5   2    1.19    0.32
   4  -5   2    1.83    0.41
   4  -5   2    1.75    0.37
   4  -5   2    1.78    0.35
   4  -5   2    1.60    0.38
   4  -5   2    1.81    0.35
   4   5   2    1.88    0.24
   4   5   2    1.85    0.18
   4   5   2    2.07    0.27
   4   5   2    2.64    0.25
  -4   5  -2    1.65    0.30
   4   5   2    2.01    0.23
   4   5   2    1.96    0.21
   4   5   2    1.50    0.38
  -4   5  -2    1.65    0.35
   5  -5   2   81.08    2.71
   5  -5   2   78.41    2.50
   5  -5   2   78.63    2.59
   5  -5   2   82.26    2.51
   5  -5   2   82.75    2.52
   5  -5   2   79.52    2.50
  -5   5  -2   77.20    2.38
   5   5   2   79.63    2.27
   5   5   2   82.22    2.27
   5   5   2   81.43    2.42
  -5   5  -2   80.48    2.34
  -5   5  -2   80.70    2.49
   5   5   2   79.67    2.32
   5   5   2   78.85    2.63
   6  -5   2    1.75    0.51
   6  -5   2    2.49    0.48
   6  -5   2    1.55    0.56
   6  -5   2    2.72    0.58
   6  -5   2    2.66    0.46
   6   5   2    1.98    0.43
  -6   5  -2    1.65    0.43
  -6   5  -2    2.21    0.59
   6   5   2    2.80    0.38
   6   5   2    2.77    0.59
   6   5   2    2.97    0.48
  -6   5  -2    2.23    0.44
   7  -5   2   43.93    1.92
   7  -5   2   43.94    1.97
   7  -5   2   45.72    1.82
   7  -5   2   47.71    1.80
   7  -5   2   48.79    2.23
   7  -5   2   47.84    1.85
   7   5   2   48.15    1.79
   7   5   2   45.57    1.54
   7   5   2   48.87    1.81
   7   5   2   46.00    1.95
   7  -6  -2    0.27    0.80
   7  -6  -2    0.28    0.61
   7  -6  -2    1.19    0.66
   7  -6  -2    0.62    0.57
   7   6  -2    0.99    0.42
   7   6  -2    0.12    0.39
   7   6  -2    0.57    0.68
   7   6  -2    0.60    0.56
   6  -6  -2    0.81    0.56
   6  -6  -2    0.40    0.44
   6  -6  -2    0.28    0.44
   6  -6  -2    0.64    0.45
   6  -6  -2    0.98    0.61
   6  -6  -2    1.12    0.50
   6   6  -2    0.63    0.29
   6   6  -2    0.29    0.51
  -6   6   2    0.40    0.56
   6   6  -2    0.75    0.27
   6   6  -2    1.07    0.39
   6   6  -2    0.82    0.28
  -6   6   2    0.69    0.26
   6   6  -2    0.89    0.32
   5  -6  -2    3.04    0.50
   5  -6  -2    3.60    0.60
   5  -6  -2    3.50    0.47
   5  -6  -2    3.57    0.49
   5  -6  -2    3.37    0.51
   5  -6  -2    2.74    0.46
  -5   6   2    3.50    0.39
   5   6  -2    3.39    0.33
   5   6  -2    2.69    0.38
   5   6  -2    3.19    0.30
   5   6  -2    3.51    0.58
   5   6  -2    3.61    0.33
  -5   6   2    3.64    0.46
   4  -6  -2    2.30    0.46
   4  -6  -2    3.09    0.41
   4  -6  -2    3.20    0.48
   4  -6  -2    2.76    0.42
   4  -6  -2    3.50    0.43
  -4  -6   2    3.77    0.44
  -4   6   2    2.87    0.37
   4   6  -2    2.60    0.28
   4   6  -2    3.03    0.36
  -4   6   2    2.93    0.40
  -4   6   2    3.64    0.40
  -4   6   2    3.33    0.41
   4   6  -2    3.19    0.30
   4   6  -2    3.74    0.34
   4   6  -2    3.36    0.32
  -4   6   2    3.94    0.49
   3  -6  -2    3.67    0.41
  -3  -6   2    3.88    0.33
   3  -6  -2    3.63    0.43
   3  -6  -2    3.74    0.41
   3  -6  -2    3.86    0.48
   3  -6  -2    3.40    0.38
  -3  -6   2    3.68    0.30
   3  -6  -2    3.30    0.40
   3   6  -2    3.81    0.35
   3   6  -2    3.88    0.33
  -3   6   2    3.74    0.40
  -3   6   2    3.90    0.45
   3   6  -2    3.53    0.34
   3   6  -2    4.00    0.32
  -3   6   2    3.70    0.40
  -3   6   2    3.61    0.39
  -3   6   2    2.96    0.35
   3   6  -2    4.20    0.34
  -2  -6   2   -0.21    0.12
  -2  -6   2   -0.19    0.17
   2  -6  -2    0.16    0.23
   2  -6  -2   -0.07    0.22
   2  -6  -2   -0.03    0.16
   2  -6  -2    0.00    0.21
   2  -6  -2   -0.23    0.17
  -2  -6   2   -0.33    0.16
   2  -6  -2   -0.01    0.20
   2  -6  -2   -0.34    0.19
  -2   6   2   -0.14    0.18
   2   6  -2   -0.11    0.17
  -2   6   2    0.03    0.21
  -2   6   2   -0.09    0.20
   2   6  -2   -0.17    0.16
   2   6  -2    0.04    0.14
   2   6  -2    0.01    0.18
  -2   6   2    0.19    0.19
   2   6  -2   -0.14    0.16
  -2   6   2   -0.04    0.18
  -1  -6   2   65.78    1.93
  -1  -6   2   63.72    2.01
  -1  -6   2   66.79    1.98
   1  -6  -2   67.32    2.04
   1  -6  -2   64.65    2.02
   1  -6  -2   66.14    2.00
  -1  -6   2   66.14    1.93
   1  -6  -2   64.98    1.95
  -1  -6   2   64.84    1.94
   1  -6  -2   67.35    2.04
   1  -6  -2   65.62    1.97
   1   6  -2   65.89    1.98
   1   6  -2   64.40    1.97
  -1   6   2   64.13    2.02
  -1   6   2   66.16    2.00
   1   6  -2   64.98    2.00
   1   6  -2   65.17    1.98
  -1   6   2   66.55    2.02
  -1   6   2   65.28    2.01
   1   6  -2   65.55    1.94
   1   6  -2   64.76    1.97
   0  -6  -2    2.98    0.35
   0  -6   2    2.94    0.32
   0  -6   2    2.46    0.25
   0  -6  -2    2.29    0.27
   0  -6   2    2.84    0.32
   0  -6   2    2.66    0.25
   0  -6  -2    2.10    0.27
   0  -6   2    2.51    0.32
   0  -6  -2    2.02    0.20
   0  -6  -2    2.67    0.31
   0  -6   2    3.09    0.41
   0   6   2    2.83    0.32
   0   6  -2    2.95    0.38
   0   6   2    2.95    0.32
   0   6  -2    2.61    0.33
   0   6   2    2.62    0.32
   0   6  -2    2.21    0.27
   0   6   2    2.71    0.31
   0   6   2    2.45    0.28
   0   6  -2    2.39    0.29
   0   6  -2    2.80    0.31
   0   6  -2    2.82    0.30
  -1  -6  -2   26.18    0.87
   1  -6   2   25.41    0.94
  -1  -6  -2   27.64    0.85
   1  -6   2   25.61    0.97
   1  -6   2   29.76    1.13
   1  -6   2   24.82    0.95
  -1  -6  -2   25.23    0.72
  -1  -6  -2   25.35    0.88
   1  -6   2   24.80    0.91
   1  -6   2   25.72    0.91
  -1  -6  -2   23.01    1.00
   1  -6   2   25.02    0.94
  -1  -6  -2   25.83    0.92
   1   6   2   26.06    0.91
   1   6   2   26.08    0.92
  -1   6  -2   25.26    0.95
   1   6   2   25.45    0.93
  -1   6  -2   25.04    0.94
   1   6   2   25.49    0.89
   1   6   2   25.50    0.92
   1   6   2   24.92    0.91
  -1   6  -2   26.14    0.94
  -1   6  -2   25.47    0.96
  -2  -6  -2   48.79    1.43
  -2  -6  -2   48.02    1.52
  -2  -6  -2   53.79    1.48
   2  -6   2   50.16    1.62
   2  -6   2   47.53    1.76
   2  -6   2   49.06    1.62
   2  -6   2   49.05    1.58
   2  -6   2   48.26    1.60
   2  -6   2   50.35    1.63
  -2  -6  -2   48.57    1.52
   2  -6   2   48.39    1.62
  -2  -6  -2   52.05    1.43
  -2   6  -2   49.28    1.60
  -2   6  -2   48.92    1.58
   2   6   2   48.80    1.52
   2   6   2   48.59    1.53
  -2   6  -2   49.19    1.61
   2   6   2   50.94    1.52
   2   6   2   48.96    1.53
  -2   6  -2   48.70    1.61
  -2   6  -2   46.56    1.84
   2   6   2   47.85    1.52
  -2   6  -2   49.08    1.59
   3  -6   2   16.86    0.81
   3  -6   2   17.34    0.77
  -3  -6  -2   16.45    0.65
  -3  -6  -2   17.12    0.64
   3  -6   2   16.60    0.84
   3  -6   2   16.59    0.77
  -3  -6  -2   16.72    0.65
   3  -6   2   17.71    0.78
   3  -6   2   17.48    0.81
   3   6   2   17.45    0.68
  -3   6  -2   16.46    0.78
   3   6   2   16.40    0.64
  -3   6  -2   17.61    0.76
  -3   6  -2   16.93    0.78
   3   6   2   16.84    0.64
   3   6   2   17.15    0.67
  -3   6  -2   17.25    0.74
   3   6   2   16.31    0.66
   4  -6   2   11.23    0.71
   4  -6   2   11.65    0.70
   4  -6   2   11.11    0.82
   4  -6   2   12.38    0.83
   4  -6   2   11.69    0.73
   4  -6   2   11.65    0.71
  -4   6  -2   12.05    0.72
   4   6   2   12.54    0.49
  -4   6  -2   12.81    0.75
   4   6   2   11.74    0.40
   4   6   2   11.88    0.56
   4   6   2   12.33    0.52
  -4   6  -2   12.31    0.66
   4   6   2   12.22    0.56
   4   6   2   11.46    0.48
   4   6   2   12.25    0.53
   4   6   2   12.86    0.82
   5  -6   2   19.24    1.00
   5  -6   2   20.05    1.32
   5  -6   2   17.79    0.94
   5  -6   2   19.55    0.99
   5  -6   2   18.98    0.99
   5  -6   2   18.01    1.12
   5  -6   2   19.18    1.12
  -5   6  -2   17.95    1.04
   5   6   2   18.70    0.74
   5   6   2   18.02    0.74
   5   6   2   20.39    0.77
   5   6   2   19.82    0.73
  -5   6  -2   21.06    0.99
  -5   6  -2   18.33    0.82
   5   6   2   15.95    1.19
   6  -6   2    0.33    0.44
   6  -6   2    0.17    0.47
   6  -6   2    0.50    0.63
   6  -6   2    0.08    0.51
   6  -6   2    0.34    0.44
   6  -6   2    0.18    0.59
   6   6   2   -0.18    0.34
  -6   6  -2    0.44    0.29
   6   6   2    0.01    0.27
   6   6   2   -0.13    0.28
   6   6   2   -0.21    0.53
   6   6   2    0.19    0.26
   7  -6   2    2.10    0.70
   7  -6   2   -0.34    0.76
   7  -6   2    0.08    0.61
   7  -6   2    1.68    0.73
   7   6   2    0.25    0.76
   7   6   2    0.79    0.40
   7   6   2    0.43    0.60
   7   6   2    0.52    0.50
   7  -7  -2  100.48    4.32
   7  -7  -2   88.30    3.15
   7  -7  -2   88.46    3.11
   7   7  -2   94.56    2.98
   7   7  -2   89.55    3.30
   7   7  -2   87.49    2.81
   6  -7  -2   27.29    1.35
   6  -7  -2   27.33    1.59
   6  -7  -2   25.65    1.49
   6  -7  -2   25.66    1.38
   6  -7  -2   28.01    1.35
   6  -7  -2   26.97    1.39
   6   7  -2   26.53    1.53
   6   7  -2   27.76    1.14
   6   7  -2   25.44    0.82
   6   7  -2   25.66    1.02
   6   7  -2   27.66    1.08
   6   7  -2   27.15    1.02
   5  -7  -2   45.20    1.76
   5  -7  -2   50.78    1.94
   5  -7  -2   45.41    1.72
   5  -7  -2   48.24    1.78
   5  -7  -2   50.06    1.80
   5  -7  -2   47.62    1.75
   5   7  -2   45.31    1.38
  -5   7   2   48.05    1.46
   5   7  -2   46.13    1.51
   5   7  -2   45.00    1.50
  -5   7   2   49.37    1.72
  -5   7   2   43.40    1.72
   5   7  -2   47.02    1.38
  -5   7   2   46.40    1.81
   5   7  -2   47.25    1.55
  -5   7   2   48.19    1.60
   5   7  -2   47.14    1.86
  -4  -7   2   -0.86    0.30
   4  -7  -2    0.16    0.35
   4  -7  -2   -0.90    0.43
   4  -7  -2   -0.50    0.37
   4  -7  -2   -0.21    0.39
   4  -7  -2   -0.46    0.29
   4  -7  -2   -0.73    0.34
  -4   7   2    0.64    0.35
  -4   7   2   -0.84    0.32
   4   7  -2   -0.14    0.26
   4   7  -2   -0.45    0.24
   4   7  -2   -0.49    0.21
  -4   7   2   -0.09    0.32
   4   7  -2   -0.22    0.21
  -4   7   2   -0.17    0.30
   4   7  -2   -0.19    0.23
   3  -7  -2   32.91    1.30
   3  -7  -2   34.00    1.30
   3  -7  -2   34.77    1.31
  -3  -7   2   33.89    1.11
  -3  -7   2   31.72    1.17
   3  -7  -2   34.40    1.28
   3  -7  -2   33.92    1.25
  -3  -7   2   33.03    1.13
   3  -7  -2   34.11    1.27
   3   7  -2   32.49    1.15
   3   7  -2   33.40    1.15
   3   7  -2   34.48    1.12
   3   7  -2   33.52    1.16
   3   7  -2   33.20    1.13
  -3   7   2   32.25    1.23
  -3   7   2   33.77    1.28
   3   7  -2   33.34    1.14
  -3   7   2   34.16    1.26
   2  -7  -2    5.87    0.52
   2  -7  -2    5.93    0.44
   2  -7  -2    5.50    0.46
  -2  -7   2    5.83    0.34
  -2  -7   2    5.33    0.34
   2  -7  -2    5.70    0.49
   2  -7  -2    5.62    0.53
  -2  -7   2    7.36    0.43
   2   7  -2    5.57    0.45
   2   7  -2    5.56    0.39
  -2   7   2    5.85    0.50
  -2   7   2    4.79    0.52
   2   7  -2    5.50    0.42
   2   7  -2    6.82    0.46
  -2   7   2    6.18    0.49
   2   7  -2    4.93    0.41
   2   7  -2    5.47    0.43
  -2   7   2    5.76    0.50
   1  -7  -2    1.39    0.30
   1  -7  -2    0.73    0.28
   1  -7  -2    1.35    0.25
   1  -7  -2    1.13    0.23
  -1  -7   2    1.14    0.29
  -1  -7   2    1.35    0.25
  -1  -7   2    1.41    0.24
   1  -7  -2    1.09    0.28
  -1  -7   2    1.03    0.29
   1  -7  -2    1.10    0.27
  -1   7   2    0.80    0.24
  -1   7   2    0.52    0.23
   1   7  -2    1.08    0.26
   1   7  -2    1.25    0.29
  -1   7   2    0.94    0.29
  -1   7   2    0.64    0.27
   1   7  -2    0.97    0.25
   1   7  -2    1.08    0.27
  -1   7   2    1.12    0.28
   1   7  -2    0.97    0.23
   1   7  -2    1.00    0.30
   0  -7  -2    0.07    0.18
   0  -7  -2    0.26    0.21
   0  -7  -2    0.01    0.16
   0  -7  -2   -0.02    0.10
   0  -7   2    0.07    0.19
   0  -7   2    0.27    0.17
   0  -7   2   -0.19    0.18
   0  -7  -2   -0.03    0.22
   0  -7   2    0.09    0.16
   0  -7   2   -0.17    0.21
   0  -7  -2    0.07    0.22
   0  -7   2   -0.07    0.19
   0  -7   2    0.05    0.14
   0   7  -2    0.02    0.18
   0   7  -2   -0.07    0.19
   0   7   2    0.18    0.21
   0   7  -2    0.26    0.24
   0   7  -2    0.29    0.20
   0   7   2    0.22    0.18
   0   7   2   -0.13    0.18
   0   7  -2   -0.10    0.20
   0   7   2   -0.01    0.18
   0   7   2   -0.01    0.22
   0   7  -2   -0.20    0.20
   1  -7   2    9.70    0.51
  -1  -7  -2   10.25    0.57
   1  -7   2    8.09    0.68
  -1  -7  -2    9.52    0.54
   1  -7   2    9.16    0.50
   1  -7   2    8.47    0.54
  -1  -7  -2    9.02    0.48
   1  -7   2    8.91    0.56
   1  -7   2    9.40    0.59
  -1   7  -2    9.87    0.67
  -1   7  -2    8.92    0.55
   1   7   2    9.45    0.54
   1   7   2    8.87    0.53
  -1   7  -2    9.05    0.57
   1   7   2    9.61    0.51
  -1   7  -2    9.57    0.57
   1   7   2    8.68    0.50
   1   7   2   10.10    0.55
  -1   7  -2    8.97    0.56
  -2  -7  -2    6.17    0.34
   2  -7   2    6.37    0.47
   2  -7   2    5.09    0.48
  -2  -7  -2    5.79    0.35
   2  -7   2    5.96    0.50
  -2  -7  -2    6.93    0.36
   2  -7   2    6.13    0.51
   2  -7   2    6.14    0.54
   2   7   2    5.09    0.41
   2   7   2    6.09    0.45
   2   7   2    5.59    0.44
  -2   7  -2    5.79    0.52
  -2   7  -2    5.93    0.50
  -2   7  -2    5.89    0.52
   2   7   2    5.80    0.47
   2   7   2    5.78    0.41
  -2   7  -2    5.65    0.50
  -2   7  -2    5.54    0.46
   2   7   2    5.28    0.44
   3  -7   2   74.09    2.34
   3  -7   2   71.45    2.30
  -3  -7  -2   65.35    2.13
   3  -7   2   71.85    2.32
   3  -7   2   73.25    2.32
   3  -7   2   71.91    2.29
   3  -7   2   72.71    2.36
  -3  -7  -2   72.63    2.15
  -3  -7  -2   72.00    2.15
   3   7   2   71.78    2.15
   3   7   2   74.03    2.19
   3   7   2   75.00    2.19
  -3   7  -2   73.48    2.32
  -3   7  -2   73.50    2.28
   3   7   2   74.79    2.20
   3   7   2   72.72    2.18
  -3   7  -2   72.62    2.30
   4  -7   2   17.42    0.96
   4  -7   2   19.15    1.00
   4  -7   2   18.69    1.08
   4  -7   2   21.68    0.99
  -4  -7  -2   17.66    0.89
  -4   7  -2   19.24    0.91
   4   7   2   19.75    0.81
   4   7   2   20.68    0.78
   4   7   2   20.21    0.82
  -4   7  -2   19.60    0.98
  -4   7  -2   20.51    0.98
   4   7   2   20.96    0.79
   4   7   2   17.90    1.32
   5  -7   2   24.07    1.24
   5  -7   2   24.46    1.24
   5  -7   2   25.58    1.36
   5  -7   2   23.86    1.37
   5  -7   2   23.89    1.18
   5  -7   2   23.31    1.18
   5  -7   2   24.96    1.19
   5   7   2   24.71    0.94
  -5   7  -2   25.51    1.18
   5   7   2   24.60    0.91
   5   7   2   24.30    0.79
  -5   7  -2   25.25    1.19
  -5   7  -2   23.95    1.03
   5   7   2   24.08    0.95
   5   7   2   25.39    0.83
  -5   7  -2   24.26    1.27
   5   7   2   24.80    1.31
   6  -7   2    3.39    0.65
   6  -7   2    1.99    0.72
   6  -7   2    3.24    0.64
   6  -7   2    3.99    0.64
   6  -7   2    2.54    0.76
   6   7   2    4.74    0.51
   6   7   2    3.87    0.55
   6   7   2    5.03    0.47
   6   7   2    2.90    0.42
   6   7   2    3.87    0.79
   6   7   2    2.22    0.40
   6   7   2    4.07    0.32
   7  -7   2    0.03    0.76
   7  -7   2    1.22    0.88
   7   7   2    0.64    0.91
   7   7   2   -0.01    0.64
   6  -8  -2    0.45    0.60
   6  -8  -2   -0.32    0.62
   6  -8  -2   -0.15    0.67
   6  -8  -2   -0.29    0.57
   6   8  -2    0.24    0.45
   6   8  -2    0.31    0.44
   6   8  -2   -1.04    0.71
   6   8  -2    0.35    0.53
   6   8  -2    0.26    0.46
  -6   8   2    0.14    0.48
   5  -8  -2   15.12    1.01
   5  -8  -2   11.67    1.07
   5  -8  -2   15.10    1.10
   5  -8  -2   15.07    1.17
   5  -8  -2   15.43    1.03
   5  -8  -2   13.68    1.14
  -5   8   2   14.55    1.00
   5   8  -2   13.88    0.62
   5   8  -2   14.35    0.62
  -5   8   2   13.66    1.04
   5   8  -2   14.44    0.79
   5   8  -2   14.49    1.13
   5   8  -2   14.71    0.79
   5   8  -2   13.40    0.78
   4  -8  -2    8.35    0.85
   4  -8  -2    8.87    0.82
   4  -8  -2    9.43    0.84
  -4  -8   2    8.91    0.70
   4  -8  -2    9.51    0.76
   4  -8  -2    8.86    0.77
   4  -8  -2    8.68    0.81
   4   8  -2    8.47    0.54
   4   8  -2    8.81    0.60
   4   8  -2    9.44    0.57
  -4   8   2    8.49    0.82
  -4   8   2    9.18    0.78
   4   8  -2    9.04    0.63
  -4   8   2   10.08    0.76
   4   8  -2    9.12    0.58
   3  -8  -2    8.74    0.70
   3  -8  -2    8.64    0.77
   3  -8  -2    9.59    0.70
   3  -8  -2    9.78    0.65
   3  -8  -2    8.51    0.78
  -3  -8   2    9.52    0.58
  -3   8   2    9.09    0.73
  -3   8   2    8.06    0.67
   3   8  -2    8.63    0.58
   3   8  -2    9.45    0.60
   3   8  -2    9.04    0.59
   3   8  -2    9.37    0.65
   3   8  -2   10.30    0.57
   2  -8  -2    7.29    0.67
   2  -8  -2    7.12    0.55
   2  -8  -2    6.74    0.52
  -2  -8   2    6.52    0.44
  -2  -8   2    6.09    0.42
   2  -8  -2    7.14    0.58
  -2  -8   2    4.93    0.51
   2  -8  -2    7.27    0.63
  -2   8   2    6.72    0.59
   2   8  -2    6.82    0.53
   2   8  -2    6.90    0.55
   2   8  -2    6.55    0.49
   2   8  -2    7.24    0.55
  -2   8   2    7.88    0.60
  -2   8   2    6.55    0.58
   2   8  -2    6.80    0.51
   2   8  -2    6.39    0.54
  -1  -8   2   45.31    1.56
   1  -8  -2   40.57    2.05
   1  -8  -2   46.68    1.46
  -1  -8   2   45.87    1.49
  -1  -8   2   48.40    1.83
  -1  -8   2   47.96    1.62
   1  -8  -2   46.54    1.62
   1  -8  -2   46.36    1.56
  -1   8   2   48.17    1.63
   1   8  -2   47.71    1.56
   1   8  -2   45.30    1.55
   1   8  -2   45.18    1.54
  -1   8   2   45.48    1.63
   1   8  -2   45.22    1.56
   1   8  -2   47.88    1.63
  -1   8   2   45.23    1.58
  -1   8   2   42.63    1.59
  -1   8   2   44.58    1.58
   1   8  -2   46.01    1.55
   0  -8   2    0.81    0.28
   0  -8   2    0.71    0.29
   0  -8  -2    0.64    0.23
   0  -8  -2    0.93    0.30
   0  -8   2    0.68    0.19
   0  -8  -2    0.55    0.14
   0  -8  -2    0.69    0.30
   0  -8  -2    0.06    0.27
   0  -8   2    0.62    0.30
   0   8   2    0.63    0.26
   0   8   2    0.25    0.26
   0   8  -2    0.48    0.28
   0   8  -2    1.07    0.27
   0   8  -2    0.45    0.25
   0   8  -2    0.88    0.30
   0   8  -2    0.74    0.28
   0   8   2    0.11    0.26
   0   8   2    0.42    0.24
   0   8   2    0.53    0.29
   1  -8   2   22.74    1.49
  -1  -8  -2   29.30    1.27
  -1  -8  -2   31.12    1.01
   1  -8   2   26.35    1.01
  -1  -8  -2   27.67    1.09
  -1  -8  -2   27.35    1.01
   1  -8   2   28.34    1.05
  -1  -8  -2   30.61    1.33
   1  -8   2   28.72    1.11
   1  -8   2   28.97    1.14
   1   8   2   28.32    1.05
  -1   8  -2   27.28    1.17
  -1   8  -2   28.47    1.10
   1   8   2   27.18    1.08
   1   8   2   28.30    1.09
  -1   8  -2   26.94    1.12
  -1   8  -2   28.23    1.12
  -1   8  -2   27.40    1.11
   1   8   2   26.91    1.10
   1   8   2   27.79    1.06
  -2  -8  -2    1.38    0.32
   2  -8   2    2.05    0.39
   2  -8   2    2.08    0.39
   2  -8   2    2.19    0.38
   2  -8   2    3.09    0.47
  -2   8  -2    2.41    0.39
   2   8   2    2.57    0.41
   2   8   2    2.33    0.35
   2   8   2    2.16    0.36
  -2   8  -2    2.16    0.44
   2   8   2    3.25    0.38
  -2   8  -2    1.75    0.39
  -2   8  -2    2.33    0.41
   2   8   2    2.74    0.41
   2   8   2    2.01    0.38
  -2   8  -2    2.57    0.56
   3  -8   2    6.87    0.64
   3  -8   2    8.49    0.71
   3  -8   2    6.88    0.68
  -3  -8  -2    7.06    0.46
   3  -8   2    6.03    0.63
  -3  -8  -2    6.68    0.53
   3  -8   2    8.12    0.63
  -3   8  -2    6.61    0.64
   3   8   2    7.69    0.54
   3   8   2    7.27    0.59
  -3   8  -2    6.98    0.65
   3   8   2    7.62    0.59
  -3   8  -2    6.33    0.70
   3   8   2    7.01    0.57
   3   8   2    7.77    0.50
   4  -8   2    2.37    0.48
   4  -8   2    3.27    0.58
   4  -8   2    2.97    0.58
   4  -8   2    1.97    0.55
   4  -8   2    2.00    0.49
   4  -8   2    2.31    0.50
  -4   8  -2    2.00    0.51
   4   8   2    2.61    0.58
   4   8   2    2.71    0.33
   4   8   2    2.88    0.43
  -4   8  -2    2.43    0.50
   4   8   2    3.35    0.42
   4   8   2    2.62    0.37
   4   8   2    2.98    0.49
   5  -8   2    1.33    0.71
   5  -8   2    2.21    0.57
   5  -8   2    2.31    0.65
   5  -8   2    2.59    0.61
   5  -8   2    1.84    0.56
   5  -8   2    2.65    0.59
  -5   8  -2    3.38    0.76
   5   8   2    2.39    0.42
  -5   8  -2    2.09    0.56
   5   8   2    2.95    0.69
   5   8   2    2.70    0.30
   5   8   2    3.14    0.44
   5   8   2    2.66    0.34
   6  -8   2    0.94    0.64
   6  -8   2    1.00    0.78
   6  -8   2    1.16    0.66
   6  -8   2    0.45    0.68
   6   8   2    0.21    0.41
   6   8   2    0.60    0.81
  -6   8  -2    0.97    0.45
   6   8   2    1.46    0.43
   6  -9  -2   17.64    1.41
   6  -9  -2   13.31    1.54
   6  -9  -2   14.53    1.48
   6  -9  -2   13.59    1.37
   6   9  -2   14.51    1.56
  -6   9   2   14.62    1.09
   6   9  -2   16.66    1.07
   6   9  -2   17.38    1.06
   5  -9  -2    3.84    0.69
   5  -9  -2    2.01    0.68
   5  -9  -2    1.90    0.72
   5  -9  -2    3.82    0.79
   5  -9  -2    3.52    0.65
   5   9  -2    3.48    0.55
   5   9  -2    3.15    0.39
  -5   9   2    3.49    0.67
   5   9  -2    2.62    0.72
   5   9  -2    2.92    0.54
   5   9  -2    3.09    0.55
  -5   9   2    2.71    0.58
   5   9  -2    3.09    0.50
   4  -9  -2   10.12    0.82
   4  -9  -2    8.62    0.98
   4  -9  -2    8.95    1.00
  -4  -9   2    9.21    0.65
   4  -9  -2    9.80    0.91
   4  -9  -2   10.14    0.88
   4  -9  -2    8.58    0.89
   4   9  -2    9.37    0.64
  -4   9   2   10.37    1.00
   4   9  -2    9.68    0.69
   4   9  -2    8.89    0.75
   4   9  -2    8.72    0.74
   4   9  -2    9.62    0.70
  -4   9   2    9.47    0.81
   4   9  -2    9.96    0.73
   3  -9  -2   24.27    1.28
   3  -9  -2   24.21    1.24
   3  -9  -2   24.70    1.13
   3  -9  -2   23.60    1.08
  -3  -9   2   24.67    1.01
  -3  -9   2   23.82    1.01
   3  -9  -2   23.41    1.13
   3   9  -2   24.51    1.00
   3   9  -2   24.52    1.06
   3   9  -2   23.87    1.10
   3   9  -2   23.66    1.05
  -3   9   2   24.88    1.16
  -3   9   2   23.32    1.20
   3   9  -2   23.31    1.01
  -3   9   2   24.76    1.12
   3   9  -2   24.67    0.99
   2  -9  -2    5.44    0.53
   2  -9  -2    4.86    0.53
  -2  -9   2    4.72    0.53
   2  -9  -2    4.84    0.59
   2  -9  -2    5.87    0.65
  -2  -9   2    5.09    0.43
   2  -9  -2    5.61    0.59
   2   9  -2    4.99    0.58
  -2   9   2    5.22    0.61
  -2   9   2    5.27    0.64
  -2   9   2    4.34    0.51
   2   9  -2    4.60    0.50
   2   9  -2    6.56    0.64
   2   9  -2    4.93    0.55
   2   9  -2    4.47    0.50
   2   9  -2    4.79    0.53
  -1  -9   2   -0.38    0.31
  -1  -9   2   -0.77    0.29
   1  -9  -2   -0.32    0.28
   1  -9  -2   -0.40    0.34
   1  -9  -2   -0.25    0.21
  -1  -9   2    0.08    0.27
   1  -9  -2   -0.05    0.38
   1   9  -2    0.02    0.28
  -1   9   2   -0.04    0.28
   1   9  -2    0.05    0.35
   1   9  -2    0.12    0.31
  -1   9   2    0.06    0.30
   1   9  -2   -0.51    0.30
   1   9  -2   -0.20    0.31
  -1   9   2   -0.48    0.33
   1   9  -2   -0.70    0.30
   0  -9   2    1.06    0.39
   0  -9  -2    1.57    0.19
   0  -9   2    1.52    0.35
   0  -9  -2    1.62    0.40
   0  -9   2    1.62    0.22
   0  -9  -2    1.74    0.34
   0  -9  -2    2.08    0.42
   0  -9   2    1.41    0.39
   0   9   2    0.73    0.33
   0   9   2    0.61    0.29
   0   9   2    1.56    0.37
   0   9  -2    1.02    0.33
   0   9   2    1.63    0.38
   0   9  -2    1.70    0.36
   0   9  -2    1.84    0.37
   0   9  -2    1.07    0.37
   0   9  -2    1.10    0.34
   0   9   2    1.26    0.35
   1  -9   2   12.03    0.78
  -1  -9  -2   12.70    0.65
   1  -9   2   13.27    0.67
   1  -9   2   13.03    0.70
   1  -9   2   11.97    0.75
  -1  -9  -2   12.53    0.77
   1  -9   2   13.35    0.82
  -1  -9  -2   12.20    0.77
  -1   9  -2   11.56    0.79
   1   9   2   13.28    0.77
   1   9   2   12.83    0.73
   1   9   2   13.07    0.77
  -1   9  -2   12.42    0.78
   1   9   2   12.83    0.73
  -1   9  -2   12.02    0.79
   1   9   2   12.59    0.77
  -2  -9  -2    1.92    0.29
   2  -9   2    1.56    0.38
   2  -9   2    1.58    0.41
   2  -9   2    1.48    0.46
   2  -9   2    1.72    0.43
   2  -9   2    2.07    0.42
  -2  -9  -2    2.06    0.41
   2   9   2    2.19    0.43
   2   9   2    1.82    0.38
  -2   9  -2    1.81    0.45
   2   9   2    2.41    0.45
  -2   9  -2    1.71    0.45
   2   9   2    2.27    0.39
  -2   9  -2    2.29    0.46
   2   9   2    2.00    0.39
  -2   9  -2    1.76    0.45
   3  -9   2    3.47    0.50
  -3  -9  -2    3.45    0.43
   3  -9   2    3.68    0.59
   3  -9   2    3.14    0.65
   3  -9   2    3.18    0.53
  -3  -9  -2    5.06    0.55
   3  -9   2    4.89    0.54
   3   9   2    5.86    0.62
  -3   9  -2    3.95    0.60
   3   9   2    3.79    0.41
  -3   9  -2    3.19    0.54
   3   9   2    3.36    0.49
   3   9   2    4.23    0.53
   3   9   2    3.38    0.46
  -3   9  -2    2.76    0.50
   3   9   2    4.50    0.62
  -3   9  -2    3.10    0.49
   4  -9   2    1.12    0.53
   4  -9   2    1.03    0.66
   4  -9   2    0.81    0.56
   4  -9   2    1.27    0.54
   4  -9   2    0.69    0.64
   4  -9   2    1.65    0.49
   4  -9   2    0.72    0.58
  -4   9  -2    2.03    0.52
   4   9   2    1.57    0.45
   4   9   2    1.43    0.44
   4   9   2    2.29    0.49
  -4   9  -2    0.70    0.62
   4   9   2    1.62    0.35
   4   9   2    1.17    0.44
  -4   9  -2    1.30    0.61
   4   9   2    1.47    0.40
   4   9   2    1.74    0.70
   5  -9   2    4.72    0.81
   5  -9   2    4.42    0.85
   5  -9   2    5.15    0.78
   5  -9   2    3.55    0.71
   5  -9   2    4.85    0.74
   5   9   2    4.74    0.94
   5   9   2    4.66    0.50
  -5   9  -2    4.55    0.78
   5   9   2    4.43    0.51
   5   9   2    4.93    0.59
   5   9   2    5.53    0.67
   5   9   2    5.29    0.60
  -5   9  -2    4.49    0.63
   6  -9   2   53.17    2.29
   6  -9   2   53.87    2.62
   6  -9   2   53.08    2.31
   6  -9   2   53.61    2.51
  -6   9  -2   55.49    1.99
   6   9   2   53.52    2.47
   6   9   2   54.89    2.01
   5 -10  -2   11.27    1.28
   5 -10  -2    9.46    1.18
   5 -10  -2   11.23    1.09
   5 -10  -2   10.73    1.22
   5  10  -2    9.91    0.97
   5  10  -2   10.44    1.00
   5  10  -2   12.06    1.05
   5  10  -2   11.34    1.39
   5  10  -2   11.27    0.75
   5  10  -2    9.86    0.76
   5  10  -2    9.25    1.07
  -5  10   2    9.27    1.04
   4 -10  -2    6.92    0.85
   4 -10  -2    7.54    0.89
   4 -10  -2    8.23    0.84
   4 -10  -2    6.33    0.89
   4 -10  -2    7.12    0.81
  -4  10   2    7.03    0.77
   4  10  -2    6.57    0.75
   4  10  -2    7.89    0.69
   4  10  -2    7.54    0.75
  -4  10   2    5.41    0.81
   4  10  -2    7.08    1.15
   4  10  -2    6.92    0.69
  -3 -10   2    6.93    0.73
   3 -10  -2    6.93    0.93
   3 -10  -2    7.56    0.83
   3 -10  -2    4.69    0.70
   3 -10  -2    8.70    0.76
   3 -10  -2    9.47    0.99
   3 -10  -2    6.09    0.73
   3  10  -2    8.51    0.86
  -3  10   2    7.57    0.85
   3  10  -2    7.34    0.73
  -3  10   2    6.04    0.74
   3  10  -2    8.58    0.68
  -3  10   2    4.92    0.82
   3  10  -2    7.14    0.71
   3  10  -2    7.39    0.80
  -3  10   2    4.75    0.61
  -3  10   2    8.49    0.86
   2 -10  -2   25.81    1.29
   2 -10  -2   23.91    1.15
   2 -10  -2   22.05    1.22
  -2 -10   2   21.32    1.22
  -2 -10   2   24.48    0.92
   2 -10  -2   24.06    1.02
   2  10  -2   22.52    1.12
  -2  10   2   21.54    1.28
   2  10  -2   24.46    1.21
  -2  10   2   23.70    1.23
  -2  10   2   24.04    1.24
   2  10  -2   24.85    1.12
   2  10  -2   23.14    1.08
  -2  10   2   24.30    1.18
   2  10  -2   22.92    1.06
  -2  10   2   23.00    1.15
   2  10  -2   23.05    1.10
   1 -10  -2    0.09    0.42
  -1 -10   2    0.06    0.43
  -1 -10   2   -0.36    0.39
  -1 -10   2   -0.50    0.33
   1 -10  -2    0.17    0.24
   1 -10  -2   -0.71    0.45
   1 -10  -2    0.31    0.38
   1  10  -2    0.20    0.37
  -1  10   2    1.17    0.44
   1  10  -2    0.19    0.39
   1  10  -2   -0.03    0.36
   1  10  -2    0.51    0.39
  -1  10   2   -0.10    0.37
  -1  10   2    0.07    0.40
   1  10  -2    0.04    0.40
   0 -10   2   21.65    1.03
   0 -10  -2   21.34    1.11
   0 -10   2   22.61    0.76
   0 -10   2   21.56    1.10
   0 -10  -2   22.42    0.71
   0 -10  -2   22.05    0.99
   0 -10  -2   21.58    1.11
   0 -10   2   21.78    1.12
   0  10   2   20.81    1.08
   0  10  -2   20.76    1.07
   0  10   2   21.81    1.05
   0  10  -2   23.12    1.08
   0  10   2   20.91    1.05
   0  10  -2   21.74    1.07
   0  10  -2   21.83    1.05
   0  10   2   21.17    1.09
   0  10   2   20.62    1.04
   0  10  -2   22.46    1.07
   1 -10   2   -0.26    0.42
  -1 -10  -2    0.41    0.41
   1 -10   2    0.17    0.39
  -1 -10  -2   -0.17    0.34
  -1 -10  -2   -0.42    0.40
   1 -10   2   -0.30    0.42
   1 -10   2    0.21    0.30
  -1  10  -2   -0.29    0.42
  -1  10  -2    0.82    0.44
  -1  10  -2    0.22    0.39
   1  10   2   -0.04    0.34
   1  10   2    0.44    0.40
   1  10   2    0.59    0.42
   1  10   2    0.09    0.37
   1  10   2   -0.15    0.40
   2 -10   2    2.17    0.52
  -2 -10  -2    2.26    0.52
  -2 -10  -2    2.18    0.34
   2 -10   2    2.07    0.45
   2 -10   2    2.03    0.50
   2 -10   2    1.90    0.46
   2 -10   2    1.93    0.58
   2 -10   2    2.37    0.52
  -2 -10  -2    2.50    0.53
  -2  10  -2    1.33    0.49
   2  10   2    1.34    0.47
   2  10   2    2.62    0.48
   2  10   2    1.69    0.49
  -2  10  -2    2.35    0.54
   2  10   2    1.57    0.50
  -2  10  -2    0.99    0.52
  -2  10  -2    2.03    0.46
   2  10   2    1.39    0.40
  -2  10  -2    2.53    0.56
   3 -10   2    0.71    0.48
   3 -10   2    0.65    0.62
   3 -10   2    0.56    0.51
   3 -10   2    1.37    0.61
  -3 -10  -2    1.21    0.43
   3 -10   2    0.62    0.44
  -3  10  -2    0.06    0.54
   3  10   2    0.90    0.44
   3  10   2    0.32    0.48
   3  10   2    1.44    0.47
   3  10   2    0.50    0.41
  -3  10  -2    0.94    0.48
  -3  10  -2    0.73    0.46
  -3  10  -2    0.58    0.58
  -3  10  -2    1.28    0.53
   3  10   2    0.93    0.37
   4 -10   2    0.52    0.62
   4 -10   2    1.01    0.65
   4 -10   2    0.42    0.53
   4 -10   2    1.21    0.65
   4 -10   2    0.03    0.59
   4  10   2    0.34    0.58
   4  10   2    0.84    0.38
   4  10   2    0.87    0.51
  -4  10  -2   -0.01    0.81
   4  10   2    0.80    0.55
   4  10   2    0.54    0.62
  -4  10  -2   -0.19    0.52
   4  10   2    1.17    0.49
   4  10   2    0.57    0.50
   5 -10   2    6.47    0.93
   5 -10   2    7.78    0.95
   5 -10   2    7.08    0.98
   5 -10   2    7.86    1.03
   5  10   2    7.59    0.96
   5  10   2    6.19    1.07
   5  10   2    5.35    0.70
   5  10   2    6.78    0.81
   5  10   2    5.00    0.61
   5  10   2    7.23    0.65
  -5  10  -2    8.65    1.04
   5  10   2    6.40    0.80
   4 -11  -2    9.33    1.09
   4 -11  -2   11.83    1.17
   4 -11  -2   10.58    1.22
   4 -11  -2    9.20    1.03
   4 -11  -2    9.81    1.13
   4  11  -2    8.12    0.87
  -4  11   2    9.62    1.10
   4  11  -2   10.31    0.99
   4  11  -2   10.75    1.17
   4  11  -2    9.19    1.00
   4  11  -2    9.32    0.95
   3 -11  -2    9.39    0.92
   3 -11  -2    7.57    0.82
   3 -11  -2    6.47    0.86
   3 -11  -2    6.56    0.92
   3 -11  -2    8.18    0.86
   3  11  -2    4.99    0.73
   3  11  -2    9.06    1.06
  -3  11   2    4.67    0.81
   3  11  -2    9.33    0.95
  -3  11   2    8.40    1.01
   3  11  -2    7.46    0.90
   3  11  -2    8.24    0.79
   3  11  -2    7.90    0.86
   2 -11  -2    8.26    0.98
   2 -11  -2    8.42    0.94
   2 -11  -2    8.69    0.90
   2 -11  -2    7.62    0.69
   2  11  -2    7.22    0.75
  -2  11   2    8.25    0.91
  -2  11   2    8.42    0.93
   2  11  -2    7.35    0.82
   2  11  -2    8.33    0.99
   2  11  -2    7.08    0.73
   2  11  -2    6.96    0.86
  -2  11   2    9.13    0.99
   2  11  -2    8.10    0.97
   1 -11  -2   -0.27    0.42
  -1 -11   2    0.04    0.54
  -1 -11   2   -0.24    0.38
   1 -11  -2   -0.28    0.51
   1 -11  -2    0.05    0.60
   1 -11  -2   -1.03    0.57
  -1 -11   2   -0.22    0.47
  -1  11   2   -0.06    0.57
  -1  11   2   -0.04    0.52
   1  11  -2   -0.24    0.49
   1  11  -2   -0.83    0.43
  -1  11   2   -0.16    0.45
  -1  11   2   -0.67    0.44
   1  11  -2   -0.13    0.45
  -1  11   2   -0.72    0.52
   1  11  -2    0.55    0.56
   1  11  -2    0.50    0.47
   0 -11  -2    1.75    0.60
   0 -11  -2    1.44    0.46
   0 -11   2    1.69    0.22
   0 -11   2    1.39    0.55
   0 -11   2    1.69    0.46
   0 -11  -2    1.59    0.56
   0 -11  -2    1.76    0.19
   0 -11   2    1.82    0.60
   0  11   2    2.22    0.56
   0  11   2    2.42    0.63
   0  11  -2    1.37    0.50
   0  11  -2    1.91    0.52
   0  11  -2    1.59    0.56
   0  11  -2    1.77    0.63
   0  11   2    2.41    0.61
   0  11  -2    2.55    0.65
   0  11   2    1.19    0.50
   0  11   2    1.90    0.47
  -1 -11  -2   12.28    0.97
   1 -11   2   14.41    0.99
   1 -11   2   12.36    0.91
   1 -11   2   11.72    1.07
  -1 -11  -2   11.46    0.78
   1 -11   2   12.14    1.04
  -1 -11  -2   11.99    1.00
   1 -11   2   11.43    1.14
   1  11   2   13.22    1.05
  -1  11  -2   11.34    0.98
  -1  11  -2   10.69    0.99
   1  11   2   11.58    0.88
   1  11   2   13.17    1.01
  -1  11  -2   12.58    1.09
   1  11   2   12.07    0.99
  -1  11  -2   12.60    1.04
   1  11   2   11.00    0.93
  -1  11  -2   13.01    1.04
   2 -11   2    0.19    0.42
   2 -11   2    0.65    0.44
  -2 -11  -2    0.42    0.51
   2 -11   2    0.10    0.67
   2 -11   2    0.85    0.55
   2 -11   2   -0.62    0.56
  -2  11  -2    0.76    0.50
   2  11   2    0.07    0.58
   2  11   2   -0.16    0.50
   2  11   2   -0.01    0.45
  -2  11  -2    0.29    0.57
  -2  11  -2   -0.48    0.56
   2  11   2    0.11    0.52
   2  11   2    0.26    0.42
   3 -11   2   24.91    1.45
   3 -11   2   24.18    1.27
   3 -11   2   24.07    1.39
   3 -11   2   23.79    1.61
   3 -11   2   23.62    1.29
   3  11   2   24.94    1.27
   3  11   2   25.19    1.16
   3  11   2   23.11    1.20
  -3  11  -2   20.57    1.47
   3  11   2   22.70    1.23
   3  11   2   21.75    1.34
  -3  11  -2   23.67    1.35
   4 -11   2    8.94    1.03
   4 -11   2    9.37    1.12
   4 -11   2    9.03    1.10
   4 -11   2    8.30    0.93
   4 -11   2    9.60    0.98
  -4  11  -2    9.14    0.94
   4  11   2    9.24    0.89
   4  11   2    9.09    1.18
   4  11   2    6.96    0.80
   4  11   2    8.73    0.97
   4  11   2    8.22    0.89
   3 -12  -2    7.81    0.96
   3 -12  -2    5.82    0.95
   3 -12  -2    5.10    1.07
   3 -12  -2    6.22    0.94
   3  12  -2    7.46    0.94
   3  12  -2    3.78    0.82
   3  12  -2    5.12    0.69
   3  12  -2    6.69    1.00
  -3  12   2    5.18    0.86
  -3  12   2    4.81    0.92
   2 -12  -2    9.82    0.85
   2 -12  -2    9.75    1.16
   2 -12  -2   10.45    1.21
  -2 -12   2    8.88    0.77
   2  12  -2   10.94    1.19
  -2  12   2    9.39    1.09
   2  12  -2    8.11    0.93
  -2  12   2   10.35    1.14
   2  12  -2   10.24    1.03
  -2  12   2    9.17    0.97
  -1 -12   2   33.25    1.46
   1 -12  -2   36.64    1.23
   1 -12  -2   37.38    2.08
   1 -12  -2   39.25    1.87
   1 -12  -2   37.78    1.62
  -1  12   2   37.36    1.69
   1  12  -2   35.19    1.65
  -1  12   2   35.84    1.80
   1  12  -2   36.88    1.71
  -1  12   2   38.80    1.73
   1  12  -2   36.25    1.67
   1  12  -2   35.15    1.66
   0 -12   2   -0.02    0.58
   0 -12  -2    0.69    0.64
   0 -12  -2    0.16    0.50
   0 -12   2    0.21    0.53
   0  12  -2    0.43    0.58
   0  12   2   -0.13    0.55
   0  12  -2    0.28    0.65
   0  12  -2   -0.31    0.69
   0  12   2   -0.35    0.58
   1 -12   2    4.80    0.73
   1 -12   2    2.83    0.95
   1 -12   2    5.75    0.62
   1 -12   2    3.97    0.84
   1  12   2    2.65    0.71
  -1  12  -2    3.82    0.87
  -1  12  -2    4.50    0.84
  -1  12  -2    4.98    0.77
   1  12   2    3.98    0.68
   1  12   2    3.73    0.70
   2 -12   2    5.97    0.99
   2 -12   2    7.75    0.85
  -2 -12  -2    7.64    0.84
   2 -12   2    8.00    0.89
  -2  12  -2    8.97    1.11
  -2  12  -2    7.98    0.92
  -2  12  -2    8.88    1.07
   2  12   2    9.80    1.04
   2  12   2    8.09    0.93
   3 -12   2    9.23    0.94
   3 -12   2    9.41    1.10
   3 -12   2    8.55    1.12
   3 -12   2    7.78    1.17
   3 -12   2    8.56    0.97
  -3  12  -2   11.03    1.08
   3  12   2   10.01    1.15
   3  12   2    6.61    0.99
   3  12   2    8.93    0.96
  -3  12  -2    8.63    0.99
   2 -13  -2    1.95    0.97
   2 -13  -2    0.13    0.76
  -2  13   2   -0.52    1.07
  -2  13   2   -0.48    0.79
   2  13  -2   -1.39    0.95
   1 -13  -2    8.79    1.16
   1 -13  -2    7.69    0.90
  -1 -13   2    8.47    0.95
  -1  13   2    8.47    1.00
  -1  13   2    8.71    0.97
   1  13  -2    8.53    0.94
   1  13  -2    9.79    1.07
   0 -13  -2    0.18    0.58
   0 -13   2    0.30    0.64
   0  13  -2    0.29    0.74
   0  13  -2   -0.83    0.72
   0  13   2   -0.21    0.71
   0  13   2   -0.12    0.72
   1 -13   2   -0.19    0.70
   1 -13   2    0.87    0.99
  -1 -13  -2    0.28    0.56
  -1  13  -2   -0.44    0.75
   1  13   2   -0.56    0.70
  -1  13  -2    0.05    0.81
   1  13   2   -0.71    0.76
   2 -13   2    3.71    0.92
   2 -13   2    4.15    1.05
  -2  13  -2    4.09    1.23
   2  13   2    2.15    0.88
  -2  13  -2    3.61    0.95
   8   0  -3    0.87    0.59
   8   0  -3    0.26    0.41
   8   0  -3    1.83    0.72
   8   0  -3    0.93    0.71
   7   0  -3    0.77    0.53
   7   0  -3    0.54    0.30
   7   0  -3    0.17    0.49
   7   0  -3    0.42    0.40
   7   0  -3   -0.06    0.31
   6   0  -3   -0.23    0.20
   6   0  -3    0.12    0.21
   6   0  -3   -0.08    0.28
   6   0  -3   -0.07    0.13
   6   0  -3   -0.04    0.23
   6   0  -3   -0.10    0.37
   5   0  -3   60.12    1.74
   5   0  -3   60.43    1.87
   5   0  -3   61.51    2.01
   5   0  -3   61.60    1.75
   5   0  -3   61.86    1.73
   5   0  -3   59.72    1.72
   5   0  -3   58.87    1.78
   4   0  -3    0.01    0.10
   4   0  -3   -0.01    0.15
   4   0  -3   -0.06    0.18
  -4   0   3   -0.08    0.14
   4   0  -3   -0.22    0.11
  -4   0   3   -0.01    0.07
   4   0  -3   -0.07    0.10
   4   0  -3    0.00    0.11
   4   0  -3   -0.02    0.11
  -4   0   3   -0.11    0.08
  -3   0   3  332.95    9.20
   3   0  -3  341.00    9.17
   3   0  -3  337.22    9.14
   3   0  -3  346.20    9.15
   3   0  -3  344.58    9.16
   3   0  -3  336.17    9.29
   3   0  -3  332.85    9.21
   3   0  -3  339.14    9.15
  -3   0   3  352.93    9.15
  -3   0   3  334.53    9.13
   2   0  -3   -0.14    0.06
  -2   0   3   -0.12    0.05
   2   0  -3   -0.10    0.07
  -2   0   3   -0.18    0.07
   2   0  -3    0.07    0.05
   2   0  -3   -0.19    0.07
   2   0  -3   -0.08    0.09
  -2   0   3   -0.08    0.07
   2   0  -3   -0.03    0.06
  -2   0   3   -0.17    0.10
   1   0  -3   19.03    0.60
  -1   0   3   19.42    0.58
   1   0  -3   18.91    0.59
   1   0  -3   19.22    0.60
  -1   0   3   19.07    0.57
   1   0  -3   21.43    0.58
  -1   0   3   19.86    0.59
   1   0  -3   19.46    0.56
  -1   0   3   19.92    0.61
  -1   0   3   19.01    0.56
   1   0  -3   19.29    0.58
   0   0  -3   -0.27    0.04
   0   0  -3   -0.26    0.05
   0   0   3   -0.30    0.04
   0   0  -3   -0.30    0.04
   0   0  -3   -0.23    0.03
   0   0   3   -0.22    0.03
   0   0   3   -0.25    0.04
   0   0   3   -0.28    0.04
   0   0   3   -0.22    0.06
   0   0  -3   -0.23    0.04
   0   0   3   -0.26    0.03
   0   0   3   -0.27    0.04
   0   0  -3   -0.26    0.05
   0   0  -3   -0.20    0.06
   1   0   3  162.74    4.45
   1   0   3  164.06    4.46
  -1   0  -3  165.41    4.45
   1   0   3  169.82    4.45
  -1   0  -3  168.22    4.45
   1   0   3  161.77    4.45
  -1   0  -3  160.89    4.45
   1   0   3  161.63    4.51
   1   0   3  167.23    4.46
  -1   0  -3  162.05    4.50
  -2   0  -3    0.10    0.06
   2   0   3    0.04    0.07
   2   0   3    0.08    0.09
   2   0   3    0.08    0.11
   2   0   3   -0.04    0.06
   2   0   3   -0.07    0.06
  -2   0  -3    0.13    0.11
  -3   0  -3   86.64    2.35
  -3   0  -3   82.69    2.45
   3   0   3   85.68    2.36
   3   0   3   82.10    2.46
   3   0   3   86.94    2.36
   3   0   3   84.40    2.46
  -3   0  -3   84.11    2.33
   3   0   3   86.46    2.35
   3   0   3   84.21    2.34
  -4   0  -3   -0.02    0.08
   4   0   3   -0.07    0.18
   4   0   3    0.02    0.18
   4   0   3   -0.09    0.12
   4   0   3   -0.09    0.12
  -4   0  -3    0.37    0.19
  -4   0  -3    0.12    0.11
   4   0   3    0.28    0.12
   4   0   3    0.11    0.12
   5   0   3   24.75    0.90
   5   0   3   29.95    0.90
   5   0   3   28.76    1.11
   5   0   3   32.12    1.11
   6   0   3    0.02    0.38
   6   0   3   -0.02    0.33
   6   0   3    0.17    0.16
   6   0   3   -0.18    0.22
   6   0   3   -0.26    0.34
   6   0   3   -0.28    0.18
   6   0   3   -0.16    0.23
   7   0   3    7.88    0.92
   7   0   3    6.83    0.60
   7   0   3    6.99    0.60
   7   0   3    6.32    0.80
   7   0   3    8.73    0.90
   8   0   3    0.09    0.61
   8   0   3   -0.50    0.74
   8   0   3    0.16    0.86
   8   0   3   -0.09    0.68
   8   0   3    0.42    0.74
   8  -1  -3    6.87    0.82
   8  -1  -3    6.52    0.81
   8  -1  -3    7.59    1.01
   8  -1  -3    5.60    0.93
   8   1  -3    4.96    0.85
   8   1  -3    6.20    0.76
   8   1  -3    6.81    0.86
   7  -1  -3   51.41    1.59
   7  -1  -3   55.40    2.13
   7  -1  -3   54.38    1.72
   7  -1  -3   53.81    1.60
   7  -1  -3   53.05    1.98
   7  -1  -3   52.60    1.74
   7   1  -3   52.67    2.01
   7   1  -3   52.57    1.97
   7   1  -3   55.48    1.85
   7   1  -3   53.60    1.61
   7   1  -3   53.07    1.74
   7   1  -3   52.80    1.62
   6  -1  -3   13.75    0.58
   6  -1  -3   13.99    0.65
   6  -1  -3   14.50    0.60
   6  -1  -3   13.33    0.65
   6  -1  -3   14.87    0.77
   6   1  -3   14.36    0.55
   6   1  -3   13.40    0.85
   6   1  -3   13.44    0.53
   6   1  -3   12.22    0.82
   6   1  -3   14.81    0.75
   6   1  -3   14.39    0.69
   5  -1  -3   47.89    1.42
   5  -1  -3   45.24    1.50
   5  -1  -3   46.97    1.40
   5  -1  -3   44.97    1.39
   5  -1  -3   40.47    1.39
   5  -1  -3   50.24    1.67
   5   1  -3   50.72    1.63
   5   1  -3   46.95    1.31
   5   1  -3   45.35    1.47
   5   1  -3   50.87    1.46
  -5   1   3   41.59    1.43
   5   1  -3   40.20    1.31
   5   1  -3   44.75    1.58
  -5   1   3   46.47    1.33
  -5   1   3   49.05    1.50
   4  -1  -3   84.47    2.43
   4  -1  -3   84.16    2.50
   4  -1  -3   86.72    2.62
   4  -1  -3   85.00    2.43
   4  -1  -3   87.47    2.43
   4  -1  -3   84.31    2.42
   4   1  -3   85.77    2.59
   4   1  -3   84.53    2.46
   4   1  -3   88.55    2.56
  -4   1   3   86.96    2.41
  -4   1   3   86.57    2.39
   4   1  -3   86.17    2.34
  -4   1   3   82.87    2.49
   4   1  -3   85.00    2.34
   4   1  -3   85.97    2.46
   3  -1  -3   66.25    1.90
   3  -1  -3   67.34    1.92
   3  -1  -3   68.04    2.04
   3  -1  -3   66.23    1.95
   3  -1  -3   69.25    1.91
   3  -1  -3   67.58    1.92
   3   1  -3   64.26    2.01
  -3   1   3   68.40    1.89
  -3   1   3   66.77    1.95
   3   1  -3   63.67    1.85
  -3   1   3   69.64    1.92
   3   1  -3   67.86    1.99
   3   1  -3   68.39    1.85
   3   1  -3   67.64    1.91
   2  -1  -3   47.04    1.36
  -2  -1   3   47.56    1.40
   2  -1  -3   47.08    1.37
  -2  -1   3   47.01    1.30
  -2  -1   3   47.13    1.31
   2  -1  -3   47.14    1.35
   2  -1  -3   46.01    1.42
   2  -1  -3   47.49    1.36
   2  -1  -3   49.74    1.36
   2   1  -3   47.54    1.30
  -2   1   3   46.19    1.37
   2   1  -3   46.66    1.31
   2   1  -3   45.51    1.41
   2   1  -3   45.06    1.31
  -2   1   3   45.92    1.32
  -2   1   3   46.65    1.36
   2   1  -3   49.10    1.30
   2   1  -3   48.20    1.38
   2   1  -3   46.85    1.33
  -2   1   3   48.56    1.45
  -2   1   3   46.50    1.33
   0  -1  -3   72.62    2.01
   0  -1   3   74.33    2.02
   0  -1   3   73.10    2.07
   0  -1  -3   74.85    2.01
   0  -1   3   72.85    2.01
   0  -1  -3   71.82    2.01
   0  -1  -3   75.07    2.02
   0  -1   3   71.62    2.01
   0  -1   3   73.05    2.01
   0  -1   3   71.97    2.01
   0  -1  -3   69.58    1.98
   0  -1  -3   72.71    2.03
   0   1   3   74.11    2.02
   0   1  -3   72.62    2.01
   0   1  -3   71.60    2.01
   0   1  -3   75.45    2.01
   0   1  -3   72.64    1.99
   0   1   3   73.23    2.03
   0   1   3   69.00    1.99
   0   1   3   73.23    2.01
   0   1  -3   71.00    2.00
   0   1   3   74.39    2.01
   0   1   3   73.25    2.01
   0   1  -3   75.84    2.08
   1  -1   3    8.77    0.29
   1  -1   3    7.65    0.29
   1  -1   3    7.76    0.30
   1  -1   3    8.29    0.32
  -1  -1  -3    7.74    0.33
  -1  -1  -3    7.91    0.26
   1  -1   3    7.68    0.29
  -1  -1  -3    7.47    0.26
   1  -1   3    7.55    0.29
  -1  -1  -3    7.18    0.27
  -1   1  -3    7.73    0.32
  -1   1  -3    8.13    0.28
  -1   1  -3    7.83    0.31
   1   1   3    7.67    0.26
   1   1   3    8.11    0.27
   1   1   3    7.42    0.27
  -1   1  -3    7.59    0.29
  -1   1  -3    7.43    0.33
   1   1   3    7.72    0.27
  -1   1  -3    7.50    0.28
   1   1   3    7.83    0.33
  -1   1  -3    7.32    0.29
   2  -1   3   48.29    1.43
  -2  -1  -3   47.06    1.32
   2  -1   3   48.39    1.35
  -2  -1  -3   47.75    1.44
   2  -1   3   48.01    1.36
   2  -1   3   47.88    1.37
  -2  -1  -3   46.96    1.31
   2  -1   3   47.68    1.36
   2  -1   3   46.89    1.42
   2   1   3   47.15    1.31
   2   1   3   46.81    1.43
  -2   1  -3   47.81    1.33
   2   1   3   45.16    1.33
   2   1   3   44.53    1.33
  -2   1  -3   48.72    1.42
   2   1   3   47.50    1.31
  -2   1  -3   46.58    1.35
  -2   1  -3   46.84    1.40
  -2   1  -3   48.09    1.34
   3  -1   3  161.53    4.27
  -3  -1  -3  158.40    4.20
   3  -1   3  158.90    4.28
  -3  -1  -3  156.83    4.38
   3  -1   3  156.59    4.37
   3  -1   3  156.01    4.36
  -3  -1  -3  156.20    4.21
   3  -1   3  155.27    4.28
   3  -1   3  153.32    4.28
  -3   1  -3  157.49    4.34
   3   1   3  156.97    4.22
  -3   1  -3  147.73    4.47
   3   1   3  156.61    4.21
   3   1   3  157.10    4.38
   3   1   3  155.41    4.22
  -3   1  -3  154.15    4.28
   3   1   3  150.39    4.34
   3   1   3  153.46    4.22
   4  -1   3   57.92    1.84
   4  -1   3   58.37    1.87
   4  -1   3   60.35    1.75
   4  -1   3   60.07    1.75
   4  -1   3   59.14    1.75
   4  -1   3   60.84    1.75
  -4   1  -3   59.96    1.86
   4   1   3   57.26    1.84
   4   1   3   60.23    1.87
   4   1   3   60.96    1.68
  -4   1  -3   61.04    1.83
   4   1   3   59.26    1.67
  -4   1  -3   61.29    1.71
   4   1   3   61.02    1.68
   4   1   3   60.09    1.67
  -4   1  -3   60.80    1.74
   5  -1   3    5.66    0.39
   5  -1   3    5.59    0.39
   5  -1   3    6.55    0.38
  -5   1  -3    5.20    0.45
   5   1   3    7.00    0.31
  -5   1  -3    4.67    0.34
   5   1   3    4.66    0.31
   5   1   3    5.95    0.50
   6  -1   3    6.33    0.45
   6  -1   3    7.50    0.69
   6  -1   3    5.92    0.51
   6  -1   3    6.54    0.78
   6  -1   3    6.05    0.49
   6  -1   3    7.28    0.66
   6   1   3    6.61    0.64
   6   1   3    5.65    0.74
   6   1   3    6.30    0.40
   6   1   3    7.92    0.66
   6   1   3    7.18    0.61
   6   1   3    6.29    0.41
   7  -1   3   10.46    0.90
   7  -1   3   10.94    0.58
   7  -1   3   11.65    0.97
   7  -1   3   11.27    0.70
   7  -1   3   11.16    0.57
   7  -1   3   11.36    1.13
   7  -1   3   11.23    0.76
   7   1   3    9.33    0.84
   7   1   3   10.32    0.90
   7   1   3   11.65    0.97
   7   1   3   11.40    0.63
   7   1   3   11.73    1.07
   7   1   3   12.56    0.63
   8  -1   3    5.45    0.85
   8  -1   3    4.84    0.99
   8   1   3    3.05    0.87
   8   1   3    4.27    0.85
   8   1   3    5.75    0.81
   8   1   3    5.89    0.78
   8  -2  -3    0.57    0.40
   8  -2  -3   -0.01    0.51
   8  -2  -3   -0.08    0.67
   8  -2  -3    0.16    0.36
   8  -2  -3    1.31    0.82
   8   2  -3    1.63    0.78
   8   2  -3   -0.02    0.66
   8   2  -3   -0.18    0.63
   8   2  -3    0.26    0.59
   7  -2  -3    7.45    0.80
   7  -2  -3    8.08    0.87
   7  -2  -3    7.36    0.74
   7  -2  -3    8.21    0.68
   7  -2  -3    7.34    0.58
   7   2  -3    7.12    0.73
   7   2  -3    8.42    0.77
   7   2  -3    8.24    0.83
   7   2  -3    7.69    0.75
   6  -2  -3   11.00    0.73
   6  -2  -3   12.00    0.64
   6  -2  -3   11.45    0.67
   6  -2  -3   11.68    0.61
   6  -2  -3   12.19    0.61
   6  -2  -3   11.85    0.90
   6   2  -3   12.17    0.75
   6   2  -3   11.76    0.78
   6   2  -3   11.63    0.69
   6   2  -3   12.26    0.68
   5  -2  -3   21.75    0.87
   5  -2  -3   17.80    0.77
   5  -2  -3   22.24    1.03
   5  -2  -3   18.14    0.77
   5  -2  -3   19.20    0.78
   5  -2  -3   20.04    0.80
   5   2  -3   20.84    0.89
   5   2  -3   23.95    0.91
  -5   2   3   21.82    0.74
  -5   2   3   20.82    0.92
   5   2  -3   20.36    0.80
   5   2  -3   22.94    0.86
   4  -2  -3  118.17    3.41
   4  -2  -3  118.35    3.38
   4  -2  -3  121.86    3.39
   4  -2  -3  121.23    3.40
   4  -2  -3  122.04    3.57
   4  -2  -3  120.75    3.45
  -4   2   3  126.25    3.38
   4   2  -3  121.77    3.45
  -4   2   3  116.17    3.46
   4   2  -3  121.56    3.38
  -4   2   3  121.56    3.36
   4   2  -3  118.83    3.44
   4   2  -3  114.06    3.46
   3  -2  -3   85.79    2.49
   3  -2  -3   85.46    2.48
   3  -2  -3   86.55    2.48
   3  -2  -3   87.12    2.51
   3  -2  -3   85.79    2.49
   3  -2  -3   82.57    2.59
   3   2  -3   92.28    2.38
  -3   2   3   80.39    2.48
  -3   2   3   88.90    2.52
  -3   2   3   87.74    2.43
   3   2  -3   89.29    2.37
   3   2  -3   91.30    2.54
  -3   2   3   89.62    2.42
   3   2  -3   89.67    2.45
   3   2  -3   87.33    2.50
  -2  -2   3   59.96    1.65
   2  -2  -3   59.79    1.73
   2  -2  -3   59.63    1.72
   2  -2  -3   59.89    1.72
   2  -2  -3   60.99    1.73
   2  -2  -3   62.68    1.73
  -2  -2   3   58.44    1.65
  -2  -2   3   62.12    1.72
   2  -2  -3   59.59    1.78
  -2  -2   3   59.14    1.76
  -2   2   3   58.82    1.73
   2   2  -3   60.83    1.69
  -2   2   3   59.39    1.80
  -2   2   3   59.79    1.73
  -2   2   3   59.74    1.70
   2   2  -3   57.08    1.72
   2   2  -3   59.89    1.66
   2   2  -3   60.84    1.65
  -2   2   3   59.71    1.71
   2   2  -3   52.98    1.65
   2   2  -3   61.54    1.65
  -2   2   3   59.86    1.71
   0  -2  -3  106.33    3.00
   0  -2   3  109.49    3.04
   0  -2   3  108.74    3.02
   0  -2  -3  110.19    3.04
   0  -2  -3  112.17    3.04
   0  -2   3  102.39    3.05
   0  -2   3  113.54    3.04
   0  -2   3  111.57    3.04
   0  -2   3  107.50    3.03
   0  -2  -3  111.24    3.03
   0   2  -3  110.49    3.02
   0   2   3  116.24    3.04
   0   2   3  114.35    3.05
   0   2  -3  112.85    3.04
   0   2  -3  104.93    3.04
   0   2  -3  112.54    3.04
   0   2   3  111.14    3.04
   0   2   3  108.10    3.04
   0   2   3  110.36    3.06
   0   2  -3  107.36    3.05
   0   2   3  109.48    3.01
   0   2  -3  109.39    3.04
   1  -2   3   72.41    2.06
   1  -2   3   72.47    2.06
  -1  -2  -3   72.41    2.00
   1  -2   3   72.27    2.05
   1  -2   3   73.76    2.05
  -1  -2  -3   73.16    2.01
   1  -2   3   72.54    2.12
   1  -2   3   72.05    2.04
   1   2   3   71.16    2.09
   1   2   3   73.07    1.97
  -1   2  -3   71.21    2.06
   1   2   3   73.78    2.02
   1   2   3   72.51    2.01
  -1   2  -3   71.79    2.08
   1   2   3   70.55    2.00
  -1   2  -3   73.69    2.05
  -1   2  -3   74.83    2.04
  -1   2  -3   72.27    2.04
  -1   2  -3   70.22    2.10
  -1   2  -3   72.13    2.04
   1   2   3   73.38    2.01
   1   2   3   71.53    1.98
  -2  -2  -3   62.73    1.68
   2  -2   3   58.82    1.81
   2  -2   3   61.36    1.81
   2  -2   3   59.07    1.78
  -2  -2  -3   59.35    1.68
   2  -2   3   60.62    1.75
   2  -2   3   63.05    1.75
   2  -2   3   61.36    1.75
  -2   2  -3   62.35    1.72
   2   2   3   60.39    1.67
  -2   2  -3   61.10    1.79
   2   2   3   62.11    1.69
  -2   2  -3   60.91    1.73
   2   2   3   51.64    1.68
  -2   2  -3   61.06    1.75
   2   2   3   60.38    1.81
  -2   2  -3   58.96    1.78
  -2   2  -3   62.22    1.74
   2   2   3   62.29    1.68
   2   2   3   58.80    1.67
   3  -2   3    7.10    0.42
   3  -2   3    8.96    0.46
   3   2   3    7.60    0.27
   3   2   3    8.39    0.34
  -3   2  -3    6.59    0.31
  -3   2  -3    8.29    0.42
   4  -2   3    7.58    0.41
   4  -2   3    7.97    0.51
   4  -2   3    8.17    0.42
   4  -2   3    7.64    0.42
   4  -2   3    7.88    0.43
   4  -2   3    6.85    0.49
   4   2   3    7.86    0.51
  -4   2  -3    7.92    0.38
   4   2   3    7.72    0.41
  -4   2  -3    8.07    0.41
  -4   2  -3    7.75    0.44
  -4   2  -3    7.75    0.49
   4   2   3    7.62    0.45
   5  -2   3    2.38    0.31
   5  -2   3    3.20    0.39
   6  -2   3    7.06    0.59
   6  -2   3    8.38    0.85
   6  -2   3    7.29    0.69
   6  -2   3    8.08    0.55
   6  -2   3    8.66    0.74
   6  -2   3    7.70    0.52
   6  -2   3    7.23    0.53
   6   2   3    6.85    0.68
   6   2   3    7.75    0.56
   6   2   3    8.14    0.76
  -6   2  -3    6.67    0.47
   6   2   3    7.86    0.67
   7  -2   3    0.69    0.35
   7  -2   3    0.24    0.52
   7  -2   3    0.55    0.38
   7  -2   3    0.04    0.36
   7  -2   3    1.06    0.44
   7  -2   3    0.75    0.53
   7  -2   3    0.38    0.61
   7   2   3    0.70    0.43
   7   2   3    0.82    0.52
   7   2   3   -0.41    0.48
   7   2   3    0.58    0.49
   7   2   3    0.59    0.25
   8  -2   3    0.57    0.41
   8  -2   3    0.02    0.90
   8  -2   3    1.14    0.74
   8  -2   3    1.27    0.41
   8  -2   3    1.10    0.57
   8   2   3    1.26    0.78
   8   2   3    0.97    0.80
   8   2   3    1.75    0.73
   8   2   3    0.58    0.75
   8  -3  -3   16.53    1.15
   8  -3  -3   18.10    1.28
   8  -3  -3   16.72    0.96
   8  -3  -3   13.96    1.49
   8  -3  -3   18.08    1.63
   8   3  -3   16.68    1.16
   8   3  -3   16.28    1.20
   8   3  -3   18.10    1.28
   8   3  -3   17.16    1.17
   7  -3  -3   10.97    0.89
   7  -3  -3   10.72    0.76
   7  -3  -3   10.54    0.90
   7  -3  -3   10.10    1.17
   7  -3  -3   11.25    0.81
   7  -3  -3    9.81    0.79
   7   3  -3   10.55    0.82
   7   3  -3   11.19    0.86
   7   3  -3   11.41    0.83
   6  -3  -3   15.94    0.79
   6  -3  -3   18.42    0.91
   6  -3  -3   18.73    0.83
   6  -3  -3   14.53    0.80
   6  -3  -3   15.59    0.83
   6  -3  -3   17.88    1.10
   6   3  -3   19.39    0.83
   6   3  -3   19.09    0.87
   6   3  -3   17.85    0.89
   6   3  -3   18.44    0.89
  -6   3   3   16.59    0.71
   5  -3  -3   12.51    0.68
   5  -3  -3   16.58    0.90
   5  -3  -3   14.95    0.74
   5   3  -3   15.46    0.76
   5   3  -3   15.76    0.67
  -5   3   3   14.05    0.64
   4  -3  -3   47.88    1.49
   4  -3  -3   46.01    1.51
   4  -3  -3   49.02    1.49
   4  -3  -3   47.95    1.64
   4  -3  -3   48.14    1.49
   4  -3  -3   46.66    1.49
   4   3  -3   47.36    1.47
  -4   3   3   47.50    1.45
  -4   3   3   47.16    1.37
  -4   3   3   47.82    1.39
   4   3  -3   46.73    1.42
  -4   3   3   45.23    1.49
   4   3  -3   45.04    1.48
  -4   3   3   47.11    1.53
   3  -3  -3   60.10    1.80
   3  -3  -3   60.07    1.90
   3  -3  -3   61.09    1.82
   3  -3  -3   61.00    1.82
  -3  -3   3   61.72    1.66
  -3  -3   3   58.03    1.65
   3  -3  -3   60.90    1.80
   3  -3  -3   60.14    1.81
   3   3  -3   58.52    1.67
   3   3  -3   60.19    1.67
  -3   3   3   60.76    1.81
   3   3  -3   61.83    1.68
   3   3  -3   56.83    1.78
   3   3  -3   61.96    1.74
  -3   3   3   59.46    1.79
  -3   3   3   57.55    1.89
  -3   3   3   61.36    1.75
   3   3  -3   62.08    1.69
  -3   3   3   62.59    1.77
   2  -3  -3    1.23    0.19
   2  -3  -3    1.02    0.17
   2  -3  -3    1.00    0.19
   2  -3  -3    0.99    0.17
  -2  -3   3    1.03    0.13
  -2  -3   3    1.70    0.22
   2  -3  -3    1.05    0.19
   2  -3  -3    1.01    0.16
  -2  -3   3    1.15    0.14
  -2  -3   3    1.08    0.13
   2   3  -3    1.20    0.14
  -2   3   3    1.09    0.20
   2   3  -3    1.19    0.13
  -2   3   3    1.02    0.16
  -2   3   3    1.39    0.25
  -2   3   3    1.19    0.19
  -2   3   3    1.42    0.21
  -2   3   3    0.86    0.16
   2   3  -3    1.01    0.11
   2   3  -3    1.24    0.14
  -1  -3   3   -0.04    0.08
  -1  -3   3    0.03    0.08
   1  -3  -3   -0.05    0.11
   1  -3  -3    0.05    0.11
  -1  -3   3    0.03    0.04
   1  -3  -3   -0.12    0.09
   1  -3  -3    0.04    0.09
  -1  -3   3    0.03    0.08
   1  -3  -3   -0.05    0.09
   1  -3  -3   -0.02    0.08
   1   3  -3    0.01    0.08
   1   3  -3   -0.07    0.08
  -1   3   3   -0.03    0.09
   1   3  -3   -0.14    0.06
  -1   3   3    0.08    0.11
   1   3  -3   -0.05    0.07
  -1   3   3   -0.07    0.09
  -1   3   3   -0.04    0.09
   1   3  -3    0.06    0.08
  -1   3   3   -0.07    0.10
  -1   3   3   -0.03    0.10
   1   3  -3   -0.03    0.08
   0  -3   3  453.58   12.48
   0  -3   3  457.94   12.49
   0  -3  -3  474.62   12.49
   0  -3  -3  461.78   12.50
   0  -3  -3  470.03   12.48
   0  -3  -3  458.84   12.49
   0  -3   3  473.87   12.50
   0   3  -3  449.88   12.49
   0   3  -3  460.64   12.49
   0   3   3  459.40   12.48
   0   3  -3  467.09   12.49
   0   3  -3  454.56   12.49
   0   3   3  475.22   12.51
   1  -3   3  196.59    5.42
   1  -3   3  193.27    5.44
  -1  -3  -3  205.58    5.40
   1  -3   3  204.78    5.44
  -1  -3  -3  187.46    5.36
   1  -3   3  196.39    5.43
  -1  -3  -3  191.50    5.33
  -1  -3  -3  201.93    5.38
   1  -3   3  195.57    5.43
   1  -3   3  193.14    5.43
  -1   3  -3  194.33    5.50
  -1   3  -3  202.56    5.43
   1   3   3  202.17    5.37
   1   3   3  203.10    5.39
   1   3   3  194.27    5.32
  -1   3  -3  193.32    5.43
   1   3   3  197.16    5.39
  -1   3  -3  199.06    5.42
   1   3   3  201.66    5.38
  -1   3  -3  198.28    5.43
   1   3   3  205.51    5.41
  -1   3  -3  198.04    5.48
  -1   3  -3  197.07    5.43
   1   3   3  193.35    5.48
   2  -3   3   27.33    0.92
   2  -3   3   26.64    0.93
   2  -3   3   26.68    0.91
   2  -3   3   28.82    0.92
   2  -3   3   27.48    0.92
  -2  -3  -3   28.63    0.84
   2  -3   3   27.92    0.98
  -2  -3  -3   27.85    0.84
  -2  -3  -3   28.04    0.83
  -2   3  -3   30.21    0.98
   2   3   3   26.59    0.83
  -2   3  -3   27.67    0.89
  -2   3  -3   27.73    0.92
   2   3   3   27.50    0.83
   2   3   3   28.85    0.84
  -2   3  -3   26.86    0.94
   2   3   3   27.47    0.80
  -2   3  -3   27.51    0.91
  -2   3  -3   28.70    0.91
   2   3   3   27.90    0.98
   3  -3   3    1.30    0.26
  -3  -3  -3    1.40    0.14
   3  -3   3    1.16    0.20
  -3  -3  -3    1.18    0.13
   3  -3   3    1.62    0.22
   3  -3   3    1.37    0.21
   3  -3   3    1.52    0.24
   3  -3   3    1.01    0.19
  -3   3  -3    1.42    0.19
   3   3   3    1.45    0.27
   3   3   3    1.25    0.14
  -3   3  -3    1.19    0.19
   3   3   3    1.58    0.17
   3   3   3    1.33    0.13
   3   3   3    1.30    0.14
  -3   3  -3    1.21    0.17
  -3   3  -3    1.38    0.22
  -3   3  -3    1.26    0.23
   3   3   3    1.45    0.16
   4  -3   3   62.18    1.89
   4  -3   3   60.55    1.95
   4  -3   3   62.76    1.90
   4  -3   3   63.62    1.98
   4  -3   3   63.08    1.89
   4   3   3   62.82    2.00
   4   3   3   64.90    1.74
  -4   3  -3   61.64    1.79
  -4   3  -3   67.41    1.92
   4   3   3   61.01    1.80
  -4   3  -3   61.40    1.88
  -4   3  -3   55.91    2.07
  -4   3  -3   60.71    1.88
  -4   3  -3   62.28    1.78
   5  -3   3    0.76    0.36
   5  -3   3   -0.17    0.23
   5  -3   3    0.24    0.23
   5  -3   3   -0.11    0.24
   6  -3   3   18.72    0.88
   6  -3   3   19.84    1.00
   6  -3   3   18.62    0.86
   6  -3   3   18.02    1.14
   6  -3   3   19.20    0.89
   6  -3   3   19.59    0.86
   6  -3   3   18.94    1.03
   6   3   3   17.65    0.79
   6   3   3   19.07    1.03
  -6   3  -3   18.22    0.81
   6   3   3   20.00    0.94
  -6   3  -3   18.21    0.84
   6   3   3   19.74    1.04
   7  -3   3   22.79    1.19
   7  -3   3   25.22    1.53
   7  -3   3   24.44    1.11
   7  -3   3   23.48    1.08
   7  -3   3   24.43    1.12
   7  -3   3   23.82    1.33
   7   3   3   25.96    1.27
   7   3   3   24.53    1.35
   7   3   3   24.47    1.02
   8  -3   3    2.17    0.82
   8  -3   3    1.61    0.59
   8  -3   3    2.58    1.09
   8  -3   3    2.78    0.56
   8   3   3    3.54    0.87
   8   3   3    2.09    0.81
   8   3   3    2.64    0.59
   8   3   3    3.00    0.88
   8  -4  -3    0.68    0.92
   8  -4  -3    2.29    0.62
   8  -4  -3    2.78    0.80
   8  -4  -3    1.55    0.68
   8   4  -3    1.80    0.67
   8   4  -3    3.77    0.90
   8   4  -3    3.13    0.68
   7  -4  -3    4.17    0.82
   7  -4  -3    4.00    0.66
   7  -4  -3    3.40    0.62
   7  -4  -3    4.48    0.55
   7  -4  -3    5.24    0.61
   7   4  -3    3.59    0.65
  -7   4   3    3.61    0.72
   7   4  -3    4.95    0.59
   7   4  -3    5.07    0.59
   7   4  -3    5.11    0.59
   6  -4  -3    4.07    0.54
   6  -4  -3    4.70    0.49
   6  -4  -3    4.19    0.68
   6  -4  -3    4.67    0.53
   6  -4  -3    5.24    0.58
   6  -4  -3    3.64    0.47
  -6   4   3    5.13    0.53
   6   4  -3    4.65    0.56
   6   4  -3    5.35    0.68
  -6   4   3    4.97    0.46
   6   4  -3    3.94    0.49
   6   4  -3    4.71    0.55
   5  -4  -3   84.98    2.60
   5  -4  -3   86.15    2.64
   5  -4  -3   84.49    2.60
   5  -4  -3   86.70    2.60
   5  -4  -3   84.88    2.79
   5  -4  -3   85.72    2.59
  -5   4   3   83.41    2.40
  -5   4   3   87.85    2.55
   5   4  -3   85.25    2.68
   5   4  -3   86.12    2.52
   5   4  -3   82.05    2.55
  -5   4   3   87.07    2.42
   5   4  -3   88.41    2.53
   4  -4  -3   62.24    1.98
   4  -4  -3   64.71    1.97
   4  -4  -3   64.80    1.98
   4  -4  -3   64.95    1.98
   4  -4  -3   63.39    2.10
   4  -4  -3   63.45    1.97
  -4   4   3   64.96    1.89
   4   4  -3   60.94    1.91
   4   4  -3   62.92    1.78
  -4   4   3   64.37    1.94
   4   4  -3   64.37    1.77
   4   4  -3   61.97    1.87
   4   4  -3   65.46    1.87
  -4   4   3   63.50    1.87
   4   4  -3   64.18    1.79
   4   4  -3   62.21    1.75
   3  -4  -3   29.53    1.03
   3  -4  -3   30.01    1.04
  -3  -4   3   29.89    0.89
   3  -4  -3   29.50    1.02
   3  -4  -3   29.11    1.02
  -3  -4   3   27.56    1.03
   3  -4  -3   31.11    1.05
  -3  -4   3   29.24    0.88
   3  -4  -3   29.39    1.10
   3   4  -3   30.24    0.88
  -3   4   3   28.78    1.02
   3   4  -3   29.90    0.91
   3   4  -3   30.17    0.89
   3   4  -3   30.95    0.91
  -3   4   3   30.04    1.02
  -3   4   3   30.30    0.99
  -3   4   3   29.44    0.92
  -3   4   3   30.08    0.99
   3   4  -3   28.65    0.97
  -3   4   3   29.85    1.05
   3   4  -3   30.38    0.91
   2  -4  -3  109.08    3.04
   2  -4  -3  103.68    3.05
  -2  -4   3   98.01    2.99
   2  -4  -3  104.15    3.02
   2  -4  -3  107.52    3.04
   2  -4  -3  105.52    3.06
  -2  -4   3  106.26    2.96
   2  -4  -3  104.67    3.03
  -2   4   3  106.17    3.03
   2   4  -3  108.57    2.97
  -2   4   3  106.57    3.09
   2   4  -3  101.84    2.98
   2   4  -3  109.64    2.95
   2   4  -3  105.06    2.95
  -2   4   3  108.35    3.05
  -2   4   3  106.19    3.01
  -2   4   3  106.11    3.02
   2   4  -3  109.90    2.96
  -1  -4   3   74.91    2.16
   1  -4  -3   77.20    2.24
  -1  -4   3   76.04    2.19
  -1  -4   3   76.29    2.08
  -1  -4   3   76.81    2.18
  -1  -4   3   76.66    2.21
   1  -4  -3   76.92    2.25
   1  -4  -3   78.37    2.22
   1  -4  -3   76.17    2.24
   1  -4  -3   76.37    2.23
   1  -4  -3   75.93    2.21
   1   4  -3   78.04    2.16
  -1   4   3   78.27    2.24
  -1   4   3   73.89    2.22
  -1   4   3   77.21    2.24
  -1   4   3   77.69    2.26
   1   4  -3   77.10    2.20
   1   4  -3   76.92    2.20
  -1   4   3   77.67    2.23
  -1   4   3   78.94    2.24
   1   4  -3   76.01    2.20
   1   4  -3   76.17    2.21
   1   4  -3   78.69    2.20
   0  -4  -3   42.97    1.21
   0  -4   3   44.17    1.29
   0  -4  -3   40.88    1.29
   0  -4  -3   42.95    1.28
   0  -4   3   42.40    1.30
   0  -4  -3   41.82    1.28
   0  -4   3   42.03    1.26
   0  -4   3   42.12    1.28
   0  -4   3   42.22    1.30
   0  -4  -3   39.94    1.28
   0  -4  -3   42.15    1.30
   0  -4   3   41.34    1.27
   0   4   3   42.21    1.28
   0   4   3   41.34    1.29
   0   4   3   42.15    1.25
   0   4  -3   43.24    1.30
   0   4  -3   43.42    1.30
   0   4   3   43.06    1.31
   0   4  -3   41.27    1.31
   0   4   3   42.15    1.29
   0   4  -3   42.16    1.29
   0   4   3   42.98    1.29
   0   4  -3   42.30    1.29
   0   4  -3   42.09    1.27
   1  -4   3  142.51    4.09
  -1  -4  -3  146.55    4.06
   1  -4   3  149.27    4.10
   1  -4   3  148.43    4.11
   1  -4   3  143.82    4.08
   1  -4   3  139.70    4.10
   1  -4   3  147.72    4.09
  -1  -4  -3  147.97    4.04
  -1  -4  -3  143.55    4.02
  -1  -4  -3  141.85    4.00
  -1  -4  -3  148.13    4.07
   1   4   3  148.39    4.06
   1   4   3  150.16    4.07
  -1   4  -3  147.54    4.09
  -1   4  -3  146.91    4.10
  -1   4  -3  143.57    4.16
  -1   4  -3  151.49    4.09
   1   4   3  146.41    3.97
  -1   4  -3  149.31    4.11
   1   4   3  145.61    4.05
  -1   4  -3  145.39    4.09
   1   4   3  147.90    4.05
   2  -4   3  116.14    3.45
   2  -4   3  121.53    3.42
   2  -4   3  122.93    3.41
   2  -4   3  121.34    3.40
   2  -4   3  120.46    3.42
   2  -4   3  119.67    3.40
  -2  -4  -3  115.16    3.24
  -2  -4  -3  114.91    3.28
  -2  -4  -3  117.83    3.24
  -2  -4  -3  120.18    3.32
  -2   4  -3  119.90    3.41
   2   4   3  119.90    3.48
  -2   4  -3  121.39    3.39
   2   4   3  122.70    3.33
   2   4   3  122.71    3.32
   2   4   3  119.05    3.29
   2   4   3  117.27    3.24
   2   4   3  122.50    3.32
  -2   4  -3  112.68    3.45
   2   4   3  122.09    3.34
  -2   4  -3  117.91    3.42
  -2   4  -3  120.49    3.40
  -2   4  -3  122.18    3.38
   3  -4   3   55.89    1.73
   3  -4   3   55.08    1.82
  -3  -4  -3   56.37    1.58
   3  -4   3   55.25    1.71
   3  -4   3   54.23    1.71
   3  -4   3   56.75    1.76
   3  -4   3   55.64    1.73
  -3  -4  -3   55.29    1.58
  -3   4  -3   55.87    1.75
  -3   4  -3   55.29    1.67
   3   4   3   56.49    1.61
  -3   4  -3   55.44    1.69
  -3   4  -3   55.71    1.77
   3   4   3   56.15    1.60
   3   4   3   55.96    1.58
   3   4   3   55.13    1.58
   3   4   3   54.71    1.81
  -3   4  -3   54.37    1.72
  -3   4  -3   55.11    1.71
   4  -4   3   41.53    1.40
   4  -4   3   41.77    1.39
   4  -4   3   42.00    1.39
   4  -4   3   42.64    1.40
   4  -4   3   43.39    1.46
  -4   4  -3   41.80    1.39
  -4   4  -3   40.70    1.29
   4   4   3   40.71    1.18
  -4   4  -3   40.54    1.36
   4   4   3   41.42    1.49
   4   4   3   42.78    1.22
   4   4   3   41.05    1.23
  -4   4  -3   41.36    1.31
   4   4   3   41.83    1.21
   4   4   3   40.74    1.21
   5  -4   3    8.81    0.60
   5  -4   3    9.27    0.70
   5  -4   3    7.83    0.91
   5  -4   3    9.57    0.60
   5  -4   3    9.16    0.62
  -5   4  -3   10.16    0.58
  -5   4  -3    9.03    0.42
   5   4   3   10.19    0.65
   5   4   3   10.08    0.73
  -5   4  -3    9.14    0.42
   5   4   3    9.09    0.44
   5   4   3    8.95    0.39
  -5   4  -3    8.76    0.69
  -5   4  -3    8.75    0.59
   5   4   3    9.54    0.59
   6  -4   3   -0.05    0.33
   6  -4   3    0.34    0.33
   6  -4   3   -0.50    0.38
   6  -4   3    0.30    0.38
   6  -4   3   -0.69    0.42
  -6   4  -3    0.17    0.31
  -6   4  -3    0.23    0.44
   6   4   3    0.20    0.35
   6   4   3    0.29    0.24
   6   4   3    0.18    0.46
  -6   4  -3   -0.53    0.30
   6   4   3    0.19    0.37
   7  -4   3   -0.02    0.47
   7  -4   3   -0.83    0.55
   7  -4   3    1.03    0.60
   7  -4   3    0.21    0.50
   7  -4   3   -0.10    0.65
   7  -4   3    0.18    0.45
   7   4   3    0.68    0.61
   7   4   3    0.52    0.35
   7   4   3   -0.18    0.49
   7   4   3    0.67    0.58
   7  -5  -3   -1.02    0.72
   7  -5  -3    0.59    0.55
   7  -5  -3    0.10    0.66
   7  -5  -3    0.78    0.62
   7  -5  -3    1.10    0.55
   7  -5  -3    1.44    0.61
   7   5  -3    2.00    0.69
   7   5  -3    1.24    0.50
   7   5  -3    1.05    0.45
   7   5  -3    0.20    0.43
   6  -5  -3   65.31    2.19
   6  -5  -3   60.78    2.33
   6  -5  -3   66.57    2.20
   6  -5  -3   68.28    2.26
   6  -5  -3   70.48    2.45
   6  -5  -3   63.42    2.23
  -6   5   3   65.74    2.12
   6   5  -3   66.92    2.09
   6   5  -3   66.88    2.09
  -6   5   3   66.51    2.15
   6   5  -3   70.14    2.31
   6   5  -3   67.92    2.05
   5  -5  -3   41.31    1.64
   5  -5  -3   41.86    1.49
   5  -5  -3   41.26    1.50
   5  -5  -3   43.80    1.49
   5  -5  -3   41.49    1.48
   5  -5  -3   40.11    1.49
  -5   5   3   40.98    1.42
   5   5  -3   42.29    1.25
  -5   5   3   41.02    1.31
   5   5  -3   40.80    1.56
   5   5  -3   40.80    1.34
   5   5  -3   40.07    1.36
   5   5  -3   41.77    1.30
   5   5  -3   42.11    1.25
   4  -5  -3  113.01    3.30
   4  -5  -3  111.87    3.30
   4  -5  -3  110.70    3.31
   4  -5  -3  110.52    3.30
   4  -5  -3  111.02    3.41
   4  -5  -3  113.46    3.30
   4   5  -3  112.58    3.12
   4   5  -3  109.32    3.08
   4   5  -3  106.47    3.19
   4   5  -3  111.47    3.11
   4   5  -3  111.58    3.07
   4   5  -3  114.28    3.09
  -4   5   3  113.58    3.27
  -4   5   3  112.21    3.21
  -3  -5   3   10.87    0.42
   3  -5  -3   10.49    0.61
   3  -5  -3   10.74    0.56
   3  -5  -3   10.11    0.55
   3  -5  -3   10.58    0.57
   3  -5  -3   10.46    0.56
   3  -5  -3   10.59    0.58
  -3  -5   3   10.66    0.44
  -3   5   3   10.15    0.75
  -3   5   3   10.02    0.52
   3   5  -3   10.62    0.45
  -3   5   3   10.67    0.57
   3   5  -3   10.62    0.45
  -3   5   3   10.18    0.52
  -3   5   3   10.43    0.57
   3   5  -3   10.12    0.32
  -3   5   3   10.33    0.55
   3   5  -3   10.25    0.43
   3   5  -3   10.18    0.47
   3   5  -3   10.61    0.45
   2  -5  -3   71.36    2.16
   2  -5  -3   72.10    2.17
   2  -5  -3   71.66    2.16
   2  -5  -3   73.03    2.14
  -2  -5   3   71.46    2.00
  -2  -5   3   70.11    1.99
  -2  -5   3   71.87    2.08
  -2  -5   3   72.76    2.08
  -2  -5   3   68.84    2.10
   2  -5  -3   70.69    2.15
   2  -5  -3   72.00    2.19
   2   5  -3   72.56    2.08
  -2   5   3   71.46    2.19
  -2   5   3   72.18    2.18
   2   5  -3   71.32    2.09
   2   5  -3   72.03    2.07
  -2   5   3   73.97    2.15
   2   5  -3   70.64    2.04
   2   5  -3   69.27    2.09
   2   5  -3   71.74    2.08
  -2   5   3   73.09    2.16
   1  -5  -3   57.55    1.73
  -1  -5   3   56.27    1.71
  -1  -5   3   57.63    1.74
  -1  -5   3   58.86    1.70
  -1  -5   3   55.09    1.57
  -1  -5   3   57.14    1.69
   1  -5  -3   57.60    1.77
   1  -5  -3   57.09    1.75
   1  -5  -3   58.93    1.72
   1  -5  -3   58.13    1.78
  -1  -5   3   57.68    1.73
  -1   5   3   57.38    1.78
  -1   5   3   58.95    1.77
   1   5  -3   57.68    1.69
   1   5  -3   59.17    1.73
  -1   5   3   58.45    1.76
   1   5  -3   56.98    1.74
  -1   5   3   57.26    1.76
   1   5  -3   57.89    1.73
   1   5  -3   57.95    1.74
   1   5  -3   58.45    1.73
   0  -5   3    1.40    0.22
   0  -5   3    1.76    0.24
   0  -5   3    1.59    0.20
   0  -5  -3    1.58    0.15
   0  -5  -3    1.69    0.22
   0  -5  -3    1.83    0.23
   0  -5   3    1.57    0.22
   0  -5  -3    1.93    0.25
   0  -5  -3    1.56    0.21
   0  -5   3    1.50    0.20
   0  -5  -3    1.69    0.24
   0   5  -3    1.45    0.20
   0   5   3    2.30    0.27
   0   5   3    1.66    0.24
   0   5  -3    1.84    0.26
   0   5   3    1.88    0.21
   0   5  -3    1.51    0.20
   0   5   3    1.66    0.22
   0   5  -3    1.24    0.19
   0   5  -3    1.92    0.25
   0   5   3    1.90    0.24
   0   5  -3    1.52    0.23
   0   5   3    1.79    0.21
   1  -5   3    5.86    0.39
  -1  -5  -3    5.98    0.34
   1  -5   3    5.62    0.38
   1  -5   3    5.37    0.38
  -1  -5  -3    5.51    0.33
  -1  -5  -3    5.76    0.36
  -1  -5  -3    6.53    0.29
   1  -5   3    5.58    0.37
   1  -5   3    5.85    0.35
   1   5   3    5.94    0.35
  -1   5  -3    5.42    0.37
   1   5   3    5.50    0.35
   1   5   3    5.42    0.36
  -1   5  -3    5.55    0.36
  -1   5  -3    6.45    0.40
   1   5   3    5.72    0.25
   1   5   3    5.36    0.33
  -1   5  -3    5.99    0.38
  -2  -5  -3   49.99    1.43
   2  -5   3   51.01    1.60
   2  -5   3   50.83    1.64
   2  -5   3   48.84    1.58
  -2  -5  -3   49.43    1.51
  -2  -5  -3   52.64    1.43
  -2  -5  -3   51.70    1.46
   2  -5   3   49.13    1.60
  -2  -5  -3   50.95    1.51
   2  -5   3   49.98    1.59
   2  -5   3   49.37    1.60
   2   5   3   50.87    1.53
   2   5   3   50.85    1.39
   2   5   3   50.11    1.49
   2   5   3   51.80    1.52
   2   5   3   49.21    1.50
  -2   5  -3   49.18    1.60
   2   5   3   51.28    1.50
  -2   5  -3   48.84    1.58
  -2   5  -3   50.04    1.58
  -2   5  -3   49.30    1.60
  -2   5  -3   50.25    1.68
  -3  -5  -3   24.35    0.79
  -3  -5  -3   24.69    0.81
   3  -5   3   22.47    0.93
   3  -5   3   26.94    0.97
   3  -5   3   25.15    0.95
   3  -5   3   23.63    0.93
   3  -5   3   22.85    0.91
  -3  -5  -3   24.56    0.78
   3   5   3   24.08    0.77
  -3   5  -3   23.11    0.91
   3   5   3   24.49    1.02
  -3   5  -3   22.78    0.92
   3   5   3   23.71    0.81
   3   5   3   23.42    0.81
   3   5   3   24.09    0.78
  -3   5  -3   25.03    0.97
   3   5   3   23.65    0.80
   3   5   3   23.60    0.71
  -3   5  -3   25.16    0.90
   4  -5   3   25.09    1.03
   4  -5   3   24.87    1.05
   4  -5   3   24.75    1.15
   4  -5   3   24.86    1.02
   4  -5   3   24.47    1.02
   4  -5   3   25.31    1.02
   4  -5   3   25.52    1.13
   4   5   3   24.92    0.83
   4   5   3   25.44    1.12
  -4   5  -3   24.78    0.98
   4   5   3   25.58    0.82
  -4   5  -3   25.51    1.02
   4   5   3   26.59    0.85
   4   5   3   24.90    0.78
  -4   5  -3   24.60    0.94
   4   5   3   26.22    0.82
   4   5   3   26.96    0.92
   5  -5   3   46.69    1.69
   5  -5   3   46.55    1.81
   5  -5   3   46.02    1.60
   5  -5   3   45.37    1.59
   5  -5   3   45.80    1.79
   5  -5   3   44.96    1.61
   5   5   3   44.53    1.38
   5   5   3   44.53    1.36
   5   5   3   45.06    1.72
  -5   5  -3   44.60    1.43
  -5   5  -3   45.41    1.59
   5   5   3   45.43    1.37
   5   5   3   47.58    1.54
   6  -5   3    3.90    0.62
   6  -5   3    2.51    0.58
   6  -5   3    3.62    0.52
   6  -5   3    2.82    0.60
   6  -5   3    3.32    0.49
   6  -5   3    4.32    0.79
   6  -5   3    3.30    0.61
  -6   5  -3    3.37    0.64
   6   5   3    3.73    0.67
   6   5   3    4.13    0.54
   6   5   3    3.18    0.39
  -6   5  -3    3.04    0.50
   7  -5   3   12.36    1.21
   7  -5   3   16.47    1.12
   7  -5   3   15.17    1.26
   7  -5   3   17.80    1.61
   7  -5   3   15.28    1.09
   7  -5   3   15.93    1.55
   7   5   3   15.78    0.76
   7   5   3   16.32    1.09
   7   5   3   15.76    1.12
   7   5   3   14.93    1.27
   7  -6  -3    2.49    0.78
   7  -6  -3    2.08    0.72
   7  -6  -3    0.48    0.60
   7  -6  -3    2.08    0.65
   7   6  -3    1.98    0.42
   7   6  -3    1.39    0.80
   7   6  -3    2.22    0.51
   7   6  -3    2.43    0.61
   6  -6  -3    3.19    0.54
   6  -6  -3    2.27    0.53
   6  -6  -3    2.40    0.69
   6  -6  -3    3.30    0.63
   6  -6  -3    3.28    0.59
   6  -6  -3    2.11    0.54
   6   6  -3    3.49    0.45
   6   6  -3    3.58    0.44
  -6   6   3    1.75    0.61
  -6   6   3    3.72    0.42
   6   6  -3    2.91    0.63
   6   6  -3    2.95    0.35
   6   6  -3    3.36    0.43
   6   6  -3    2.60    0.33
   5  -6  -3    5.23    0.66
   5  -6  -3    5.16    0.56
   5  -6  -3    5.84    0.61
   5  -6  -3    5.30    0.63
   5  -6  -3    4.53    0.56
   5  -6  -3    5.90    0.68
  -5   6   3    5.26    0.61
   5   6  -3    5.12    0.46
   5   6  -3    4.99    0.42
   5   6  -3    5.23    0.32
  -5   6   3    5.19    0.52
   5   6  -3    5.44    0.45
   5   6  -3    5.70    0.44
   4  -6  -3   57.99    1.94
   4  -6  -3   59.92    2.03
   4  -6  -3   59.39    1.93
   4  -6  -3   58.09    1.93
   4  -6  -3   56.96    1.95
   4   6  -3   59.36    1.81
  -4   6   3   60.43    1.98
  -4   6   3   60.12    1.92
   4   6  -3   59.21    1.76
  -4   6   3   59.17    1.85
   4   6  -3   59.54    1.71
   4   6  -3   58.62    1.73
   4   6  -3   58.41    1.76
  -4   6   3   55.12    1.76
  -4   6   3   58.64    1.93
   3  -6  -3    5.76    0.52
   3  -6  -3    6.03    0.52
   3  -6  -3    5.82    0.53
   3  -6  -3    6.50    0.52
  -3  -6   3    6.74    0.46
  -3  -6   3    6.13    0.39
   3  -6  -3    5.96    0.50
  -3  -6   3    6.58    0.37
   3  -6  -3    6.48    0.47
   3   6  -3    6.09    0.39
  -3   6   3    4.54    0.44
   3   6  -3    6.45    0.40
  -3   6   3    4.64    0.47
   3   6  -3    6.05    0.39
   3   6  -3    5.49    0.38
  -3   6   3    5.50    0.47
   3   6  -3    6.23    0.36
  -3   6   3    5.12    0.50
   3   6  -3    5.40    0.38
  -2  -6   3   56.62    1.73
   2  -6  -3   55.70    1.79
  -2  -6   3   56.74    1.64
   2  -6  -3   58.35    1.84
   2  -6  -3   57.39    1.80
  -2  -6   3   59.53    1.64
   2  -6  -3   57.40    1.84
  -2  -6   3   58.01    1.74
   2  -6  -3   56.34    1.82
   2  -6  -3   56.50    1.78
  -2  -6   3   56.46    1.73
   2   6  -3   56.81    1.73
  -2   6   3   56.20    1.80
  -2   6   3   55.89    1.79
  -2   6   3   57.58    1.80
   2   6  -3   57.11    1.73
  -2   6   3   54.79    1.81
   2   6  -3   56.26    1.74
  -2   6   3   55.98    1.82
   2   6  -3   57.98    1.75
   2   6  -3   56.41    1.69
   2   6  -3   57.67    1.73
   1  -6  -3    4.53    0.33
  -1  -6   3    4.57    0.33
  -1  -6   3    4.35    0.31
   1  -6  -3    4.54    0.39
   1  -6  -3    3.59    0.40
  -1  -6   3    4.36    0.34
  -1  -6   3    4.77    0.38
   1  -6  -3    4.57    0.43
   1  -6  -3    4.65    0.37
  -1  -6   3    4.33    0.36
   1  -6  -3    4.33    0.40
   1   6  -3    4.25    0.35
   1   6  -3    4.33    0.36
   1   6  -3    4.63    0.37
   1   6  -3    4.59    0.35
   1   6  -3    4.19    0.37
  -1   6   3    4.39    0.41
  -1   6   3    4.73    0.38
  -1   6   3    4.64    0.38
  -1   6   3    4.94    0.47
   1   6  -3    4.74    0.33
  -1   6   3    4.30    0.37
   0  -6  -3    2.66    0.32
   0  -6  -3    2.03    0.27
   0  -6   3    2.45    0.32
   0  -6  -3    2.23    0.25
   0  -6  -3    2.40    0.30
   0  -6  -3    1.87    0.18
   0  -6   3    2.14    0.27
   0  -6   3    2.44    0.30
   0  -6   3    3.16    0.41
   0  -6   3    2.21    0.25
   0   6  -3    2.46    0.34
   0   6  -3    2.57    0.31
   0   6  -3    2.28    0.31
   0   6   3    2.43    0.31
   0   6   3    2.62    0.29
   0   6   3    2.14    0.29
   0   6   3    2.07    0.25
   0   6  -3    2.26    0.28
   0   6   3    2.31    0.31
   0   6  -3    1.82    0.25
   0   6  -3    2.18    0.29
   0   6   3    2.15    0.26
  -1  -6  -3    1.95    0.24
  -1  -6  -3    2.02    0.12
   1  -6   3    1.38    0.25
   1  -6   3    1.55    0.23
  -1  -6  -3    1.25    0.24
  -1  -6  -3    2.08    0.27
   1  -6   3    1.73    0.26
   1  -6   3    1.88    0.27
   1  -6   3    2.02    0.30
   1  -6   3    1.26    0.25
  -1  -6  -3    2.30    0.22
   1   6   3    1.64    0.24
  -1   6  -3    1.74    0.28
   1   6   3    1.86    0.27
  -1   6  -3    1.44    0.25
   1   6   3    1.86    0.25
   1   6   3    1.82    0.19
   1   6   3    1.89    0.26
  -1   6  -3    1.79    0.26
  -1   6  -3    2.13    0.34
  -1   6  -3    1.38    0.25
   1   6   3    1.68    0.24
   2  -6   3   28.26    1.07
   2  -6   3   28.07    1.03
  -2  -6  -3   27.96    0.88
  -2  -6  -3   28.01    0.89
   2  -6   3   27.29    1.03
  -2  -6  -3   27.16    0.96
  -2  -6  -3   28.27    0.88
   2  -6   3   28.17    1.06
   2   6   3   29.53    0.97
  -2   6  -3   27.93    1.02
   2   6   3   28.72    0.99
  -2   6  -3   27.55    1.07
  -2   6  -3   28.39    1.06
   2   6   3   28.44    0.98
  -2   6  -3   27.72    1.04
   2   6   3   27.65    0.95
   2   6   3   28.66    0.97
  -2   6  -3   29.18    1.05
   3  -6   3   43.60    1.50
  -3  -6  -3   47.00    1.35
   3   6   3   41.18    1.33
   3   6   3   45.07    1.21
   3   6   3   40.60    1.57
   4  -6   3   62.55    2.18
   4  -6   3   62.03    2.04
   4  -6   3   62.46    2.07
   4  -6   3   60.88    2.16
   4  -6   3   64.15    2.07
   4  -6   3   62.18    2.07
   4   6   3   60.68    1.75
   4   6   3   64.45    1.86
   4   6   3   62.93    1.88
   4   6   3   64.41    2.20
   4   6   3   61.93    1.87
   4   6   3   62.80    1.84
  -4   6  -3   65.99    2.06
   4   6   3   64.94    1.85
  -4   6  -3   62.79    1.98
   4   6   3   61.33    1.81
  -4   6  -3   62.64    2.03
   5  -6   3    0.46    0.39
   5  -6   3    0.12    0.40
   5  -6   3    0.52    0.47
   5  -6   3    0.48    0.36
   5  -6   3    0.19    0.41
   5  -6   3    0.22    0.42
   5   6   3    0.10    0.24
   5   6   3    0.36    0.44
   5   6   3    0.18    0.16
  -5   6  -3    0.27    0.37
   5   6   3    0.24    0.20
   5   6   3    0.01    0.25
   5   6   3    0.38    0.23
  -5   6  -3    0.35    0.30
   6  -6   3    3.84    0.65
   6  -6   3    3.54    0.82
   6  -6   3    3.37    0.58
   6  -6   3    1.59    0.63
   6  -6   3    2.34    0.53
   6  -6   3    1.86    0.50
   6  -6   3    2.35    0.64
   6   6   3    2.56    0.50
   6   6   3    2.52    0.35
   6   6   3    2.88    0.35
   6   6   3    3.09    0.73
   6   6   3    2.96    0.45
   6   6   3    3.08    0.37
  -6   6  -3    2.46    0.34
   7  -6   3    1.98    0.68
   7  -6   3    2.92    0.76
   7  -6   3    2.70    0.74
   7  -6   3    3.89    0.96
   7   6   3    2.57    0.71
   7   6   3    3.09    0.49
   7   6   3    3.26    0.63
   7   6   3    4.72    0.88
   7  -7  -3    9.36    1.02
   7  -7  -3    7.98    0.96
   7   7  -3    9.90    1.21
   7   7  -3    9.11    0.84
   7   7  -3    8.22    0.83
   6  -7  -3   66.76    2.51
   6  -7  -3   62.54    2.35
   6  -7  -3   63.04    2.33
   6  -7  -3   64.36    2.32
   6  -7  -3   64.25    2.29
   6  -7  -3   65.78    2.31
   6   7  -3   65.93    2.43
   6   7  -3   65.14    2.11
   6   7  -3   64.01    2.07
   6   7  -3   63.76    1.98
   6   7  -3   66.13    1.99
   5  -7  -3   24.20    1.21
   5  -7  -3   24.10    1.27
   5  -7  -3   23.34    1.20
   5  -7  -3   23.86    1.13
   5  -7  -3   23.68    1.15
   5  -7  -3   23.56    1.13
   5   7  -3   22.66    0.78
  -5   7   3   22.62    0.99
   5   7  -3   23.03    0.94
  -5   7   3   23.36    1.21
   5   7  -3   24.83    0.91
   5   7  -3   23.19    0.92
   5   7  -3   22.32    0.76
  -5   7   3   23.02    1.10
  -5   7   3   22.43    1.16
  -4  -7   3   37.58    1.23
   4  -7  -3   37.11    1.50
  -4  -7   3   34.14    1.17
   4  -7  -3   36.12    1.44
   4  -7  -3   35.27    1.40
   4  -7  -3   35.43    1.37
   4  -7  -3   33.43    1.88
  -4   7   3   36.68    1.31
   4   7  -3   36.15    1.22
   4   7  -3   36.15    1.22
  -4   7   3   33.77    1.25
   4   7  -3   35.08    1.15
  -4   7   3   36.79    1.37
   4   7  -3   35.89    1.18
  -4   7   3   35.37    1.39
   4   7  -3   36.18    1.24
  -3  -7   3   11.56    0.64
   3  -7  -3   12.91    0.78
   3  -7  -3   12.46    0.75
   3  -7  -3   11.38    0.70
  -3  -7   3   12.69    0.64
   3  -7  -3   12.46    0.73
   3   7  -3   12.04    0.59
   3   7  -3   12.71    0.61
   3   7  -3   12.45    0.61
   3   7  -3   12.75    0.57
  -3   7   3   11.81    0.68
   2  -7  -3   10.28    0.63
   2  -7  -3   10.03    0.60
  -2  -7   3   10.64    0.46
  -2  -7   3   10.56    0.53
  -2  -7   3   10.83    0.46
   2  -7  -3   10.91    0.67
   2  -7  -3   12.40    1.02
   2  -7  -3   10.56    0.57
   2  -7  -3   10.58    0.60
   2   7  -3   10.39    0.51
   2   7  -3   10.63    0.57
  -2   7   3   10.56    0.60
   2   7  -3   10.40    0.56
   2   7  -3   10.43    0.55
  -2   7   3   11.23    0.61
  -2   7   3   10.11    0.62
  -2   7   3   10.85    0.65
   2   7  -3   10.47    0.57
   2   7  -3    9.94    0.54
  -1  -7   3    0.08    0.20
   1  -7  -3    0.29    0.25
   1  -7  -3    0.17    0.23
  -1  -7   3    0.18    0.22
   1  -7  -3    0.13    0.21
  -1  -7   3   -0.20    0.23
   1  -7  -3    0.22    0.18
  -1  -7   3    0.36    0.17
   1  -7  -3    0.20    0.24
   1  -7  -3    0.05    0.26
  -1   7   3   -0.19    0.22
   1   7  -3    0.21    0.21
   1   7  -3    0.44    0.22
   1   7  -3   -0.04    0.20
  -1   7   3    0.48    0.24
   1   7  -3    0.44    0.24
   1   7  -3   -0.07    0.19
  -1   7   3    0.22    0.23
   1   7  -3    0.46    0.19
  -1   7   3    0.28    0.21
   0  -7   3    3.71    0.38
   0  -7  -3    3.11    0.38
   0  -7  -3    3.14    0.36
   0  -7   3    3.13    0.37
   0  -7  -3    3.43    0.22
   0  -7   3    2.96    0.29
   0  -7  -3    3.24    0.37
   0  -7   3    3.28    0.38
   0  -7   3    2.58    0.32
   0  -7  -3    2.89    0.31
   0  -7   3    3.31    0.32
   0  -7   3    2.92    0.36
   0   7  -3    3.06    0.35
   0   7   3    3.37    0.38
   0   7  -3    3.33    0.36
   0   7   3    2.91    0.38
   0   7   3    3.14    0.36
   0   7  -3    3.57    0.43
   0   7  -3    3.30    0.38
   0   7  -3    2.71    0.32
  -1  -7  -3   17.71    0.76
   1  -7   3   17.08    0.76
   1  -7   3   16.12    0.77
   1  -7   3   17.73    0.76
  -1  -7  -3   17.20    0.51
   1  -7   3   17.08    0.73
   1  -7   3   16.19    0.76
  -1  -7  -3   17.54    0.68
   1  -7   3   17.98    0.81
  -1  -7  -3   18.28    0.77
   1  -7   3   17.59    0.73
  -1   7  -3   16.95    0.77
  -1   7  -3   16.38    0.76
   1   7   3   17.05    0.74
   1   7   3   17.16    0.75
   1   7   3   17.95    0.73
   1   7   3   18.60    0.77
   1   7   3   17.45    0.75
  -1   7  -3   17.01    0.77
  -1   7  -3   16.98    0.78
  -2  -7  -3    5.62    0.35
   2  -7   3    5.44    0.48
   2  -7   3    5.61    0.49
   2  -7   3    5.84    0.53
  -2  -7  -3    5.60    0.34
   2  -7   3    4.92    0.49
  -2  -7  -3    5.57    0.34
   2  -7   3    5.81    0.51
  -2   7  -3    5.41    0.52
  -2   7  -3    5.81    0.50
   2   7   3    5.20    0.44
   2   7   3    5.48    0.44
  -2   7  -3    6.01    0.48
   2   7   3    5.80    0.41
  -2   7  -3    5.35    0.50
  -2   7  -3    5.68    0.64
  -2   7  -3    5.93    0.50
   2   7   3    5.27    0.45
   2   7   3    5.54    0.45
   3  -7   3   22.27    1.02
   3  -7   3   22.65    1.05
   3  -7   3   21.06    1.01
  -3  -7  -3   23.69    0.87
   3  -7   3   23.33    1.00
  -3  -7  -3   22.50    0.83
   3  -7   3   23.25    1.04
   3  -7   3   23.45    1.01
  -3  -7  -3   25.33    1.10
   3   7   3   24.13    1.12
  -3   7  -3   22.81    0.99
   3   7   3   22.70    0.87
   3   7   3   23.91    0.90
   3   7   3   23.78    0.90
  -3   7  -3   23.65    1.03
  -3   7  -3   24.26    1.11
  -3   7  -3   22.17    0.99
   3   7   3   23.14    0.85
   3   7   3   23.93    0.90
   4  -7   3   32.80    1.39
   4  -7   3   30.18    1.26
   4  -7   3   27.81    1.38
   4  -7   3   29.67    1.31
   4  -7   3   31.07    1.31
  -4  -7  -3   30.72    1.10
  -4   7  -3   31.04    1.26
   4   7   3   31.74    1.08
  -4   7  -3   31.12    1.28
   4   7   3   27.09    1.08
   4   7   3   32.49    1.41
   4   7   3   32.13    1.10
  -4   7  -3   30.60    1.20
   4   7   3   33.22    1.07
   4   7   3   30.89    1.09
   5  -7   3    0.68    0.49
   5  -7   3   -0.35    0.49
   5  -7   3    1.07    0.44
   5  -7   3    0.28    0.46
   5  -7   3    0.51    0.48
   5  -7   3    0.83    0.40
   5  -7   3    0.48    0.41
  -5   7  -3    0.79    0.45
   5   7   3    0.68    0.30
  -5   7  -3    1.07    0.44
   5   7   3    0.36    0.32
   5   7   3    0.54    0.22
   5   7   3    0.90    0.19
   5   7   3    0.75    0.28
  -5   7  -3    0.47    0.53
  -5   7  -3    0.56    0.35
   5   7   3    0.72    0.25
   5   7   3    0.35    0.46
   6  -7   3    8.05    0.94
   6  -7   3    7.63    1.33
   6  -7   3   10.19    1.27
   6  -7   3    8.73    0.86
   6  -7   3    8.80    0.97
   6  -7   3    6.90    0.78
   6   7   3   11.10    1.17
   6   7   3    8.30    0.66
   6   7   3    7.40    0.67
   6   7   3    8.78    0.63
   6   7   3    8.13    0.59
   6   7   3    8.02    0.80
   6   7   3    8.12    0.41
   7  -7   3   -0.21    0.94
   7  -7   3   -0.40    0.84
   7   7   3   -0.49    0.66
   7   7   3   -1.88    0.88
   6  -8  -3    3.39    0.78
   6  -8  -3    3.37    0.72
   6  -8  -3    2.03    0.81
   6  -8  -3    4.29    0.75
   6   8  -3    2.43    0.50
   6   8  -3    2.99    0.80
   6   8  -3    3.31    0.55
   6   8  -3    3.31    0.52
   6   8  -3    3.33    0.51
  -6   8   3    2.92    0.51
   5  -8  -3   33.44    1.59
   5  -8  -3   36.58    1.64
   5  -8  -3   34.26    1.55
   5  -8  -3   33.54    1.57
   5  -8  -3   34.64    1.50
   5  -8  -3   38.27    1.53
  -5   8   3   35.36    1.57
   5   8  -3   35.18    1.31
   5   8  -3   34.21    1.27
   5   8  -3   35.83    1.27
   5   8  -3   34.81    1.13
   5   8  -3   35.58    1.15
  -5   8   3   34.46    1.46
   4  -8  -3   29.41    1.35
  -4  -8   3   27.12    1.04
   4  -8  -3   27.47    1.29
   4  -8  -3   31.30    1.35
   4  -8  -3   28.57    1.30
   4  -8  -3   29.67    1.26
   4  -8  -3   28.86    1.22
   4   8  -3   29.51    1.12
   4   8  -3   28.66    1.07
   4   8  -3   24.75    1.17
  -4   8   3   27.46    1.31
   4   8  -3   29.00    1.03
   4   8  -3   28.51    1.03
  -4   8   3   29.11    1.24
   4   8  -3   29.28    1.10
  -4   8   3   26.23    1.27
   3  -8  -3   13.93    0.90
  -3  -8   3   14.51    0.72
   3  -8  -3   15.57    0.85
   3  -8  -3   14.41    0.91
   3  -8  -3   14.27    0.82
   3  -8  -3   15.18    0.78
  -3   8   3   15.04    0.84
  -3   8   3   14.35    0.85
   3   8  -3   14.94    0.69
  -3   8   3   15.95    0.84
   3   8  -3   14.58    0.75
   3   8  -3   15.31    0.75
   3   8  -3   15.02    0.74
   3   8  -3   14.72    0.79
   3   8  -3   14.63    0.71
  -2  -8   3   28.23    0.97
   2  -8  -3   30.24    1.15
  -2  -8   3   27.99    1.09
   2  -8  -3   29.40    1.09
  -2  -8   3   28.68    0.97
   2  -8  -3   29.17    1.11
   2  -8  -3   30.04    1.21
   2  -8  -3   28.58    1.19
  -2   8   3   29.32    1.17
   2   8  -3   27.91    1.09
  -2   8   3   29.11    1.17
  -2   8   3   25.64    1.35
   2   8  -3   27.90    1.09
   2   8  -3   27.68    1.08
   2   8  -3   29.82    1.13
   2   8  -3   28.06    1.04
  -2   8   3   28.67    1.14
   2   8  -3   29.13    1.08
   1  -8  -3   54.86    1.68
  -1  -8   3   55.20    1.80
   1  -8  -3   54.82    1.79
  -1  -8   3   54.11    1.72
  -1  -8   3   54.43    1.73
  -1  -8   3   53.27    1.79
   1  -8  -3   54.44    1.85
   1   8  -3   54.22    1.74
  -1   8   3   53.94    1.83
   1   8  -3   53.16    1.78
  -1   8   3   55.57    1.82
  -1   8   3   54.85    1.82
  -1   8   3   54.93    1.96
   1   8  -3   54.00    1.78
   1   8  -3   54.11    1.78
   1   8  -3   54.74    1.78
   1   8  -3   55.11    1.85
   0  -8  -3   58.37    1.91
   0  -8  -3   58.68    1.83
   0  -8   3   59.59    1.87
   0  -8   3   59.22    1.91
   0  -8  -3   59.18    1.92
   0  -8   3   57.49    1.73
   0  -8  -3   58.08    1.67
   0  -8  -3   59.36    1.85
   0  -8   3   58.73    1.92
   0   8  -3   56.85    1.90
   0   8   3   56.60    1.86
   0   8  -3   55.79    1.86
   0   8   3   58.93    1.92
   0   8   3   58.21    1.90
   0   8  -3   57.94    1.99
   0   8  -3   56.92    1.88
   0   8   3   58.43    1.89
   0   8  -3   57.60    1.89
   0   8  -3   55.90    1.89
   0   8   3   60.88    1.91
   1  -8   3   31.05    1.12
  -1  -8  -3   31.07    1.09
   1  -8   3   29.34    1.22
   1  -8   3   31.21    1.19
  -1  -8  -3   31.34    1.19
   1  -8   3   31.67    1.14
  -1  -8  -3   31.40    1.12
  -1  -8  -3   31.44    1.27
   1   8   3   32.96    1.19
  -1   8  -3   30.66    1.21
   1   8   3   30.80    1.14
   1   8   3   32.12    1.17
  -1   8  -3   31.60    1.21
  -1   8  -3   29.54    1.17
  -1   8  -3   30.83    1.19
   1   8   3   33.17    1.16
   1   8   3   30.57    1.19
   2  -8   3   35.80    1.34
  -2  -8  -3   34.48    1.26
   2  -8   3   37.40    1.39
   2  -8   3   33.25    1.31
  -2  -8  -3   35.70    1.15
   2  -8   3   35.47    1.30
  -2  -8  -3   35.00    1.14
   2  -8   3   36.02    1.36
  -2   8  -3   36.28    1.37
   2   8   3   35.81    1.25
   2   8   3   35.08    1.27
  -2   8  -3   35.10    1.35
  -2   8  -3   36.81    1.38
   2   8   3   35.35    1.25
  -2   8  -3   34.62    1.35
   2   8   3   35.72    1.28
  -2   8  -3   36.42    1.35
   2   8   3   33.97    1.27
  -3  -8  -3   30.12    1.06
   3  -8   3   31.52    1.20
   3  -8   3   26.23    1.20
  -3  -8  -3   28.70    1.06
   3  -8   3   30.10    1.26
   3  -8   3   27.27    1.21
   3   8   3   27.88    1.07
   3   8   3   28.11    1.08
  -3   8  -3   27.80    1.17
  -3   8  -3   26.20    1.19
   3   8   3   30.78    1.34
   3   8   3   28.21    1.03
   3   8   3   23.01    1.07
   3   8   3   26.42    1.08
  -3   8  -3   28.09    1.21
   4  -8   3    2.67    0.59
   4  -8   3    2.24    0.54
   4  -8   3    2.55    0.55
   4  -8   3    2.30    0.48
  -4  -8  -3    1.88    0.37
   4  -8   3    1.67    0.54
   4  -8   3    2.15    0.50
   4  -8   3    2.30    0.52
   4   8   3    2.07    0.38
   4   8   3    2.46    0.41
   4   8   3    2.53    0.33
   4   8   3    3.12    0.41
  -4   8  -3    2.46    0.52
  -4   8  -3    2.54    0.51
   4   8   3    3.00    0.43
   4   8   3    2.91    0.63
   5  -8   3    1.81    0.60
   5  -8   3    1.63    0.58
   5  -8   3    2.01    0.65
   5  -8   3    2.19    0.53
   5  -8   3    0.82    0.55
   5  -8   3    2.91    0.65
   5   8   3    1.22    0.44
   5   8   3    1.19    0.39
  -5   8  -3    0.92    0.54
   5   8   3    2.11    0.35
   5   8   3    1.34    0.63
   5   8   3    2.97    0.44
  -5   8  -3    2.11    0.59
   5   8   3    3.28    0.38
   6  -8   3    0.97    0.79
   6  -8   3    0.92    0.69
   6  -8   3    1.56    0.66
   6  -8   3    0.09    0.67
   6   8   3    1.17    0.46
   6   8   3    0.90    0.46
   6   8   3    1.46    0.79
   6   8   3    1.44    0.78
  -6   8  -3    0.81    0.48
   6  -9  -3   12.13    1.42
   6  -9  -3   11.63    1.27
   6  -9  -3   10.80    1.18
   6  -9  -3   11.70    1.15
   6   9  -3   11.41    1.00
  -6   9   3    9.99    1.04
   6   9  -3   11.07    1.04
   6   9  -3   10.98    0.90
   6   9  -3   12.63    1.51
   5  -9  -3   17.94    1.21
   5  -9  -3   17.05    1.13
   5  -9  -3   16.10    1.24
   5  -9  -3   16.28    1.31
   5  -9  -3   15.90    1.22
  -5   9   3   15.32    1.01
   5   9  -3   15.46    0.75
   5   9  -3   14.17    0.93
   5   9  -3   15.61    0.99
   5   9  -3   15.91    0.89
  -5   9   3   16.31    1.13
   5   9  -3   15.47    0.76
   5   9  -3   13.76    0.94
   4  -9  -3    0.88    0.63
  -4  -9   3    0.47    0.34
   4  -9  -3    0.05    0.45
   4  -9  -3    0.17    0.40
   4  -9  -3   -0.50    0.47
   4  -9  -3   -0.10    0.42
   4  -9  -3   -0.62    0.53
   4   9  -3   -0.27    0.34
  -4   9   3   -0.53    0.38
   4   9  -3    0.24    0.32
   4   9  -3    0.26    0.35
   4   9  -3   -0.18    0.37
   4   9  -3    0.62    0.40
   4   9  -3    0.30    0.37
  -4   9   3   -0.19    0.51
   3  -9  -3   18.74    0.99
  -3  -9   3   20.89    0.90
   3  -9  -3   16.69    1.33
  -3  -9   3   19.48    0.90
   3  -9  -3   19.45    1.02
   3  -9  -3   20.49    1.16
   3  -9  -3   18.94    1.11
   3  -9  -3   20.71    0.97
   3   9  -3   18.63    0.87
   3   9  -3   19.60    0.89
  -3   9   3   19.09    1.02
  -3   9   3   18.35    1.08
   3   9  -3   19.34    0.96
  -3   9   3   18.13    1.00
   3   9  -3   20.57    0.94
   3   9  -3   19.12    0.90
   3   9  -3   18.98    0.93
   2  -9  -3    4.06    0.51
  -2  -9   3    3.60    0.49
   2  -9  -3    4.17    0.57
   2  -9  -3    4.88    0.56
  -2  -9   3    3.90    0.42
   2  -9  -3    4.72    0.61
   2   9  -3    4.45    0.50
   2   9  -3    3.88    0.48
  -2   9   3    4.29    0.54
   2   9  -3    3.91    0.48
  -2   9   3    4.41    0.58
   2   9  -3    4.38    0.51
   2   9  -3    4.78    0.52
  -2   9   3    3.71    0.47
   2   9  -3    4.56    0.59
  -1  -9   3    1.02    0.38
   1  -9  -3    1.46    0.43
  -1  -9   3    1.23    0.32
   1  -9  -3    1.75    0.41
   1  -9  -3    0.64    0.39
  -1  -9   3    1.17    0.39
   1  -9  -3    1.60    0.28
   1   9  -3    0.71    0.35
   1   9  -3    1.94    0.43
  -1   9   3    1.23    0.40
  -1   9   3    1.23    0.44
   1   9  -3    1.68    0.41
   1   9  -3    0.94    0.35
  -1   9   3    1.48    0.36
   1   9  -3    1.00    0.36
   1   9  -3    1.41    0.36
   0  -9   3    3.11    0.40
   0  -9   3    4.43    0.52
   0  -9  -3    4.10    0.43
   0  -9  -3    3.74    0.26
   0  -9   3    2.79    0.44
   0  -9  -3    4.06    0.50
   0  -9  -3    3.27    0.48
   0  -9   3    3.60    0.33
   0   9   3    3.37    0.46
   0   9   3    3.24    0.43
   0   9   3    4.96    0.53
   0   9   3    3.44    0.45
   0   9  -3    3.54    0.47
   0   9   3    3.93    0.46
   0   9  -3    3.32    0.44
   0   9  -3    3.07    0.42
   0   9  -3    3.70    0.47
   0   9  -3    3.81    0.47
   1  -9   3   47.41    1.69
   1  -9   3   46.83    1.65
   1  -9   3   46.47    1.69
  -1  -9  -3   45.72    1.62
   1  -9   3   45.53    1.57
  -1  -9  -3   47.72    1.66
   1  -9   3   44.95    1.53
   1  -9   3   49.32    1.76
  -1  -9  -3   45.74    1.51
   1   9   3   45.74    1.64
   1   9   3   46.43    1.60
   1   9   3   45.58    1.64
  -1   9  -3   45.73    1.66
  -1   9  -3   45.60    1.67
   1   9   3   46.65    1.63
  -1   9  -3   43.08    1.82
   1   9   3   47.39    1.62
  -1   9  -3   47.54    1.66
   2  -9   3   67.98    2.24
  -2  -9  -3   69.23    2.24
  -2  -9  -3   69.19    2.08
  -2  -9  -3   64.25    2.11
   2  -9   3   71.15    2.27
   2  -9   3   71.65    2.36
   2  -9   3   69.23    2.30
   2  -9   3   69.40    2.35
   2   9   3   70.81    2.22
   2   9   3   72.26    2.25
   2   9   3   72.55    2.27
  -2   9  -3   71.32    2.34
   2   9   3   69.83    2.23
   2   9   3   69.16    2.25
  -2   9  -3   70.24    2.31
  -2   9  -3   69.98    2.33
  -2   9  -3   71.51    2.34
   3  -9   3    8.34    0.80
   3  -9   3    8.73    0.93
   3  -9   3    8.97    0.75
  -3  -9  -3    8.99    0.66
   3  -9   3    8.56    0.82
   3  -9   3    8.43    0.83
  -3  -9  -3    8.06    0.65
   3   9   3    9.94    0.71
   3   9   3    9.45    0.90
   3   9   3    8.42    0.73
  -3   9  -3    9.46    0.85
  -3   9  -3    9.04    0.84
   3   9   3    9.18    0.62
  -3   9  -3    9.74    0.81
   3   9   3    8.86    0.66
   3   9   3    9.00    0.72
  -3   9  -3    7.92    0.82
   4  -9   3    2.39    0.55
   4  -9   3    1.39    0.59
   4  -9   3    1.29    0.57
   4  -9   3    2.30    0.56
  -4  -9  -3    0.94    0.40
   4  -9   3    1.98    0.71
   4  -9   3    1.56    0.58
  -4   9  -3    1.10    0.50
   4   9   3    1.61    0.45
  -4   9  -3    2.29    0.63
   4   9   3    1.22    0.64
   4   9   3    1.82    0.37
   4   9   3    1.84    0.44
   4   9   3    2.24    0.45
   4   9   3    1.79    0.48
   5  -9   3    1.31    0.70
   5  -9   3    2.23    0.66
   5  -9   3    3.14    0.67
   5  -9   3    1.69    0.66
   5  -9   3    2.26    0.73
   5   9   3    1.41    0.43
   5   9   3    2.58    0.53
  -5   9  -3    2.53    0.56
  -5   9  -3    1.95    0.66
   5   9   3    1.49    0.54
   5   9   3    2.26    0.36
   5   9   3    1.85    0.52
   5   9   3    1.98    0.84
   6  -9   3    9.84    1.07
   6  -9   3    8.85    1.20
   6  -9   3    7.70    1.05
   6   9   3    9.36    1.24
   6   9   3    9.89    1.00
  -6   9  -3    9.17    1.02
   5 -10  -3   16.46    1.41
   5 -10  -3   20.27    1.37
   5 -10  -3   18.23    1.25
   5 -10  -3   16.64    1.50
   5  10  -3   14.42    1.00
   5  10  -3   16.30    1.14
   5  10  -3   15.70    0.88
   5  10  -3   15.08    1.17
   5  10  -3   16.30    1.13
   5  10  -3   15.18    0.88
  -5  10   3   17.65    1.18
   4 -10  -3   -0.51    0.50
   4 -10  -3    0.68    0.55
   4 -10  -3   -0.20    0.60
   4 -10  -3   -1.18    0.45
   4 -10  -3   -0.07    0.59
  -4  10   3   -0.43    0.53
   4  10  -3    0.16    0.54
   4  10  -3   -0.13    0.45
   4  10  -3   -0.84    0.48
   4  10  -3   -0.34    0.44
   4  10  -3    0.35    0.51
  -4  10   3   -1.39    0.73
   4  10  -3   -0.20    0.38
   3 -10  -3    7.13    0.78
  -3 -10   3    7.11    0.65
   3 -10  -3    7.57    0.75
   3 -10  -3    6.82    0.78
   3 -10  -3    7.20    0.86
   3 -10  -3    7.09    0.84
   3 -10  -3    6.73    0.76
   3  10  -3    6.54    0.62
   3  10  -3    6.61    0.70
   3  10  -3    6.76    0.88
   3  10  -3    6.48    0.66
   3  10  -3    6.97    0.80
  -3  10   3    7.53    0.79
   3  10  -3    6.01    0.67
  -3  10   3    7.43    0.84
  -3  10   3    7.35    0.79
  -3  10   3    5.75    0.67
  -2 -10   3    0.93    0.46
  -2 -10   3    0.67    0.29
   2 -10  -3    0.19    0.44
   2 -10  -3    0.41    0.89
   2 -10  -3    0.86    0.48
   2 -10  -3    0.51    0.35
   2 -10  -3    0.87    0.53
   2  10  -3    1.12    0.41
  -2  10   3    0.44    0.47
  -2  10   3    0.76    0.41
   2  10  -3    0.56    0.40
   2  10  -3    0.74    0.76
   2  10  -3    0.54    0.38
   2  10  -3    0.44    0.43
  -2  10   3    0.88    0.45
   2  10  -3    0.74    0.42
  -2  10   3    1.24    0.50
  -2  10   3    0.77    0.50
  -1 -10   3   25.71    1.19
   1 -10  -3   26.05    1.16
  -1 -10   3   25.09    1.07
  -1 -10   3   25.22    1.18
   1 -10  -3   23.06    1.26
   1 -10  -3   25.40    1.25
   1 -10  -3   28.24    0.95
   1  10  -3   26.86    1.19
  -1  10   3   24.67    1.16
  -1  10   3   26.23    1.19
   1  10  -3   26.37    1.13
   1  10  -3   25.40    1.19
   1  10  -3   26.89    1.18
   1  10  -3   24.93    1.16
  -1  10   3   26.79    1.21
   0 -10  -3   30.61    1.34
   0 -10   3   30.33    1.35
   0 -10  -3   29.14    1.34
   0 -10  -3   29.37    1.32
   0 -10  -3   30.00    0.93
   0 -10   3   29.71    0.98
   0 -10   3   31.45    1.34
   0 -10   3   29.52    1.32
   0  10   3   31.01    1.30
   0  10  -3   30.79    1.31
   0  10   3   30.93    1.28
   0  10  -3   28.27    1.27
   0  10   3   29.14    1.30
   0  10  -3   29.55    1.26
   0  10  -3   31.80    1.31
   0  10   3   29.28    1.29
   0  10   3   30.60    1.28
   0  10  -3   31.01    1.30
   1 -10   3  141.03    4.16
  -1 -10  -3  141.43    4.17
   1 -10   3  144.46    4.23
   1 -10   3  139.59    4.01
   1 -10   3  133.13    4.28
   1 -10   3  140.72    4.23
  -1 -10  -3  141.09    4.17
   1 -10   3  139.83    4.09
   1  10   3  140.94    4.16
   1  10   3  139.15    4.17
  -1  10  -3  126.46    4.42
  -1  10  -3  139.01    4.19
  -1  10  -3  145.51    4.23
   1  10   3  138.01    4.13
   1  10   3  139.27    4.17
  -1  10  -3  134.99    4.17
   1  10   3  140.24    4.13
   2 -10   3    0.21    0.52
   2 -10   3   -0.19    0.51
   2 -10   3    0.54    0.38
   2 -10   3    0.01    0.53
  -2 -10  -3    0.43    0.45
  -2 -10  -3    0.41    0.28
  -2 -10  -3   -0.06    0.44
   2 -10   3    0.33    0.45
   2 -10   3    0.68    0.40
   2 -10   3    0.48    0.44
  -2  10  -3    0.45    0.41
   2  10   3   -0.11    0.42
   2  10   3    0.21    0.47
  -2  10  -3   -0.48    0.43
   2  10   3   -0.70    0.31
  -2  10  -3    0.04    0.46
  -2  10  -3    0.67    0.47
   2  10   3    0.40    0.41
  -2  10  -3    0.99    0.52
   2  10   3    0.46    0.40
   3 -10   3    3.31    0.54
  -3 -10  -3    2.17    0.59
   3 -10   3    1.68    0.63
   3 -10   3    1.79    0.59
   3 -10   3    2.84    0.58
   3 -10   3    3.47    0.58
   3  10   3    2.86    0.52
   3  10   3    2.20    0.66
  -3  10  -3    3.16    0.68
  -3  10  -3    2.63    0.68
  -3  10  -3    3.08    0.62
  -3  10  -3    2.21    0.59
   3  10   3    2.20    0.49
   3  10   3    2.80    0.46
   3  10   3    3.16    0.52
   3  10   3    1.72    0.56
  -3  10  -3    3.47    0.61
   4 -10   3    2.06    0.72
   4 -10   3    5.38    0.72
   4 -10   3    3.98    0.69
   4 -10   3    4.15    0.84
   4 -10   3    3.55    0.73
   4  10   3    3.81    0.58
  -4  10  -3    2.97    0.64
   4  10   3    3.95    0.71
   4  10   3    4.54    0.58
   4  10   3    4.32    0.68
   4  10   3    3.78    0.48
   4  10   3    3.57    0.88
   5 -10   3    1.95    0.75
   5 -10   3    3.68    0.74
   5 -10   3    3.51    0.86
   5 -10   3    2.91    0.92
   5  10   3    2.65    0.73
   5  10   3    1.72    0.98
   5  10   3    2.86    0.64
   5  10   3    2.52    0.45
   5  10   3    1.94    0.71
  -5  10  -3    1.78    0.69
   4 -11  -3    3.44    0.87
   4 -11  -3    1.16    0.62
   4 -11  -3    2.26    0.94
   4 -11  -3    2.15    0.70
   4 -11  -3    3.00    0.81
   4  11  -3    2.40    0.77
   4  11  -3    0.84    0.53
  -4  11   3    1.03    0.71
   4  11  -3    2.55    0.65
   4  11  -3    1.55    0.70
   4  11  -3    3.30    0.78
   3 -11  -3    9.45    0.86
   3 -11  -3   10.53    1.19
   3 -11  -3    9.95    1.11
   3 -11  -3   10.52    1.10
  -3  11   3    9.20    1.01
   3  11  -3    9.36    0.93
   3  11  -3   11.10    0.99
   3  11  -3    9.15    0.91
  -3  11   3    8.90    1.03
   3  11  -3    9.92    0.84
   3  11  -3    9.53    1.08
   3  11  -3    9.72    1.09
   2 -11  -3    7.98    0.96
   2 -11  -3    7.70    0.86
   2 -11  -3    6.67    0.84
   2 -11  -3    7.17    0.69
   2  11  -3    7.26    1.00
  -2  11   3    7.53    0.84
  -2  11   3    7.30    0.84
   2  11  -3    6.98    0.73
   2  11  -3    7.18    0.71
   2  11  -3    8.12    0.79
  -2  11   3    5.91    0.70
   2  11  -3    8.39    0.96
   2  11  -3    7.67    0.75
   1 -11  -3   -0.51    0.60
  -1 -11   3    0.45    0.41
   1 -11  -3    0.68    0.64
  -1 -11   3    0.07    0.49
   1 -11  -3    0.88    0.49
   1 -11  -3    1.36    0.59
  -1  11   3    0.56    0.47
  -1  11   3    1.37    0.56
  -1  11   3    0.27    0.88
   1  11  -3    0.36    0.48
   1  11  -3    0.23    0.54
   1  11  -3    0.14    0.48
   1  11  -3    0.73    0.51
   1  11  -3    0.44    0.49
  -1  11   3    0.72    0.58
  -1  11   3    0.57    0.52
   0 -11  -3    0.79    0.42
   0 -11  -3    0.64    0.16
   0 -11  -3    1.25    0.58
   0 -11   3    0.22    0.54
   0 -11   3    0.55    0.77
   0 -11   3    0.74    0.45
   0 -11   3    0.64    0.21
   0 -11  -3    0.00    0.55
   0  11   3    1.08    0.55
   0  11  -3    0.79    0.50
   0  11  -3    0.61    0.56
   0  11  -3    1.27    0.50
   0  11   3    0.61    0.48
   0  11   3    0.15    0.54
   0  11  -3    0.73    0.54
   0  11   3    0.51    0.54
   0  11   3    1.29    0.47
   0  11  -3    0.96    0.51
  -1 -11  -3    2.73    0.63
   1 -11   3    3.61    0.61
   1 -11   3    3.29    0.57
   1 -11   3    3.59    0.64
   1 -11   3    1.10    0.59
  -1 -11  -3    2.27    0.57
   1 -11   3    2.41    0.79
   1  11   3    2.83    0.60
  -1  11  -3    2.69    0.59
   1  11   3    2.84    0.64
   1  11   3    3.31    0.57
  -1  11  -3    2.79    0.62
   1  11   3    1.75    0.57
  -1  11  -3    2.74    0.64
  -1  11  -3    2.90    0.67
   1  11   3    1.69    0.49
   2 -11   3   -0.22    0.55
   2 -11   3    0.65    0.44
   2 -11   3    0.95    0.47
  -2 -11  -3   -0.84    0.47
   2 -11   3   -0.42    0.60
   2 -11   3    0.48    0.52
  -2  11  -3   -0.50    0.59
  -2  11  -3    0.17    0.56
   2  11   3    1.07    0.58
   2  11   3    0.11    0.59
   2  11   3    0.32    0.50
   2  11   3    0.90    0.46
   2  11   3    1.87    0.58
  -2  11  -3    0.88    0.57
   3 -11   3    0.74    0.58
   3 -11   3    0.37    0.61
   3 -11   3    0.88    0.67
   3 -11   3    0.48    0.53
   3 -11   3   -0.44    0.68
   3  11   3    0.18    0.62
   3  11   3    1.01    0.45
  -3  11  -3    1.18    0.66
   3  11   3    0.91    0.66
   3  11   3    1.17    0.56
   3  11   3    1.15    0.67
  -3  11  -3    0.71    0.76
   3  11   3    0.35    0.52
   4 -11   3    1.49    0.79
   4 -11   3    3.98    0.83
   4 -11   3    3.16    1.07
   4 -11   3    2.44    0.71
   4 -11   3    2.93    0.82
  -4  11  -3    3.16    0.79
   4  11   3    2.31    0.68
   4  11   3    2.41    0.85
   4  11   3    4.23    0.98
   4  11   3    3.11    0.54
   3 -12  -3   17.14    1.62
   3 -12  -3   17.31    1.15
   3 -12  -3   17.59    1.47
   3 -12  -3   15.77    1.77
  -3  12   3   15.73    1.41
  -3  12   3   17.44    1.36
   3  12  -3   18.47    1.41
   3  12  -3   18.61    1.55
   3  12  -3   16.51    1.12
   3  12  -3   18.42    1.36
   2 -12  -3    3.36    0.52
   2 -12  -3    3.51    0.97
   2 -12  -3    4.21    0.80
   2  12  -3    3.98    0.66
   2  12  -3    3.31    0.73
  -2  12   3    3.58    0.74
  -2  12   3    3.19    0.93
  -2  12   3    4.13    0.73
   2  12  -3    3.82    0.76
   1 -12  -3   42.08    1.91
  -1 -12   3   39.54    1.57
   1 -12  -3   40.06    1.68
   1 -12  -3   39.41    1.32
  -1  12   3   39.60    1.91
   1  12  -3   41.10    1.78
  -1  12   3   39.65    1.79
   1  12  -3   41.25    1.78
   1  12  -3   40.79    1.77
  -1  12   3   41.18    1.80
   1  12  -3   40.17    1.76
   0 -12  -3    5.34    0.82
   0 -12   3    6.21    0.87
   0 -12   3    5.95    0.75
   0 -12  -3    4.63    0.63
   0  12  -3    6.21    0.81
   0  12  -3    5.81    0.85
   0  12   3    5.56    0.75
   0  12   3    5.46    0.73
   0  12  -3    5.28    0.99
   0  12   3    6.13    1.53
   0  12  -3    6.82    0.80
   1 -12   3    9.90    1.08
   1 -12   3    8.79    1.06
  -1 -12  -3    9.57    0.86
   1 -12   3   10.14    0.70
  -1  12  -3    9.81    1.05
  -1  12  -3   11.39    1.16
   1  12   3    9.99    1.12
   1  12   3    9.57    1.00
   1  12   3    9.36    1.06
  -1  12  -3   10.55    1.18
   2 -12   3    3.23    0.74
   2 -12   3    2.56    0.88
   2 -12   3    2.55    0.59
  -2 -12  -3    3.35    0.70
   2 -12   3    2.26    0.89
  -2  12  -3    4.43    0.81
  -2  12  -3    3.37    0.86
   2  12   3    2.98    0.62
  -2  12  -3    3.11    0.72
   2  12   3    3.44    0.79
   3 -12   3    0.97    0.64
   3 -12   3    0.67    0.98
   3 -12   3    1.73    0.70
   3 -12   3    1.26    0.84
   3 -12   3    2.01    0.82
  -3  12  -3    1.37    0.80
   3  12   3    0.66    0.71
   3  12   3    1.46    0.78
   3  12   3    1.17    0.54
  -3  12  -3    0.10    0.71
   2 -13  -3    1.01    0.96
   2 -13  -3   -0.27    0.85
  -2  13   3    0.87    0.85
  -2  13   3   -1.56    1.10
   2  13  -3    0.05    0.86
   1 -13  -3    0.83    0.70
  -1 -13   3    1.26    0.58
   1 -13  -3    0.82    0.91
  -1  13   3   -0.21    0.80
  -1  13   3    1.01    0.92
   1  13  -3    1.23    0.82
   1  13  -3   -0.13    0.67
   0 -13  -3    1.61    0.65
   0 -13   3    1.77    0.70
   0  13   3    1.38    0.74
   0  13  -3    2.48    0.84
   0  13  -3    1.26    0.79
   0  13   3    1.09    0.79
  -1 -13  -3   -0.75    0.54
   1 -13   3    0.20    0.88
   1 -13   3   -1.14    0.75
  -1  13  -3    0.02    0.85
  -1  13  -3    0.15    0.79
   1  13   3   -0.47    0.69
   1  13   3    0.96    0.87
   2 -13   3    0.83    0.95
   2 -13   3    1.53    0.99
  -2  13  -3    1.08    1.10
   2  13   3    0.70    0.82
  -2  13  -3   -0.60    0.84
   8   0  -4    1.78    0.47
   8   0  -4    1.26    0.61
   8   0  -4    2.26    0.74
   8   0  -4    1.58    0.77
   7   0  -4    0.44    0.30
   7   0  -4    0.08    0.48
   7   0  -4   -0.11    0.48
   7   0  -4   -0.07    0.32
   7   0  -4    0.05    0.37
   6   0  -4   14.90    0.63
   6   0  -4   15.76    0.91
   6   0  -4   15.46    0.92
   6   0  -4   15.46    0.63
   6   0  -4   15.67    0.76
   6   0  -4   14.01    0.54
   6   0  -4   14.82    0.62
   6   0  -4   16.41    0.56
   5   0  -4   -0.06    0.13
   5   0  -4    0.01    0.19
   5   0  -4    0.06    0.15
   5   0  -4   -0.20    0.15
   5   0  -4   -0.13    0.15
   5   0  -4   -0.05    0.15
   5   0  -4    0.16    0.24
  -4   0   4    2.76    0.17
   4   0  -4    3.33    0.23
   4   0  -4    3.31    0.23
   4   0  -4    3.34    0.24
  -4   0   4    2.86    0.27
   4   0  -4    2.73    0.29
  -4   0   4    2.81    0.20
   4   0  -4    2.66    0.21
   4   0  -4    3.07    0.36
   4   0  -4    2.82    0.22
   3   0  -4   13.08    0.43
  -2   0   4  439.96   11.81
  -2   0   4  437.39   11.89
  -1   0   4   -0.01    0.04
   1   0  -4    0.08    0.06
   1   0  -4    0.01    0.06
  -1   0   4   -0.03    0.06
   1   0  -4   -0.02    0.05
  -1   0   4   -0.01    0.05
   1   0  -4    0.01    0.09
  -1   0   4    0.02    0.06
   1   0  -4    0.01    0.05
  -1   0   4   -0.05    0.08
   1   0  -4   -0.01    0.08
  -1   0   4   -0.01    0.06
   1   0  -4   -0.02    0.07
   0   0  -4  226.65    6.23
   0   0   4  229.19    6.27
   0   0   4  224.10    6.23
   0   0  -4  231.71    6.27
   0   0   4  235.56    6.25
   0   0  -4  233.77    6.25
   0   0   4  230.61    6.24
   0   0  -4  235.47    6.24
  -1   0  -4   -0.37    0.05
  -1   0  -4   -0.37    0.07
   1   0   4   -0.44    0.05
  -1   0  -4   -0.39    0.06
   1   0   4   -0.35    0.05
  -1   0  -4   -0.35    0.10
  -1   0  -4   -0.45    0.08
   1   0   4   -0.30    0.08
   1   0   4   -0.40    0.04
   1   0   4   -0.36    0.07
   1   0   4   -0.34    0.06
   2   0   4  247.10    6.74
  -2   0  -4  246.88    6.83
   2   0   4  248.68    6.84
  -2   0  -4  251.04    6.75
   2   0   4  245.86    6.73
   2   0   4  255.26    6.75
   2   0   4  249.43    6.75
  -2   0  -4  249.51    6.71
  -2   0  -4  243.94    6.73
  -2   0  -4  254.29    6.72
   3   0   4    0.17    0.10
   3   0   4    0.64    0.17
   3   0   4    0.79    0.12
   3   0   4    0.70    0.19
  -3   0  -4    0.39    0.16
   3   0   4    0.70    0.13
   3   0   4    0.42    0.10
  -3   0  -4    0.10    0.10
  -4   0  -4  111.22    3.28
   4   0   4  116.78    3.14
   4   0   4  110.80    3.29
  -4   0  -4  110.83    3.09
  -4   0  -4  115.92    3.12
   4   0   4  113.57    3.14
   4   0   4  112.94    3.13
   4   0   4  109.47    3.28
   4   0   4  114.99    3.14
   5   0   4   -0.02    0.16
  -5   0  -4   -0.26    0.14
   5   0   4    0.15    0.17
   5   0   4   -0.03    0.16
   5   0   4   -0.12    0.26
   5   0   4    0.04    0.15
   5   0   4    0.39    0.27
   6   0   4    3.04    0.48
   6   0   4    1.37    0.26
   6   0   4    1.55    0.28
   6   0   4    1.39    0.22
   6   0   4    2.78    0.31
   6   0   4    2.04    0.45
   7   0   4    0.66    0.60
   7   0   4   -0.21    0.36
   7   0   4   -0.11    0.47
   7   0   4   -0.31    0.48
   7   0   4    0.32    0.34
   8   0   4   -0.38    0.83
   8   0   4    0.81    0.75
   8   0   4    0.34    0.77
   8   0   4    0.35    0.78
   8  -1  -4   23.59    1.34
   8  -1  -4   24.85    1.14
   8  -1  -4   23.70    1.63
   8  -1  -4   22.06    1.65
   8   1  -4   25.87    1.28
   8   1  -4   22.19    1.50
   8   1  -4   23.13    1.43
   7  -1  -4    1.69    0.38
   7  -1  -4    1.70    0.47
   7  -1  -4    1.95    0.61
   7  -1  -4    1.61    0.28
   7  -1  -4    1.27    0.42
   7   1  -4    2.29    0.54
   7   1  -4    2.29    0.47
   7   1  -4    1.84    0.32
   7   1  -4    2.62    0.42
   7   1  -4    1.35    0.57
   7   1  -4    1.75    0.32
   6  -1  -4   88.94    2.68
   6  -1  -4   84.41    2.58
   6  -1  -4   85.33    2.57
   6  -1  -4   89.70    2.57
   6  -1  -4   85.20    3.42
   6  -1  -4   91.50    2.54
   6   1  -4   89.89    2.49
   6   1  -4   86.79    2.48
   6   1  -4   88.85    2.79
   6   1  -4   87.48    2.59
   6   1  -4   90.55    2.65
   6   1  -4   87.27    2.80
   5  -1  -4   18.92    0.71
   5  -1  -4   19.13    0.69
   5  -1  -4   18.61    0.70
   5  -1  -4   18.84    0.70
   5  -1  -4   19.27    0.79
   5  -1  -4   18.47    0.91
   5   1  -4   20.03    0.74
   5   1  -4   19.72    0.90
   5   1  -4   19.00    0.62
   5   1  -4   19.01    0.75
   5   1  -4   18.90    0.87
  -5   1   4   18.49    0.62
   5   1  -4   18.86    0.61
  -5   1   4   19.57    0.86
   4  -1  -4   44.82    1.33
   4  -1  -4   44.07    1.49
   4  -1  -4   43.17    1.31
   4  -1  -4   42.59    1.37
   4  -1  -4   45.04    1.33
   4  -1  -4   44.91    1.33
   4   1  -4   44.35    1.34
   4   1  -4   43.32    1.24
   4   1  -4   43.55    1.24
   4   1  -4   44.43    1.25
  -4   1   4   44.85    1.28
   4   1  -4   42.57    1.47
   4   1  -4   41.55    1.34
   4   1  -4   43.86    1.25
  -4   1   4   43.20    1.37
  -4   1   4   44.08    1.31
   4   1  -4   44.24    1.44
   3  -1  -4   98.57    2.66
   3  -1  -4   90.50    2.67
   3  -1  -4   91.96    2.69
   3  -1  -4   91.05    2.68
  -3  -1   4   94.28    2.77
  -3  -1   4   99.57    2.60
  -3  -1   4   95.76    2.61
   3  -1  -4   88.62    2.77
   3  -1  -4   89.11    2.66
  -3   1   4   95.81    2.70
   3   1  -4   93.78    2.73
   3   1  -4  103.21    2.63
   3   1  -4  101.50    2.80
  -3   1   4   98.88    2.65
   3   1  -4   93.17    2.61
   3   1  -4   99.57    2.61
  -3   1   4   91.55    2.81
   3   1  -4   96.42    2.65
   3   1  -4   98.56    2.61
   2  -1  -4   13.90    0.53
  -2  -1   4   13.44    0.51
  -2  -1   4   13.93    0.43
   2  -1  -4   13.82    0.47
   2  -1  -4   13.28    0.47
   2  -1  -4   13.88    0.46
  -2  -1   4   13.12    0.44
   2  -1  -4   13.63    0.47
   2  -1  -4   13.40    0.48
  -2   1   4   13.98    0.56
  -2   1   4   13.57    0.48
  -2   1   4   13.79    0.45
  -2   1   4   13.68    0.44
  -2   1   4   13.56    0.47
   2   1  -4   13.57    0.43
   2   1  -4   12.97    0.52
   2   1  -4   14.23    0.49
   2   1  -4   13.82    0.43
   2   1  -4   13.25    0.43
   1  -1  -4  162.53    4.35
   1  -1  -4  166.35    4.38
  -1  -1   4  165.02    4.35
   1  -1  -4  166.71    4.38
   1  -1  -4  165.72    4.39
   1  -1  -4  164.40    4.36
  -1  -1   4  154.53    4.35
  -1  -1   4  153.92    4.41
  -1  -1   4  157.12    4.36
  -1  -1   4  158.05    4.36
   1  -1  -4  166.57    4.38
   1  -1  -4  159.87    4.39
   1   1  -4  169.65    4.36
  -1   1   4  160.30    4.36
  -1   1   4  139.20    4.37
  -1   1   4  162.00    4.40
  -1   1   4  165.28    4.37
   1   1  -4  150.71    4.39
   1   1  -4  161.15    4.35
   1   1  -4  157.86    4.35
  -1   1   4  166.50    4.39
   1   1  -4  153.34    4.36
  -1   1   4  158.09    4.37
  -1   1   4  163.54    4.38
   1   1  -4  158.17    4.36
   0  -1  -4   36.71    1.04
   0  -1  -4   36.32    1.04
   0  -1  -4   36.53    1.07
   0  -1   4   37.49    1.05
   0  -1   4   35.36    1.04
   0  -1  -4   35.60    1.03
   0  -1   4   35.19    1.01
   0  -1  -4   34.21    1.01
   0  -1   4   36.66    1.04
   0  -1   4   35.01    1.02
   0  -1   4   36.29    1.04
   0  -1   4   36.70    1.11
   0  -1  -4   34.91    1.06
   0  -1   4   36.32    1.03
   0   1   4   36.70    1.04
   0   1  -4   36.74    1.04
   0   1  -4   35.85    1.04
   0   1   4   36.42    1.05
   0   1  -4   36.51    1.02
   0   1  -4   36.93    1.04
   0   1  -4   35.77    1.11
   0   1  -4   35.35    1.03
   0   1  -4   35.46    1.05
   0   1   4   35.70    1.02
   0   1   4   35.26    1.03
   0   1   4   36.87    1.04
   0   1   4   37.56    1.07
  -1  -1  -4   -0.04    0.06
   1  -1   4   -0.16    0.08
   1  -1   4   -0.16    0.08
   1  -1   4   -0.08    0.07
  -1  -1  -4   -0.13    0.11
   1  -1   4   -0.11    0.09
  -1  -1  -4    0.00    0.07
   1  -1   4   -0.22    0.08
   1  -1   4   -0.07    0.07
  -1   1  -4   -0.08    0.10
   1   1   4   -0.03    0.07
   1   1   4   -0.17    0.09
  -1   1  -4   -0.09    0.08
  -1   1  -4   -0.11    0.08
  -1   1  -4   -0.04    0.07
  -1   1  -4   -0.09    0.08
  -1   1  -4   -0.07    0.07
  -1   1  -4    0.03    0.09
   1   1   4   -0.11    0.06
   2  -1   4   72.08    2.03
   2  -1   4   69.19    2.10
   2  -1   4   71.99    2.02
   2  -1   4   70.36    2.02
  -2  -1  -4   72.59    2.10
   2  -1   4   73.20    2.07
  -2  -1  -4   70.44    1.98
   2  -1   4   73.01    2.03
   2  -1   4   71.04    2.08
  -2  -1  -4   70.89    1.99
  -2   1  -4   71.99    2.08
   2   1   4   72.57    1.98
   2   1   4   72.31    1.99
  -2   1  -4   73.32    2.01
  -2   1  -4   71.75    1.99
  -2   1  -4   70.23    2.08
   2   1   4   72.23    2.10
   2   1   4   69.92    1.99
  -2   1  -4   72.81    2.01
   2   1   4   71.40    1.98
   3  -1   4    7.52    0.41
   3  -1   4    5.48    0.29
   3  -1   4    6.02    0.39
  -3  -1  -4    5.83    0.23
   3   1   4    5.81    0.39
  -3   1  -4    6.14    0.37
   3   1   4    5.67    0.24
   3   1   4    6.08    0.36
  -3   1  -4    5.77    0.22
   3   1   4    5.61    0.25
   4  -1   4  126.00    3.65
  -4  -1  -4  127.64    3.43
  -4  -1  -4  125.69    3.71
   4  -1   4  128.15    3.53
   4  -1   4  120.18    3.63
   4  -1   4  126.53    3.52
   4  -1   4  129.81    3.53
   4  -1   4  128.88    3.52
  -4  -1  -4  126.19    3.42
   4   1   4  122.24    3.64
  -4   1  -4  126.29    3.61
  -4   1  -4  128.83    3.48
   4   1   4  125.37    3.45
   4   1   4  126.18    3.46
  -4   1  -4  126.56    3.51
   4   1   4  128.01    3.46
   4   1   4  121.04    3.45
   4   1   4  124.95    3.63
   5  -1   4   86.44    2.51
   5  -1   4   82.70    2.65
   5  -1   4   88.23    2.51
   5  -1   4   90.01    2.70
   5  -1   4   90.51    2.51
   5  -1   4   87.03    2.52
   5   1   4   82.94    2.41
   5   1   4   86.13    2.44
   5   1   4   87.25    2.45
   5   1   4   87.19    2.67
   5   1   4   88.75    2.42
   5   1   4   85.56    2.66
  -5   1  -4   88.48    2.47
   6  -1   4    0.41    0.28
   6  -1   4    1.04    0.27
   6  -1   4    0.86    0.45
   6  -1   4    0.71    0.47
   6  -1   4    1.22    0.25
   6  -1   4    2.14    0.46
   6  -1   4    0.31    0.23
   6   1   4    1.28    0.40
   6   1   4    0.37    0.41
   6   1   4    0.49    0.22
   6   1   4    2.15    0.45
   7  -1   4    8.54    0.91
   7  -1   4    9.24    1.09
   7  -1   4    9.15    0.58
   7  -1   4    8.71    0.56
   7  -1   4    8.33    0.69
   7  -1   4    9.76    0.98
   7   1   4    9.20    0.83
   7   1   4   10.75    0.97
   7   1   4    8.89    0.63
   7   1   4    9.12    1.09
   7   1   4    8.39    0.61
   7   1   4   10.05    0.92
   8  -1   4   10.96    1.11
   8  -1   4   12.69    1.74
   8  -1   4   10.34    0.98
   8  -1   4   10.05    1.23
   8   1   4   10.23    1.23
   8   1   4    9.23    1.03
   8   1   4   11.50    1.12
   8   1   4   11.77    1.18
   8  -2  -4    7.71    1.08
   8  -2  -4    6.70    0.69
   8  -2  -4    6.12    0.64
   8  -2  -4    7.69    0.88
   8  -2  -4    8.50    0.75
   8   2  -4    9.42    0.92
   8   2  -4    8.23    0.92
   7  -2  -4    5.85    0.57
   7  -2  -4    6.14    0.57
   7  -2  -4    5.69    0.64
   7  -2  -4    5.49    0.80
   7  -2  -4    5.85    0.61
   7  -2  -4    6.30    0.67
   7   2  -4    5.37    0.69
   7   2  -4    6.13    0.67
   7   2  -4    5.48    0.67
   7   2  -4    5.94    0.68
   6  -2  -4    3.08    0.36
   6  -2  -4    3.31    0.41
   6  -2  -4    3.40    0.38
   6  -2  -4    2.97    0.38
   6  -2  -4    3.69    0.57
   6  -2  -4    3.97    0.47
   6   2  -4    3.51    0.48
   6   2  -4    4.10    0.44
  -6   2   4    3.24    0.33
   6   2  -4    3.11    0.41
   6   2  -4    2.87    0.44
   5  -2  -4   17.35    0.90
   5  -2  -4   16.55    0.68
   5  -2  -4   15.22    0.67
   5  -2  -4   12.91    0.65
   5  -2  -4   16.47    0.74
   5  -2  -4   14.62    0.67
   5   2  -4   18.65    0.80
   5   2  -4   16.50    0.76
  -5   2   4   16.05    0.83
   5   2  -4   18.04    0.75
  -5   2   4   16.28    0.62
   5   2  -4   16.08    0.67
   4  -2  -4    5.33    0.35
   4  -2  -4    4.63    0.48
   4  -2  -4    5.17    0.36
   4  -2  -4    5.05    0.36
   4  -2  -4    4.77    0.34
   4  -2  -4    5.29    0.38
  -4   2   4    5.04    0.33
   4   2  -4    4.99    0.21
   4   2  -4    4.71    0.39
  -4   2   4    5.04    0.31
   4   2  -4    4.90    0.31
   4   2  -4    4.43    0.38
   3  -2  -4   40.80    1.23
   3  -2  -4   40.02    1.23
   3  -2  -4   40.48    1.25
  -3  -2   4   40.62    1.28
  -3  -2   4   40.81    1.13
   3  -2  -4   40.76    1.24
   3  -2  -4   39.67    1.33
   3  -2  -4   41.07    1.25
  -3  -2   4   40.34    1.12
   3   2  -4   39.83    1.15
   3   2  -4   38.49    1.28
  -3   2   4   41.02    1.18
   3   2  -4   40.16    1.17
   3   2  -4   40.33    1.14
  -3   2   4   40.59    1.19
   3   2  -4   39.55    1.23
   3   2  -4   40.32    1.13
   3   2  -4   39.61    1.13
  -3   2   4   39.86    1.26
   2  -2  -4    6.75    0.37
  -2  -2   4    7.35    0.33
   2  -2  -4    7.59    0.35
   2  -2  -4    7.11    0.34
   2  -2  -4    7.49    0.34
  -2  -2   4    7.61    0.28
   2  -2  -4    7.26    0.33
   2  -2  -4    7.60    0.34
   2   2  -4    7.31    0.29
  -2   2   4    7.18    0.33
  -2   2   4    7.46    0.34
  -2   2   4    7.26    0.32
  -2   2   4    7.45    0.33
  -2   2   4    7.22    0.35
   2   2  -4    7.52    0.28
  -2   2   4    7.20    0.40
   2   2  -4    7.28    0.29
   1  -2   4    0.24    0.10
   1  -2   4    0.39    0.11
   1  -2   4    0.39    0.11
  -1  -2  -4    0.34    0.12
   1  -2   4    0.16    0.09
  -1  -2  -4    0.38    0.09
   1  -2   4    0.31    0.10
   1  -2   4    0.25    0.10
  -1  -2  -4    0.40    0.09
  -1   2  -4    0.89    0.14
  -1   2  -4    0.36    0.11
   1   2   4    0.36    0.09
  -1   2  -4    0.30    0.14
  -1   2  -4    0.50    0.11
   1   2   4    0.34    0.12
   1   2   4    0.34    0.10
   1   2   4    0.46    0.09
  -1   2  -4    0.37    0.12
  -1   2  -4    0.36    0.11
  -1   2  -4    0.27    0.10
   1   2   4    0.42    0.10
   2  -2   4  281.17    7.49
   2  -2   4  258.52    7.56
   2  -2   4  270.82    7.50
   2  -2   4  282.86    7.50
   2  -2   4  281.56    7.55
  -2  -2  -4  280.82    7.58
  -2  -2  -4  283.98    7.43
   2  -2   4  277.61    7.50
   2  -2   4  272.43    7.54
  -2  -2  -4  266.51    7.44
   2   2   4  265.33    7.42
   2   2   4  272.58    7.43
   2   2   4  269.33    7.39
   2   2   4  269.56    7.46
  -2   2  -4  281.33    7.49
  -2   2  -4  278.98    7.48
   2   2   4  272.72    7.57
  -2   2  -4  271.55    7.55
  -2   2  -4  281.51    7.47
   2   2   4  277.54    7.43
  -2   2  -4  280.75    7.51
  -2   2  -4  280.55    7.54
   3  -2   4    5.03    0.32
   3  -2   4    5.20    0.38
  -3  -2  -4    6.53    0.25
   3  -2   4    5.25    0.33
   3  -2   4    7.18    0.45
  -3   2  -4    5.23    0.28
   3   2   4    6.62    0.26
   3   2   4    6.04    0.24
  -3   2  -4    6.58    0.39
   3   2   4    5.45    0.25
   3   2   4    6.75    0.27
   3   2   4    7.03    0.28
   3   2   4    5.76    0.41
   4  -2   4    1.66    0.24
   4  -2   4    2.16    0.26
   4  -2   4    1.71    0.24
   4  -2   4    1.58    0.28
   4  -2   4    2.32    0.26
   4  -2   4    2.12    0.34
  -4   2  -4    2.16    0.25
   4   2   4    2.01    0.17
  -4   2  -4    2.00    0.32
   4   2   4    2.24    0.25
   4   2   4    2.20    0.31
   4   2   4    1.97    0.18
   4   2   4    2.29    0.17
  -4   2  -4    2.16    0.30
   4   2   4    2.02    0.32
   4   2   4    1.93    0.19
   5  -2   4   17.52    0.87
   5  -2   4   18.62    0.90
   5  -2   4   18.02    0.76
   5  -2   4   19.28    0.75
   5  -2   4   18.57    0.75
   5  -2   4   18.63    0.76
   5   2   4   18.64    0.60
   5   2   4   18.66    0.84
   5   2   4   19.01    0.90
   5   2   4   18.38    0.62
   5   2   4   17.34    0.74
  -5   2  -4   18.35    0.72
   6  -2   4    9.44    0.62
   6  -2   4   10.13    0.59
   6  -2   4    9.25    0.63
   6  -2   4    9.48    0.78
   6  -2   4   10.13    0.94
   6  -2   4    9.41    0.78
   6  -2   4    8.56    0.59
   6   2   4    9.53    0.46
   6   2   4    9.53    0.61
   6   2   4    9.91    0.44
   6   2   4   10.45    0.87
   6   2   4    9.11    0.71
   6   2   4   10.02    0.79
  -6   2  -4   10.14    0.53
   7  -2   4    0.30    0.52
   7  -2   4   -0.29    0.57
   7  -2   4    0.23    0.36
   7  -2   4    0.11    0.44
   7  -2   4   -0.05    0.34
   7  -2   4   -0.07    0.38
   7  -2   4    0.29    0.53
   7   2   4   -0.52    0.50
   7   2   4    0.48    0.53
   7   2   4   -0.04    0.28
   7   2   4    0.24    0.30
   7   2   4    0.16    0.43
   7   2   4   -0.20    0.48
   8  -2   4    2.64    0.48
   8  -2   4    3.16    0.51
   8  -2   4    1.98    0.81
   8  -2   4    2.81    0.99
   8  -2   4    3.13    0.67
   8   2   4    2.59    0.65
   8   2   4    3.70    0.95
   8   2   4    2.79    0.86
   8   2   4    2.13    0.85
   8  -3  -4   31.25    2.13
   8  -3  -4   33.32    1.34
   8  -3  -4   33.78    1.66
   8  -3  -4   31.29    1.85
   8  -3  -4   33.56    1.50
   8   3  -4   32.45    1.59
   8   3  -4   32.60    1.55
   8   3  -4   34.00    1.46
   7  -3  -4    2.14    0.50
   7  -3  -4    1.76    0.43
   7  -3  -4    2.38    0.53
   7  -3  -4    1.81    0.49
   7  -3  -4    1.84    0.68
   7  -3  -4    1.94    0.53
   7   3  -4    3.06    0.50
   7   3  -4    2.11    0.53
   7   3  -4    2.09    0.52
   6  -3  -4   36.87    1.33
   6  -3  -4   39.88    1.62
   6  -3  -4   38.98    1.38
   6  -3  -4   37.41    1.34
   6  -3  -4   37.99    1.35
   6  -3  -4   38.87    1.42
   6   3  -4   38.43    1.32
   6   3  -4   39.10    1.42
   6   3  -4   37.22    1.39
   6   3  -4   40.77    1.45
  -6   3   4   37.44    1.25
   5  -3  -4   55.18    1.74
   5  -3  -4   54.04    1.77
   5  -3  -4   53.60    1.73
   5  -3  -4   56.41    1.74
   5  -3  -4   55.21    1.93
   5  -3  -4   54.65    1.74
   5   3  -4   56.01    1.74
  -5   3   4   54.48    1.67
   5   3  -4   54.54    1.79
   5   3  -4   51.75    1.76
   5   3  -4   55.49    1.68
   4  -3  -4    0.29    0.20
   4  -3  -4    0.65    0.27
   4  -3  -4    0.61    0.22
   4  -3  -4    0.84    0.24
   4  -3  -4    0.44    0.20
   4  -3  -4    0.65    0.21
  -4   3   4    0.82    0.23
  -4   3   4    0.61    0.17
  -4   3   4    0.61    0.20
   4   3  -4    0.85    0.22
   4   3  -4    0.47    0.18
   4   3  -4    0.72    0.18
  -4   3   4    0.72    0.22
  -4   3   4    0.53    0.15
   3  -3  -4    0.12    0.15
  -3  -3   4    0.23    0.08
   3  -3  -4   -0.11    0.14
  -3  -3   4    0.32    0.19
   3  -3  -4    0.01    0.13
   3  -3  -4    0.02    0.17
   3  -3  -4    0.16    0.14
   3  -3  -4    0.26    0.14
  -3  -3   4    0.21    0.08
   3   3  -4    0.09    0.09
   3   3  -4    0.09    0.10
  -3   3   4    0.02    0.13
   3   3  -4    0.22    0.08
   3   3  -4    0.28    0.10
   3   3  -4    0.20    0.10
  -3   3   4    0.21    0.13
  -3   3   4    0.05    0.13
  -3   3   4   -0.14    0.19
   3   3  -4    0.25    0.14
  -3   3   4    0.06    0.14
   3   3  -4    0.28    0.11
   2  -3  -4   37.72    1.20
  -2  -3   4   38.60    1.12
  -2  -3   4   38.27    1.12
   2  -3  -4   38.07    1.18
  -2  -3   4   37.47    1.11
   2  -3  -4   36.89    1.18
   2  -3  -4   36.49    1.22
   2  -3  -4   37.76    1.17
   2  -3  -4   37.88    1.19
  -2  -3   4   40.55    1.21
  -2   3   4   38.21    1.16
  -2   3   4   36.49    1.18
   2   3  -4   38.14    1.16
   2   3  -4   38.76    1.11
   2   3  -4   38.08    1.11
   2   3  -4   37.47    1.07
   2   3  -4   37.02    1.11
  -2   3   4   38.02    1.10
  -2   3   4   37.40    1.17
  -2   3   4   38.64    1.20
   2   3  -4   38.44    1.13
  -2   3   4   38.71    1.26
  -2   3   4   38.06    1.18
   1  -3  -4   73.59    2.11
  -1  -3   4   72.00    2.07
   1  -3  -4   74.83    2.10
  -1  -3   4   68.49    2.08
   1  -3  -4   72.28    2.11
   1  -3  -4   72.90    2.08
   1  -3  -4   73.01    2.09
   1  -3  -4   71.62    2.10
  -1  -3   4   83.98    2.25
  -1  -3   4   71.77    2.04
  -1  -3   4   73.26    2.05
  -1  -3   4   69.60    1.99
   1   3  -4   74.03    2.06
  -1   3   4   72.78    2.10
   1   3  -4   73.89    2.02
   1   3  -4   75.91    2.07
  -1   3   4   74.92    2.10
  -1   3   4   71.59    2.09
  -1   3   4   72.88    2.10
   1   3  -4   71.95    2.06
  -1   3   4   72.46    2.11
  -1   3   4   72.94    2.12
   1   3  -4   69.91    2.07
   1   3  -4   73.20    2.08
  -1   3   4   73.83    2.08
   0  -3   4  139.01    3.93
   0  -3  -4  139.41    3.93
   0  -3  -4  141.92    3.94
   0  -3   4  142.24    3.94
   0  -3   4  141.41    3.93
   0  -3  -4  138.58    3.87
   0  -3  -4  144.49    3.92
   0  -3   4  139.92    3.90
   0  -3   4  144.08    3.94
   0  -3   4  138.11    3.92
   0  -3  -4  144.07    3.95
   0   3  -4  143.32    3.93
   0   3   4  141.55    3.97
   0   3  -4  146.45    3.94
   0   3   4  142.97    3.90
   0   3   4  141.76    3.93
   0   3  -4  142.03    3.94
   0   3   4  146.29    3.95
   0   3   4  143.58    3.93
   0   3  -4  143.39    3.94
   0   3  -4  145.38    3.91
   0   3  -4  138.28    3.94
   0   3   4  145.47    3.93
  -1  -3  -4    9.95    0.38
  -1  -3  -4   10.24    0.40
   1  -3   4   10.01    0.42
   1  -3   4   10.30    0.43
  -1  -3  -4   10.52    0.39
   1  -3   4   10.65    0.43
   1  -3   4    9.75    0.42
  -1  -3  -4    9.99    0.33
  -1  -3  -4   10.98    0.45
   1  -3   4   10.52    0.44
   1  -3   4   10.34    0.43
  -1   3  -4    9.84    0.46
   1   3   4   11.80    0.33
  -1   3  -4   10.01    0.43
   1   3   4   10.01    0.47
  -1   3  -4   10.11    0.43
  -1   3  -4    9.49    0.51
   1   3   4   10.63    0.40
  -1   3  -4   10.77    0.43
   1   3   4    9.75    0.39
  -1   3  -4    9.83    0.42
   1   3   4    9.67    0.38
  -1   3  -4   10.37    0.44
   1   3   4   10.19    0.41
   2  -3   4  434.86   11.72
  -2  -3  -4  422.98   11.65
   2  -3   4  446.27   11.73
  -2  -3  -4  434.25   11.65
   2  -3   4  439.98   11.73
   2  -3   4  434.53   11.77
   2  -3   4  417.44   11.81
   2  -3   4  418.75   11.75
   2   3   4  426.78   11.80
  -2   3  -4  439.21   11.73
  -2   3  -4  441.83   11.70
  -2   3  -4  431.44   11.71
   2   3   4  426.79   11.64
  -2   3  -4  433.95   11.76
   2   3   4  426.81   11.64
   2   3   4  444.81   11.67
   2   3   4  440.28   11.65
  -2   3  -4  412.61   11.77
  -2   3  -4  438.02   11.72
   3  -3   4    1.00    0.19
   3  -3   4    1.87    0.30
   3  -3   4    1.05    0.22
   3  -3   4    0.82    0.23
   3  -3   4    0.91    0.20
  -3  -3  -4    1.71    0.20
   3  -3   4    1.14    0.20
   3  -3   4    1.14    0.20
  -3   3  -4    1.30    0.18
   3   3   4    0.97    0.24
   3   3   4    1.16    0.15
  -3   3  -4    1.86    0.27
   3   3   4    1.13    0.14
  -3   3  -4    1.08    0.19
  -3   3  -4    1.12    0.18
   3   3   4    1.57    0.15
  -3   3  -4    1.35    0.19
   4  -3   4   18.91    0.76
   4  -3   4   17.81    0.84
   4  -3   4   17.22    0.73
   4  -3   4   19.06    0.76
   4  -3   4   18.96    0.83
   4  -3   4   17.89    0.75
   4   3   4   19.11    0.57
  -4   3  -4   18.27    0.65
   4   3   4   19.50    0.87
  -4   3  -4   18.71    0.64
   4   3   4   18.20    0.60
  -4   3  -4   18.04    0.75
  -4   3  -4   20.13    0.84
   4   3   4   18.66    0.60
   4   3   4   19.64    0.61
   4   3   4   18.60    0.63
   5  -3   4  205.21    5.67
   5  -3   4  203.12    5.68
   5  -3   4  200.02    5.67
   5  -3   4  205.71    5.68
   5  -3   4  203.42    5.77
   5  -3   4  205.54    5.81
   5   3   4  201.71    5.50
   5   3   4  201.39    5.73
   5   3   4  195.19    5.49
   5   3   4  203.06    5.82
   5   3   4  202.84    5.58
  -5   3  -4  203.55    5.78
  -5   3  -4  199.72    5.64
   7  -3   4   19.80    1.02
   7  -3   4   22.06    1.29
   7  -3   4   21.14    1.08
   7  -3   4   20.22    1.45
   7  -3   4   20.58    1.15
   7  -3   4   19.98    1.05
   7   3   4   19.93    1.24
   7   3   4   20.01    1.26
   7   3   4   19.89    0.91
   7   3   4   21.77    1.18
   8  -3   4    2.85    0.57
   8  -3   4    2.71    0.65
   8  -3   4    2.48    0.89
   8   3   4    3.58    0.89
   8   3   4    3.99    1.00
   8   3   4    2.54    0.90
   8  -4  -4    0.22    0.72
   8  -4  -4    1.41    0.92
   8  -4  -4    1.44    0.70
   8  -4  -4    0.44    0.85
   8   4  -4    1.30    0.63
   8   4  -4    1.00    0.62
   7  -4  -4   -0.38    0.55
   7  -4  -4   -0.21    0.48
   7  -4  -4   -0.01    0.48
   7  -4  -4    0.27    0.44
   7  -4  -4    0.55    0.59
   7  -4  -4    0.51    0.47
   7   4  -4    0.03    0.41
   7   4  -4    0.45    0.43
   7   4  -4    0.73    0.53
   7   4  -4    0.24    0.42
   6  -4  -4    3.40    0.47
   6  -4  -4    2.53    0.41
   6  -4  -4    2.93    0.65
   6  -4  -4    1.77    0.74
   6  -4  -4    2.86    0.58
   6  -4  -4    2.47    0.41
   6   4  -4    2.85    0.50
  -6   4   4    2.77    0.38
  -6   4   4    2.63    0.41
   6   4  -4    2.94    0.40
   6   4  -4    3.73    0.50
   6   4  -4    2.91    0.39
   5  -4  -4    0.32    0.30
   5  -4  -4    0.53    0.40
   5  -4  -4    0.24    0.27
   5  -4  -4    0.49    0.28
   5  -4  -4    0.27    0.28
   5  -4  -4    0.37    0.30
  -5   4   4    0.73    0.17
   5   4  -4    0.52    0.23
   5   4  -4    0.40    0.33
  -5   4   4    0.58    0.26
   5   4  -4    1.02    0.27
   5   4  -4    0.63    0.22
  -5   4   4    0.62    0.19
   4  -4  -4    5.20    0.46
   4  -4  -4    6.16    0.46
   4  -4  -4    5.38    0.46
   4  -4  -4    5.22    0.54
   4  -4  -4    5.20    0.48
   4  -4  -4    4.94    0.43
  -4   4   4    5.20    0.35
  -4   4   4    5.18    0.52
  -4   4   4    5.13    0.37
   4   4  -4    5.45    0.33
   4   4  -4    4.56    0.32
   4   4  -4    5.57    0.24
   4   4  -4    5.58    0.28
   4   4  -4    6.02    0.39
  -4   4   4    5.91    0.44
   4   4  -4    5.41    0.29
   4   4  -4    5.69    0.29
   3  -4  -4   41.51    1.30
  -3  -4   4   38.12    1.16
   3  -4  -4   38.32    1.29
   3  -4  -4   38.97    1.29
   3  -4  -4   38.04    1.35
   3  -4  -4   39.39    1.31
   3  -4  -4   39.93    1.30
  -3  -4   4   41.31    1.16
  -3  -4   4   38.70    1.32
   3   4  -4   40.65    1.16
  -3   4   4   38.71    1.31
  -3   4   4   38.78    1.25
  -3   4   4   38.18    1.28
   3   4  -4   40.67    1.14
  -3   4   4   41.63    1.18
   3   4  -4   38.95    1.24
  -3   4   4   40.31    1.32
   3   4  -4   40.18    1.19
  -3   4   4   38.78    1.26
   3   4  -4   38.97    1.18
   3   4  -4   41.48    1.18
   2  -4  -4    8.81    0.43
  -2  -4   4    8.74    0.31
   2  -4  -4    8.31    0.44
  -2  -4   4    9.36    0.39
   2  -4  -4    9.19    0.47
   2  -4  -4    9.09    0.45
  -2  -4   4    8.95    0.34
   2  -4  -4    8.21    0.46
   2  -4  -4    9.79    0.47
  -2   4   4    9.00    0.45
  -2   4   4    8.37    0.43
   2   4  -4    8.79    0.38
   2   4  -4    8.47    0.39
  -2   4   4    8.36    0.44
  -2   4   4    8.49    0.46
  -2   4   4    9.12    0.50
   2   4  -4    8.94    0.38
   2   4  -4    9.37    0.34
   2   4  -4    8.96    0.39
   1  -4  -4  781.96   21.38
   1  -4  -4  797.02   21.37
  -1  -4   4  797.50   21.34
  -1   4   4  763.03   21.35
   1   4  -4  808.45   21.33
  -1   4   4  794.89   21.37
  -1   4   4  807.15   21.39
   0  -4  -4    2.63    0.24
   0  -4  -4    2.58    0.16
   0  -4  -4    2.82    0.23
   0  -4   4    2.78    0.21
   0  -4   4    2.58    0.23
   0  -4  -4    2.24    0.24
   0  -4  -4    2.48    0.24
   0  -4   4    2.62    0.24
   0  -4   4    2.82    0.24
   0  -4   4    2.46    0.21
   0  -4  -4    2.85    0.24
   0   4   4    2.44    0.26
   0   4  -4    2.30    0.23
   0   4   4    2.54    0.22
   0   4  -4    2.58    0.22
   0   4   4    2.47    0.20
   0   4  -4    2.39    0.24
   0   4  -4    2.75    0.24
   0   4  -4    2.80    0.25
   0   4  -4    2.39    0.24
   0   4   4    2.60    0.24
   0   4   4    2.62    0.24
   0   4   4    2.40    0.23
  -1  -4  -4   77.10    2.23
  -1  -4  -4   77.37    2.27
   1  -4   4   78.09    2.30
   1  -4   4   80.22    2.31
   1  -4   4   78.66    2.29
   1  -4   4   79.11    2.30
  -1  -4  -4   79.61    2.24
  -1  -4  -4   79.36    2.27
  -1  -4  -4   80.03    2.20
   1  -4   4   79.28    2.31
   1  -4   4   79.99    2.30
  -1   4  -4   79.38    2.42
   1   4   4   78.71    2.26
   1   4   4   81.13    2.27
  -1   4  -4   78.81    2.30
  -1   4  -4   78.55    2.30
   1   4   4   77.24    2.36
   1   4   4   78.55    2.26
  -1   4  -4   80.23    2.31
  -1   4  -4   78.27    2.29
  -1   4  -4   76.41    2.35
   1   4   4   79.89    2.28
   1   4   4   79.35    2.18
  -1   4  -4   79.01    2.29
   2  -4   4  212.35    6.03
   2  -4   4  216.95    6.06
   2  -4   4  216.16    6.02
  -2  -4  -4  206.71    5.88
   2  -4   4  217.37    6.02
   2  -4   4  221.46    6.03
   2  -4   4  217.47    6.03
  -2  -4  -4  206.46    5.86
  -2  -4  -4  217.05    5.87
  -2  -4  -4  220.53    5.95
   2   4   4  226.33    5.97
   2   4   4  226.15    5.95
  -2   4  -4  218.15    6.03
  -2   4  -4  222.88    6.00
   2   4   4  220.75    5.93
  -2   4  -4  218.49    6.01
   2   4   4  218.04    5.89
   2   4   4  218.30    5.93
   2   4   4  214.29    6.10
  -2   4  -4  217.30    6.04
  -2   4  -4  215.34    6.10
  -2   4  -4  223.94    6.02
   2   4   4  207.77    5.86
   3  -4   4   45.00    1.43
   3  -4   4   45.44    1.43
   3  -4   4   43.82    1.47
   3  -4   4   43.69    1.50
   3  -4   4   42.74    1.43
   3  -4   4   43.21    1.43
  -3  -4  -4   43.53    1.29
  -3  -4  -4   44.35    1.29
  -3   4  -4   44.53    1.47
  -3   4  -4   42.67    1.46
   3   4   4   43.75    1.31
  -3   4  -4   42.91    1.36
   3   4   4   45.91    1.29
  -3   4  -4   45.80    1.40
   3   4   4   43.92    1.52
   3   4   4   44.59    1.30
   3   4   4   44.57    1.32
  -3   4  -4   45.80    1.42
   3   4   4   43.48    1.26
  -3   4  -4   44.05    1.43
   4  -4   4    3.93    0.50
   4  -4   4    3.30    0.39
   4  -4   4    4.14    0.40
   4  -4   4    4.05    0.40
   4  -4   4    4.10    0.47
   4  -4   4    4.16    0.43
   4   4   4    3.80    0.28
   4   4   4    3.82    0.24
  -4   4  -4    3.77    0.48
  -4   4  -4    3.78    0.35
  -4   4  -4    3.78    0.44
   4   4   4    4.00    0.29
   4   4   4    4.48    0.51
   4   4   4    3.71    0.22
   4   4   4    3.93    0.27
  -4   4  -4    3.51    0.33
   5  -4   4    0.47    0.27
   5  -4   4    0.32    0.26
   5  -4   4    0.77    0.38
   5  -4   4    1.22    0.42
   5  -4   4    1.46    0.49
   5  -4   4    0.86    0.31
   6  -4   4    6.14    0.64
   6  -4   4    4.58    0.70
   6  -4   4    5.86    0.61
   6  -4   4    5.39    0.76
   6  -4   4    5.12    0.53
   6  -4   4    6.18    0.69
  -6   4  -4    5.35    0.62
   6   4   4    6.47    0.64
   6   4   4    5.02    0.41
   6   4   4    6.10    0.84
  -6   4  -4    6.55    0.71
  -6   4  -4    5.25    0.62
   7  -4   4    0.74    0.52
   7  -4   4    0.65    0.48
   7  -4   4    0.84    0.80
   7  -4   4    0.56    0.62
   7  -4   4    0.25    0.68
   7  -4   4    1.77    0.66
   7  -4   4    1.10    0.51
   7   4   4    1.00    0.62
   7   4   4    1.24    0.55
   7   4   4    0.87    0.35
   7  -5  -4    4.14    0.69
   7  -5  -4    4.23    0.69
   7  -5  -4    4.00    0.84
   7  -5  -4    3.51    0.73
   7  -5  -4    4.15    0.81
   7  -5  -4    3.10    0.61
   7   5  -4    5.38    0.59
   7   5  -4    3.44    0.54
   7   5  -4    5.13    0.61
   7   5  -4    5.26    0.78
   6  -5  -4    4.84    0.57
   6  -5  -4    5.73    0.74
   6  -5  -4    5.13    0.63
   6  -5  -4    5.76    0.66
   6  -5  -4    5.33    0.60
  -6   5   4    5.53    0.53
  -6   5   4    5.56    0.58
   6   5  -4    5.13    0.54
   6   5  -4    4.81    0.51
   6   5  -4    5.14    0.58
   6   5  -4    5.97    0.72
   5  -5  -4   17.70    0.97
   5  -5  -4   11.78    0.76
   5   5  -4   12.76    0.55
   5   5  -4   14.39    0.63
  -5   5   4   15.77    0.63
  -5   5   4   14.10    0.74
   4  -5  -4   92.61    2.75
   4  -5  -4   89.40    2.83
   4  -5  -4   89.90    2.73
   4  -5  -4   88.71    2.72
   4  -5  -4   93.47    2.73
   4  -5  -4   89.00    2.74
   4   5  -4   89.76    2.51
   4   5  -4   89.46    2.51
   4   5  -4   91.24    2.56
   4   5  -4   86.91    2.64
  -4   5   4   91.26    2.70
   4   5  -4   90.93    2.54
  -4   5   4   91.09    2.64
   4   5  -4   89.91    2.55
  -3  -5   4   65.70    1.90
  -3  -5   4   66.86    1.89
   3  -5  -4   65.58    2.05
   3  -5  -4   63.82    2.03
  -3  -5   4   65.03    2.03
   3  -5  -4   67.75    2.03
   3  -5  -4   64.70    2.01
   3  -5  -4   64.73    2.08
   3  -5  -4   67.33    2.06
   3   5  -4   63.16    1.95
  -3   5   4   66.26    2.14
  -3   5   4   65.79    1.99
  -3   5   4   66.58    2.02
  -3   5   4   64.77    2.04
   3   5  -4   66.02    1.80
  -3   5   4   65.97    2.05
   3   5  -4   67.34    1.90
   3   5  -4   66.19    1.91
   3   5  -4   65.79    1.92
   3   5  -4   64.26    1.91
   2  -5  -4   41.16    1.36
   2  -5  -4   40.47    1.33
   2  -5  -4   40.12    1.34
  -2  -5   4   40.63    1.25
  -2  -5   4   42.82    1.30
  -2  -5   4   39.57    1.18
   2  -5  -4   40.52    1.34
   2  -5  -4   40.33    1.35
  -2  -5   4   40.13    1.26
   2  -5  -4   40.36    1.31
  -2  -5   4   41.70    1.18
  -2   5   4   39.28    1.37
  -2   5   4   41.48    1.32
   2   5  -4   40.61    1.26
   2   5  -4   40.09    1.25
  -2   5   4   40.53    1.33
  -2   5   4   40.99    1.36
   2   5  -4   40.52    1.26
   2   5  -4   40.00    1.27
   2   5  -4   40.90    1.28
   2   5  -4   39.83    1.22
  -1  -5   4    2.64    0.30
  -1  -5   4    2.84    0.33
  -1  -5   4    3.04    0.13
   1  -5  -4    2.54    0.28
   1  -5  -4    2.85    0.31
  -1  -5   4    2.67    0.25
  -1  -5   4    2.56    0.26
   1  -5  -4    2.63    0.25
   1  -5  -4    2.82    0.33
   1   5  -4    2.61    0.27
  -1   5   4    2.59    0.29
  -1   5   4    2.52    0.31
   1   5  -4    2.69    0.27
  -1   5   4    3.05    0.30
  -1   5   4    2.61    0.29
   1   5  -4    2.73    0.27
   1   5  -4    2.46    0.27
   1   5  -4    3.08    0.26
   1   5  -4    3.11    0.24
   0  -5   4   20.99    0.91
   0  -5   4   24.18    0.85
   0  -5   4   24.68    0.83
   0  -5  -4   23.91    0.84
   0  -5   4   23.42    0.85
   0  -5   4   22.82    0.82
   0  -5  -4   23.97    0.72
   0  -5  -4   24.00    0.83
   0  -5   4   23.23    0.79
   0  -5  -4   25.42    0.87
   0  -5  -4   23.25    0.82
   0  -5  -4   23.44    0.82
   0   5   4   23.42    0.85
   0   5  -4   22.94    0.84
   0   5   4   23.63    0.84
   0   5  -4   22.58    0.82
   0   5   4   23.93    0.83
   0   5  -4   22.60    0.84
   0   5   4   23.02    0.81
   0   5  -4   23.82    0.81
   0   5   4   23.58    0.84
   0   5  -4   23.28    0.87
   0   5  -4   23.73    0.84
   0   5   4   23.36    0.78
   1  -5   4    8.52    0.44
  -1  -5  -4    8.23    0.40
  -1  -5  -4    7.98    0.42
  -1  -5  -4    8.23    0.28
   1  -5   4    9.13    0.47
  -1  -5  -4    8.30    0.39
   1  -5   4    7.95    0.44
   1  -5   4    7.90    0.41
   1  -5   4    8.16    0.46
  -1  -5  -4    7.14    0.42
  -1  -5  -4    8.64    0.35
  -1   5  -4    8.68    0.52
  -1   5  -4    8.16    0.46
   1   5   4    7.90    0.42
  -1   5  -4    7.89    0.43
   1   5   4    8.40    0.32
   1   5   4    8.19    0.41
  -1   5  -4    9.15    0.46
  -1   5  -4    7.93    0.44
   1   5   4    8.26    0.43
   1   5   4    8.46    0.41
   2  -5   4    0.11    0.21
  -2  -5  -4    0.22    0.15
   2  -5   4    0.21    0.19
   2  -5   4    0.29    0.18
   2  -5   4    0.10    0.16
  -2  -5  -4    0.02    0.14
   2  -5   4    0.11    0.19
   2  -5   4   -0.17    0.16
  -2  -5  -4    0.09    0.11
   2   5   4    0.09    0.16
   2   5   4    0.17    0.14
   2   5   4   -0.05    0.15
   2   5   4    0.32    0.22
  -2   5  -4    0.25    0.18
  -2   5  -4    0.26    0.25
   2   5   4    0.06    0.14
  -2   5  -4    0.05    0.18
  -2   5  -4    0.15    0.19
   2   5   4    0.06    0.14
  -2   5  -4   -0.12    0.18
  -3  -5  -4   47.17    1.39
  -3  -5  -4   46.00    1.37
   3  -5   4   44.96    1.60
   3  -5   4   47.49    1.55
   3  -5   4   38.29    1.74
   3  -5   4   45.93    1.51
   3  -5   4   44.54    1.51
   3  -5   4   46.55    1.53
   3   5   4   46.37    1.39
   3   5   4   44.82    1.34
  -3   5  -4   46.32    1.49
  -3   5  -4   47.40    1.94
   3   5   4   47.15    1.37
   3   5   4   45.24    1.39
   3   5   4   45.91    1.40
   3   5   4   47.45    1.63
  -3   5  -4   47.61    1.53
   3   5   4   45.24    1.29
   4  -5   4    5.66    0.60
   4  -5   4    5.27    0.50
   4  -5   4    5.35    0.53
  -4  -5  -4    5.92    0.43
   4  -5   4    5.18    0.53
   4  -5   4    4.86    0.52
  -4   5  -4    5.36    0.55
   4   5   4    5.09    0.57
   4   5   4    5.59    0.29
   4   5   4    6.00    0.37
   4   5   4    5.62    0.36
  -4   5  -4    5.08    0.44
   4   5   4    6.03    0.30
   4   5   4    5.86    0.37
   5  -5   4   91.00    2.83
   5  -5   4   92.30    3.01
   5  -5   4   90.98    2.84
   5  -5   4   91.95    2.92
   5  -5   4   93.96    3.08
   5  -5   4   91.98    2.84
   5  -5   4   94.14    2.86
   5   5   4   94.29    2.63
  -5   5  -4   91.10    2.82
   5   5   4   91.54    2.61
  -5   5  -4   89.82    2.68
   5   5   4   93.67    2.99
   5   5   4   97.03    2.80
   6  -5   4   12.52    0.85
   6  -5   4   14.64    0.89
   6  -5   4   13.69    0.87
   6  -5   4   14.47    1.15
   6  -5   4   13.44    1.02
   6  -5   4   13.05    1.13
   6  -5   4   13.19    0.93
  -6   5  -4   12.85    1.06
   6   5   4   13.68    0.86
   6   5   4   14.25    0.87
  -6   5  -4   13.07    0.88
   6   5   4   13.50    0.58
   6   5   4   13.83    1.04
   6   5   4   12.98    0.59
   7  -5   4   33.22    1.68
   7  -5   4   31.94    1.47
   7  -5   4   32.97    1.86
   7  -5   4   31.84    1.47
   7  -5   4   30.67    1.64
   7   5   4   33.83    1.53
   7   5   4   34.08    1.53
   7   5   4   32.88    1.13
   7   5   4   30.70    1.69
   7  -6  -4    0.35    0.62
   7  -6  -4    1.10    0.65
   7  -6  -4    0.76    0.58
   7  -6  -4    0.88    0.76
   7   6  -4    0.55    0.48
   7   6  -4    0.13    0.37
   7   6  -4    0.66    0.50
   7   6  -4    0.76    0.73
   6  -6  -4   -0.15    0.55
   6  -6  -4    0.42    0.55
   6  -6  -4    0.31    0.48
   6  -6  -4    0.26    0.42
   6  -6  -4    0.30    0.44
   6  -6  -4   -0.06    0.45
   6   6  -4    0.17    0.24
   6   6  -4    0.60    0.51
  -6   6   4    0.20    0.52
   6   6  -4    0.11    0.29
   6   6  -4    0.12    0.27
  -6   6   4    0.50    0.27
   6   6  -4    0.45    0.36
   6   6  -4    0.63    0.36
   5  -6  -4    3.55    0.53
   5  -6  -4    3.52    0.53
   5  -6  -4    3.65    0.53
   5  -6  -4    5.99    0.65
   5  -6  -4    4.13    0.58
  -5   6   4    3.34    0.48
   5   6  -4    4.36    0.44
   5   6  -4    5.03    0.43
   5   6  -4    5.27    0.44
   5   6  -4    5.71    0.47
   5   6  -4    5.41    0.30
  -5   6   4    4.76    0.49
   5   6  -4    5.71    0.28
   5   6  -4    4.67    0.29
   4  -6  -4    0.28    0.29
   4  -6  -4    0.44    0.29
   4  -6  -4    0.11    0.31
   4  -6  -4   -0.05    0.33
   4  -6  -4    0.00    0.28
  -4  -6   4    0.19    0.19
   4   6  -4    0.02    0.18
   4   6  -4    0.43    0.21
  -4   6   4    0.17    0.35
   4   6  -4   -0.08    0.08
   4   6  -4   -0.05    0.20
  -4   6   4   -0.04    0.32
   4   6  -4    0.20    0.17
  -4   6   4    0.42    0.31
  -4   6   4   -0.20    0.23
   4   6  -4    0.20    0.23
  -4   6   4    0.53    0.22
   3  -6  -4  239.45    6.84
  -3  -6   4  242.02    6.71
   3  -6  -4  248.83    6.88
  -3  -6   4  250.36    6.74
   3  -6  -4  246.15    6.87
   3  -6  -4  245.38    6.90
  -3  -6   4  231.02    6.83
   3  -6  -4  250.54    6.89
   3  -6  -4  247.34    6.91
  -3   6   4  244.32    6.95
   3   6  -4  236.53    6.78
   3   6  -4  247.81    6.75
  -3   6   4  242.39    6.83
   3   6  -4  248.86    6.76
   3   6  -4  249.23    6.76
  -3   6   4  247.78    6.89
   3   6  -4  244.41    6.71
   3   6  -4  248.45    6.73
  -3   6   4  249.48    6.86
  -2  -6   4    7.60    0.35
   2  -6  -4    7.14    0.53
   2  -6  -4    7.88    0.49
   2  -6  -4    7.44    0.45
   2  -6  -4    7.14    0.48
  -2  -6   4    7.21    0.50
   2  -6  -4    7.42    0.52
   2   6  -4    7.75    0.44
   2   6  -4    7.73    0.44
  -2   6   4    7.53    0.49
   2   6  -4    7.84    0.45
  -2   6   4    6.96    0.48
  -2   6   4    7.06    0.51
   2   6  -4    8.23    0.40
   2   6  -4    7.91    0.43
  -2   6   4    7.80    0.51
   2   6  -4    8.35    0.45
  -1  -6   4  123.53    3.51
   1  -6  -4  124.28    3.51
   1  -6  -4  125.61    3.59
   1  -6  -4  124.62    3.60
   1  -6  -4  124.84    3.61
  -1  -6   4  125.67    3.52
  -1  -6   4  125.28    3.57
   1  -6  -4  126.30    3.58
  -1  -6   4  117.80    3.36
  -1  -6   4  123.16    3.54
  -1  -6   4  123.69    3.53
   1  -6  -4  123.98    3.63
  -1   6   4  125.44    3.59
   1   6  -4  125.68    3.56
   1   6  -4  124.43    3.51
  -1   6   4  125.71    3.58
  -1   6   4  124.18    3.62
   1   6  -4  128.37    3.56
   1   6  -4  124.19    3.57
   1   6  -4  125.83    3.56
   1   6  -4  124.67    3.58
  -1   6   4  123.00    3.58
  -1   6   4  124.50    3.59
  -1   6   4  122.83    3.57
   0  -6  -4    9.26    0.48
   0  -6   4    9.53    0.51
   0  -6   4   10.09    0.47
   0  -6   4    9.73    0.45
   0  -6  -4   10.05    0.51
   0  -6  -4    9.17    0.48
   0  -6  -4   10.07    0.54
   0  -6   4    9.53    0.50
   0  -6  -4    9.79    0.37
   0  -6   4    9.37    0.51
   0   6  -4    9.68    0.48
   0   6  -4   10.12    0.51
   0   6   4    9.24    0.50
   0   6   4    9.16    0.49
   0   6  -4    9.81    0.51
   0   6  -4   10.24    0.53
   0   6  -4    9.53    0.55
   0   6   4    9.75    0.50
   0   6   4   10.11    0.52
   0   6   4    9.76    0.53
   0   6  -4   10.02    0.51
   0   6   4    9.95    0.45
   1  -6   4    0.19    0.17
   1  -6   4   -0.07    0.17
   1  -6   4   -0.10    0.16
  -1  -6  -4    0.11    0.17
   1  -6   4    0.27    0.19
  -1  -6  -4   -0.36    0.16
  -1  -6  -4   -0.11    0.15
   1  -6   4   -0.12    0.20
  -1  -6  -4   -0.03    0.16
   1  -6   4   -0.06    0.18
  -1   6  -4   -0.17    0.18
   1   6   4   -0.29    0.15
   1   6   4    0.01    0.15
  -1   6  -4    0.03    0.20
  -1   6  -4   -0.12    0.18
   1   6   4   -0.10    0.16
   1   6   4    0.01    0.11
  -1   6  -4   -0.17    0.20
   1   6   4    0.18    0.19
  -1   6  -4   -0.03    0.18
  -1   6  -4   -0.14    0.16
   1   6   4    0.14    0.16
   2  -6   4   -0.01    0.19
   2  -6   4   -0.06    0.22
  -2  -6  -4    0.03    0.14
  -2  -6  -4    0.03    0.20
  -2  -6  -4   -0.18    0.20
   2  -6   4   -0.12    0.22
   2  -6   4    0.26    0.20
   2  -6   4   -0.37    0.19
   2  -6   4   -0.23    0.20
   2   6   4    0.06    0.08
   2   6   4   -0.10    0.18
  -2   6  -4    0.24    0.24
   2   6   4    0.02    0.16
   2   6   4   -0.14    0.17
  -2   6  -4    0.18    0.33
   2   6   4   -0.06    0.19
   2   6   4    0.07    0.24
  -2   6  -4    0.05    0.21
  -2   6  -4   -0.19    0.21
  -2   6  -4   -0.05    0.19
  -2   6  -4    0.04    0.23
  -3  -6  -4   21.14    0.77
   3  -6   4   18.84    0.88
   3  -6   4   19.69    0.92
   3  -6   4   18.61    0.86
  -3  -6  -4   20.09    0.70
   3  -6   4   18.86    0.88
   3  -6   4   20.44    0.88
  -3  -6  -4   19.96    0.73
   3  -6   4   19.50    0.86
   3   6   4   19.82    0.77
   3   6   4   19.34    0.71
   3   6   4   18.49    0.73
   3   6   4   20.22    0.59
   3   6   4   19.45    0.75
   3   6   4   19.97    0.71
   3   6   4   18.81    0.95
  -3   6  -4   20.78    0.86
  -3   6  -4   19.84    0.88
  -3   6  -4   18.37    0.84
   4  -6   4    0.11    0.33
   4  -6   4    0.29    0.35
   4  -6   4    0.54    0.34
   4  -6   4    0.08    0.28
   4  -6   4   -0.13    0.26
   4  -6   4   -0.01    0.35
   4  -6   4   -0.22    0.34
  -4  -6  -4   -0.02    0.17
   4   6   4    0.17    0.22
   4   6   4    0.44    0.23
   4   6   4   -0.05    0.22
   4   6   4    0.23    0.22
   4   6   4    0.34    0.18
   4   6   4    0.31    0.11
  -4   6  -4    0.21    0.32
  -4   6  -4    0.20    0.28
   4   6   4    0.33    0.36
  -4   6  -4   -0.37    0.29
   4   6   4   -0.05    0.16
   5  -6   4    3.32    0.49
   5  -6   4    3.12    0.58
   5  -6   4    2.59    0.50
   5  -6   4    3.11    0.59
   5  -6   4    2.99    0.48
   5  -6   4    3.70    0.55
   5  -6   4    2.24    0.50
   5   6   4    2.84    0.34
  -5   6  -4    3.31    0.41
   5   6   4    4.27    0.50
   5   6   4    3.37    0.60
   5   6   4    3.58    0.34
  -5   6  -4    3.21    0.51
   5   6   4    3.72    0.42
   6  -6   4   -0.26    0.43
   6  -6   4   -0.16    0.42
   6  -6   4    0.35    0.65
   6  -6   4    1.12    0.56
   6  -6   4   -0.16    0.50
   6  -6   4    0.67    0.57
   6  -6   4   -0.31    0.44
   6   6   4    0.87    0.57
   6   6   4    0.20    0.31
  -6   6  -4    0.85    0.29
   6   6   4    1.18    0.43
   6   6   4    0.57    0.26
   6   6   4    0.52    0.40
   6   6   4    0.77    0.30
   7  -6   4    9.18    0.93
   7  -6   4   10.95    1.11
   7  -6   4   10.79    1.27
   7  -6   4    9.95    1.21
   7   6   4    9.68    1.29
   7   6   4    9.62    1.04
   7   6   4   10.08    1.00
   7  -7  -4    2.56    0.77
   7  -7  -4    1.65    0.81
   7   7  -4    1.73    0.94
   7   7  -4    2.25    0.58
   6  -7  -4   20.22    1.22
   6  -7  -4   20.60    1.35
   6  -7  -4   22.50    1.25
   6  -7  -4   20.53    1.39
   6  -7  -4   22.15    1.28
   6  -7  -4   22.88    1.24
   6   7  -4   22.22    0.97
   6   7  -4   22.16    0.93
   6   7  -4   21.01    0.98
   6   7  -4   19.98    0.67
   6   7  -4   20.90    0.94
   6   7  -4   23.06    1.38
   5  -7  -4   11.76    0.98
   5  -7  -4   13.02    0.88
   5  -7  -4   13.66    1.02
   5  -7  -4   14.47    0.97
   5  -7  -4   13.82    1.03
   5  -7  -4   14.23    0.90
  -5   7   4   11.44    0.93
  -5   7   4   14.54    0.88
   5   7  -4   13.51    0.53
   5   7  -4   14.08    0.66
   5   7  -4   12.96    0.55
  -5   7   4   14.36    0.78
  -5   7   4   13.84    1.00
   5   7  -4   12.99    0.69
   5   7  -4   11.43    0.69
   5   7  -4   13.90    0.70
   4  -7  -4    1.21    0.35
   4  -7  -4    1.38    0.45
   4  -7  -4    1.43    0.47
  -4  -7   4    1.33    0.26
   4  -7  -4    1.37    0.78
   4  -7  -4    0.23    0.42
  -4   7   4    1.31    0.36
   4   7  -4    0.87    0.30
   4   7  -4    1.18    0.26
  -4   7   4    1.20    0.40
   4   7  -4    0.74    0.43
   4   7  -4    1.43    0.26
   4   7  -4    0.72    0.29
   4   7  -4    1.84    0.32
  -4   7   4    1.10    0.34
  -4   7   4    0.88    0.42
   3  -7  -4   36.09    1.41
   3  -7  -4   39.02    1.42
   3  -7  -4   40.01    1.45
   3  -7  -4   38.89    1.41
   3  -7  -4   39.35    1.45
   3  -7  -4   39.62    1.38
  -3  -7   4   38.61    1.28
   3   7  -4   39.57    1.30
  -3   7   4   39.26    1.38
   3   7  -4   37.58    1.29
  -3   7   4   38.91    1.40
  -3   7   4   39.28    1.44
   3   7  -4   38.07    1.24
   3   7  -4   40.20    1.31
   3   7  -4   39.33    1.31
   3   7  -4   38.34    1.31
  -2  -7   4    2.86    0.35
   2  -7  -4    2.56    0.35
   2  -7  -4    2.07    0.32
   2  -7  -4    2.35    0.34
   2  -7  -4    3.19    0.38
  -2  -7   4    2.47    0.28
  -2  -7   4    2.82    0.30
   2  -7  -4    2.21    0.38
  -2   7   4    2.66    0.39
  -2   7   4    3.02    0.42
   2   7  -4    2.68    0.33
   2   7  -4    2.94    0.35
  -2   7   4    2.79    0.35
   2   7  -4    2.76    0.33
   2   7  -4    2.30    0.28
   2   7  -4    2.67    0.36
  -2   7   4    3.17    0.38
   2   7  -4    2.86    0.35
   1  -7  -4   12.24    0.69
   1  -7  -4   13.26    0.69
  -1  -7   4   12.56    0.65
   1  -7  -4   12.97    0.66
   1  -7  -4   13.20    0.65
  -1  -7   4   12.90    0.58
  -1  -7   4   12.94    0.59
   1  -7  -4   12.84    0.69
   1  -7  -4   12.62    0.55
  -1   7   4   13.08    0.68
   1   7  -4   12.87    0.66
   1   7  -4   12.40    0.62
   1   7  -4   12.79    0.63
   1   7  -4   13.63    0.65
   1   7  -4   12.63    0.63
   1   7  -4   12.69    0.58
  -1   7   4   13.21    0.66
  -1   7   4   13.40    0.66
   0  -7  -4    0.31    0.12
   0  -7   4    0.39    0.23
   0  -7   4    0.37    0.23
   0  -7   4    0.25    0.17
   0  -7  -4    0.04    0.21
   0  -7   4    0.25    0.20
   0  -7  -4    0.34    0.22
   0  -7  -4    0.38    0.24
   0  -7   4    0.20    0.21
   0  -7   4    0.22    0.17
   0  -7  -4    0.50    0.25
   0   7   4    0.36    0.19
   0   7  -4    0.35    0.22
   0   7  -4    0.16    0.19
   0   7  -4    0.39    0.22
   0   7   4    0.16    0.21
   0   7   4    0.20    0.19
   0   7  -4    0.55    0.27
   0   7  -4    0.39    0.28
   0   7   4    0.26    0.25
   0   7   4    0.18    0.21
   0   7   4    0.16    0.21
   0   7  -4    0.54    0.22
   1  -7   4    0.05    0.22
   1  -7   4   -0.18    0.17
  -1  -7  -4   -0.25    0.16
  -1  -7  -4    0.20    0.25
  -1  -7  -4   -0.15    0.23
   1  -7   4    0.21    0.22
   1  -7   4    0.07    0.22
  -1  -7  -4    0.11    0.15
  -1  -7  -4    0.23    0.07
   1  -7   4   -0.12    0.24
   1   7   4    0.11    0.21
  -1   7  -4   -0.06    0.21
  -1   7  -4   -0.16    0.22
   1   7   4   -0.27    0.18
  -1   7  -4   -0.12    0.22
   1   7   4    0.09    0.15
   1   7   4    0.03    0.22
   1   7   4   -0.08    0.22
   1   7   4    0.09    0.21
  -1   7  -4    0.29    0.23
  -2  -7  -4    0.18    0.15
   2  -7   4    0.08    0.26
   2  -7   4   -0.03    0.24
  -2  -7  -4    0.15    0.17
   2  -7   4    0.11    0.23
   2  -7   4    0.13    0.22
  -2  -7  -4    0.43    0.16
   2  -7   4    0.06    0.28
   2  -7   4    0.20    0.25
  -2   7  -4   -0.44    0.19
   2   7   4    0.17    0.23
   2   7   4   -0.33    0.28
  -2   7  -4    0.70    0.36
   2   7   4   -0.07    0.22
  -2   7  -4    0.03    0.22
  -2   7  -4    0.13    0.26
   2   7   4   -0.03    0.21
  -2   7  -4    0.23    0.23
   2   7   4    0.00    0.22
  -2   7  -4    0.04    0.25
  -3  -7  -4   12.76    0.62
   3  -7   4   13.17    0.79
   3  -7   4   13.73    0.75
   3  -7   4   12.91    0.75
   3  -7   4   14.04    0.82
  -3  -7  -4   12.73    0.55
   3  -7   4   13.16    0.77
   3  -7   4   13.68    0.79
   3   7   4   13.66    0.86
   3   7   4   14.18    0.67
   3   7   4   14.12    0.65
  -3   7  -4   13.47    0.88
   3   7   4   13.11    0.70
  -3   7  -4   13.19    0.75
  -3   7  -4   13.54    0.79
   3   7   4   13.86    0.62
  -3   7  -4   12.68    0.75
   3   7   4   14.21    0.61
  -4  -7  -4   55.64    1.70
   4  -7   4   56.30    1.98
   4  -7   4   52.00    2.40
   4  -7   4   57.93    1.95
   4  -7   4   56.72    1.96
   4  -7   4   55.67    1.96
   4  -7   4   59.13    2.02
   4  -7   4   54.64    2.03
  -4   7  -4   53.97    1.94
   4   7   4   57.11    1.73
   4   7   4   58.74    1.77
   4   7   4   56.93    1.79
   4   7   4   58.05    1.79
  -4   7  -4   57.07    1.88
   4   7   4   59.66    1.64
   4   7   4   56.91    1.70
   4   7   4   58.03    2.10
  -4   7  -4   57.12    1.94
   5  -7   4   36.52    1.47
   5  -7   4   34.81    1.47
   5  -7   4   33.87    1.45
   5  -7   4   33.78    1.43
   5  -7   4   34.23    1.60
   5  -7   4   33.61    1.59
   5  -7   4   33.56    1.47
   5   7   4   35.18    1.13
   5   7   4   35.11    1.08
   5   7   4   32.92    1.02
   5   7   4   36.27    1.15
  -5   7  -4   35.92    1.63
  -5   7  -4   34.81    1.31
   5   7   4   34.80    1.16
   5   7   4   35.44    1.22
   5   7   4   36.12    1.63
  -5   7  -4   35.72    1.46
   5   7   4   35.32    1.25
  -5   7  -4   35.16    1.43
   6  -7   4    9.51    1.02
   6  -7   4   10.18    1.01
   6  -7   4   11.97    1.05
   6  -7   4   10.45    1.05
   6  -7   4   11.73    1.27
   6   7   4   11.15    0.91
   6   7   4   11.17    0.73
   6   7   4   11.08    0.78
   6   7   4   11.76    0.62
   6   7   4   10.78    0.49
  -6   7  -4    9.75    0.86
   6   7   4   11.08    0.75
   6   7   4   11.00    1.21
   7  -7   4   41.11    2.05
   7   7   4   41.71    1.82
   7   7   4   41.33    2.23
   6  -8  -4   11.04    1.14
   6  -8  -4    9.37    0.93
   6  -8  -4   11.75    1.03
   6  -8  -4   12.49    1.18
   6   8  -4   10.52    0.87
   6   8  -4    9.29    0.78
   6   8  -4   11.39    0.80
   6   8  -4   10.50    1.24
  -6   8   4   10.46    0.82
   6   8  -4   11.61    0.81
   6   8  -4   10.56    0.84
   5  -8  -4    4.60    0.65
   5  -8  -4    5.09    0.76
   5  -8  -4    4.45    0.61
   5  -8  -4    4.10    0.70
   5  -8  -4    3.54    0.70
   5  -8  -4    5.12    0.76
   5   8  -4    4.00    0.49
   5   8  -4    4.68    0.46
   5   8  -4    4.92    0.66
   5   8  -4    3.47    0.41
  -5   8   4    3.72    0.59
  -5   8   4    5.70    0.93
   5   8  -4    4.06    0.50
   5   8  -4    4.48    0.38
  -4  -8   4   48.90    1.57
   4  -8  -4   49.18    1.87
   4  -8  -4   52.37    1.88
   4  -8  -4   50.10    1.86
   4  -8  -4   49.48    1.78
   4  -8  -4   49.70    1.87
   4  -8  -4   50.68    1.83
   4   8  -4   50.14    1.61
   4   8  -4   48.84    1.69
  -4   8   4   51.70    1.81
   4   8  -4   49.82    1.60
  -4   8   4   49.31    1.85
   4   8  -4   49.85    1.67
   4   8  -4   50.15    1.58
  -4   8   4   49.63    1.86
   4   8  -4   51.89    1.68
   3  -8  -4  141.43    4.08
   3  -8  -4  135.29    4.11
  -3  -8   4  136.30    3.95
   3  -8  -4  136.15    4.04
   3  -8  -4  136.69    4.13
   3  -8  -4  136.30    4.07
   3   8  -4  138.00    3.96
   3   8  -4  139.39    3.98
   3   8  -4  135.24    4.01
   3   8  -4  136.90    3.98
   3   8  -4  138.79    3.94
  -3   8   4  135.51    4.05
   3   8  -4  135.70    3.91
  -3   8   4  138.69    4.08
  -3   8   4  139.57    4.12
   2  -8  -4   13.66    0.83
  -2  -8   4   14.77    0.62
   2  -8  -4   15.28    0.79
   2  -8  -4   14.78    0.71
   2  -8  -4   13.97    0.85
  -2  -8   4   15.00    0.75
   2  -8  -4   15.20    0.74
   2   8  -4   17.38    0.79
   2   8  -4   15.11    0.75
  -2   8   4   15.34    0.81
   2   8  -4   13.58    0.72
  -2   8   4   14.16    0.79
   2   8  -4   13.99    0.72
   2   8  -4   14.06    0.68
   2   8  -4   14.88    0.73
  -2   8   4   14.53    0.79
  -2   8   4   14.93    0.85
  -1  -8   4    2.18    0.31
   1  -8  -4    1.60    0.38
  -1  -8   4    1.72    0.31
   1  -8  -4    2.08    0.27
   1  -8  -4    1.43    0.37
  -1  -8   4    1.35    0.36
   1  -8  -4    2.86    0.41
   1   8  -4    2.37    0.39
   1   8  -4    1.93    0.32
  -1   8   4    1.31    0.33
  -1   8   4    1.77    0.39
   1   8  -4    2.66    0.40
   1   8  -4    1.71    0.35
   1   8  -4    1.41    0.33
   1   8  -4    1.38    0.32
  -1   8   4    1.42    0.35
   0  -8  -4  214.42    5.97
   0  -8   4  207.63    5.86
   0  -8   4  218.29    5.97
   0  -8   4  208.82    5.79
   0  -8  -4  210.51    5.73
   0  -8  -4  214.10    5.98
   0  -8   4  213.01    5.98
   0  -8  -4  208.09    5.89
   0  -8   4  210.39    5.92
   0  -8  -4  218.85    5.91
   0   8  -4  212.49    5.97
   0   8  -4  209.67    5.95
   0   8  -4  186.83    6.00
   0   8   4  210.45    5.93
   0   8  -4  209.84    5.95
   0   8  -4  211.82    5.97
   0   8   4  209.82    5.95
   0   8   4  213.00    5.96
   0   8  -4  205.85    6.04
   0   8   4  212.45    5.98
   0   8   4  205.50    5.94
   1  -8   4   29.97    1.26
  -1  -8  -4   33.59    1.21
  -1  -8  -4   31.23    0.92
   1  -8   4   31.52    1.15
  -1  -8  -4   32.66    1.14
   1  -8   4   33.15    1.27
   1  -8   4   32.88    1.22
  -1  -8  -4   31.91    1.20
   1  -8   4   31.94    1.15
   1   8   4   32.62    1.18
   1   8   4   32.48    1.23
   1   8   4   32.80    1.21
  -1   8  -4   31.30    1.25
   1   8   4   32.94    1.19
  -1   8  -4   31.31    1.22
   1   8   4   31.51    1.17
  -1   8  -4   32.36    1.22
  -1   8  -4   31.03    1.22
   2  -8   4   14.72    0.85
   2  -8   4   15.55    0.81
  -2  -8  -4   15.59    0.77
  -2  -8  -4   13.82    0.74
   2  -8   4   14.82    0.80
   2  -8   4   14.08    0.83
   2   8   4   15.92    0.72
   2   8   4   15.15    0.75
   2   8   4   14.97    0.78
  -2   8  -4   15.50    0.80
   2   8   4   13.57    0.70
  -2   8  -4   16.40    0.83
  -2   8  -4   15.79    0.85
  -2   8  -4   15.74    0.84
  -2   8  -4   14.63    0.83
   2   8   4   15.20    0.77
   3  -8   4   11.33    0.81
  -3  -8  -4   12.11    0.65
   3  -8   4   10.48    0.81
   3  -8   4   10.85    0.80
   3  -8   4   12.61    0.77
   3  -8   4   11.48    0.76
   3   8   4   11.56    0.88
  -3   8  -4   10.23    0.79
  -3   8  -4   11.69    0.80
   3   8   4   11.44    0.61
   3   8   4   11.88    0.71
  -3   8  -4   11.61    0.79
   3   8   4   11.74    0.68
   3   8   4   11.70    0.68
  -3   8  -4   11.28    0.77
  -4  -8  -4   21.14    0.90
   4  -8   4   22.53    1.13
   4  -8   4   23.12    1.17
   4  -8   4   24.79    1.24
   4  -8   4   23.53    1.13
   4  -8   4   23.01    1.13
   4  -8   4   22.82    1.21
   4  -8   4   21.86    1.16
   4   8   4   22.61    0.98
   4   8   4   21.34    0.95
   4   8   4   21.75    0.85
   4   8   4   23.05    1.29
   4   8   4   23.46    0.95
  -4   8  -4   23.14    1.15
  -4   8  -4   22.20    1.14
  -4   8  -4   21.26    1.24
  -4   8  -4   21.29    1.05
   4   8   4   22.32    0.92
   5  -8   4    3.58    0.63
   5  -8   4    3.53    0.77
   5  -8   4    4.45    0.65
   5  -8   4    2.59    0.98
   5  -8   4    4.23    0.69
   5  -8   4    3.39    0.65
  -5   8  -4    4.58    0.58
   5   8   4    3.15    0.47
   5   8   4    3.67    0.41
   5   8   4    4.55    0.83
   5   8   4    3.73    0.50
  -5   8  -4    3.71    0.65
   5   8   4    5.55    0.60
   5   8   4    4.32    0.41
   6  -8   4    0.91    0.85
   6  -8   4   -0.49    0.63
   6  -8   4   -0.51    0.63
   6  -8   4    0.51    0.70
   6   8   4    0.08    0.75
  -6   8  -4   -0.40    0.46
   6   8   4   -0.33    0.46
   6  -9  -4   19.20    1.51
   6  -9  -4   18.87    1.63
   6  -9  -4   21.41    1.42
   6  -9  -4   19.81    1.50
   6   9  -4   20.26    1.15
  -6   9   4   22.87    1.20
   6   9  -4   22.36    1.25
   6   9  -4   19.38    1.16
   6   9  -4   21.94    1.70
   5  -9  -4    1.28    0.76
   5  -9  -4    1.79    0.59
   5  -9  -4    0.75    0.66
   5  -9  -4    1.89    0.56
  -5   9   4    0.68    0.34
   5   9  -4    1.57    0.53
   5   9  -4    1.88    0.47
  -5   9   4    1.82    0.54
   5   9  -4    1.26    0.37
   5   9  -4    2.04    0.54
   5   9  -4    1.95    0.54
   5   9  -4    1.62    0.35
  -5   9   4    1.99    0.62
   4  -9  -4    5.98    0.80
   4  -9  -4    6.06    0.72
   4  -9  -4    6.32    0.81
   4  -9  -4    5.42    0.65
  -4  -9   4    6.04    0.61
   4  -9  -4    7.18    0.78
   4  -9  -4    6.91    0.73
   4   9  -4    5.90    0.68
   4   9  -4    6.27    0.63
  -4   9   4    6.24    0.73
   4   9  -4    5.70    0.60
   4   9  -4    5.66    0.58
   4   9  -4    5.92    0.60
  -4   9   4    5.71    0.75
   3  -9  -4   16.99    1.06
  -3  -9   4   18.22    0.88
   3  -9  -4   16.99    1.15
   3  -9  -4   18.23    1.10
   3  -9  -4   17.99    0.99
  -3  -9   4   18.11    0.87
   3  -9  -4   17.50    0.93
   3  -9  -4   18.50    0.96
   3   9  -4   17.43    0.92
   3   9  -4   18.88    0.84
   3   9  -4   18.52    0.93
  -3   9   4   18.71    1.06
  -3   9   4   19.39    1.00
   3   9  -4   17.91    0.89
  -3   9   4   18.22    1.00
   3   9  -4   18.34    0.88
   3   9  -4   18.20    0.93
   2  -9  -4    0.06    0.29
   2  -9  -4   -0.26    0.38
  -2  -9   4    0.26    0.24
  -2  -9   4   -0.30    0.33
   2  -9  -4   -0.36    0.35
   2   9  -4    0.31    0.33
   2   9  -4    0.23    0.30
   2   9  -4   -0.18    0.33
  -2   9   4    0.34    0.32
  -2   9   4   -0.14    0.41
   2   9  -4    0.07    0.30
  -2   9   4   -0.30    0.35
   2   9  -4   -0.16    0.29
   1  -9  -4    0.55    0.39
   1  -9  -4    0.02    0.36
   1  -9  -4    0.22    0.23
  -1  -9   4    0.22    0.35
   1  -9  -4    0.03    0.29
  -1  -9   4    0.49    0.29
   1   9  -4    0.97    0.31
   1   9  -4    0.16    0.32
   1   9  -4    0.64    0.34
  -1   9   4    0.33    0.35
   1   9  -4    0.61    0.38
   1   9  -4    0.73    0.35
   1   9  -4    0.46    0.33
  -1   9   4    0.61    0.33
  -1   9   4    0.18    0.31
   0  -9  -4    3.86    0.44
   0  -9  -4    3.59    0.49
   0  -9   4    3.51    0.50
   0  -9   4    3.41    0.42
   0  -9   4    3.67    0.49
   0  -9  -4    3.26    0.25
   0  -9  -4    3.45    0.50
   0  -9   4    2.94    0.37
   0   9  -4    3.99    0.48
   0   9   4    4.36    0.50
   0   9  -4    3.10    0.42
   0   9  -4    3.13    0.44
   0   9   4    3.74    0.50
   0   9   4    3.75    0.50
   0   9  -4    3.28    0.46
   0   9  -4    3.08    0.42
   0   9   4    3.32    0.42
   0   9  -4    3.60    0.54
   0   9   4    3.36    0.45
   1  -9   4   25.35    1.04
  -1  -9  -4   26.36    1.12
   1  -9   4   26.66    1.17
  -1  -9  -4   24.77    1.00
  -1  -9  -4   26.63    0.97
   1  -9   4   26.76    1.03
   1  -9   4   26.97    1.18
  -1  -9  -4   25.11    1.12
   1  -9   4   25.97    1.12
  -1   9  -4   27.08    1.14
   1   9   4   27.21    1.14
  -1   9  -4   28.61    1.18
  -1   9  -4   26.50    1.14
  -1   9  -4   24.87    1.14
   1   9   4   26.15    1.09
   1   9   4   27.34    1.13
   1   9   4   24.31    1.18
   1   9   4   26.41    1.09
   2  -9   4   75.59    2.53
   2  -9   4   74.53    2.51
   2  -9   4   75.97    2.48
  -2  -9  -4   72.64    2.26
  -2  -9  -4   76.50    2.42
  -2  -9  -4   73.76    2.26
   2  -9   4   79.03    2.44
   2  -9   4   74.95    2.44
   2   9   4   79.07    2.39
  -2   9  -4   77.24    2.49
   2   9   4   77.17    2.44
   2   9   4   76.98    2.44
   2   9   4   76.21    2.42
  -2   9  -4   77.59    2.53
  -2   9  -4   77.73    2.52
   2   9   4   77.07    2.40
  -2   9  -4   78.36    2.52
   3  -9   4   55.19    2.02
   3  -9   4   55.15    1.96
  -3  -9  -4   55.62    1.87
   3  -9   4   57.04    2.06
   3  -9   4   54.00    2.20
   3  -9   4   58.41    2.05
  -3  -9  -4   55.37    1.86
   3   9   4   57.42    1.90
  -3   9  -4   56.72    2.07
   3   9   4   56.18    1.90
   3   9   4   58.59    2.19
   3   9   4   57.29    1.91
  -3   9  -4   55.89    2.03
   3   9   4   57.93    1.84
  -3   9  -4   56.74    2.00
   3   9   4   56.16    1.92
  -3   9  -4   58.89    2.05
   4  -9   4    7.77    0.83
   4  -9   4    7.92    0.84
   4  -9   4    7.13    0.83
   4  -9   4    7.16    0.74
  -4  -9  -4    7.70    0.69
   4  -9   4    6.95    0.85
   4   9   4    7.26    0.57
   4   9   4    6.73    0.76
   4   9   4    7.73    0.72
   4   9   4    8.33    0.96
  -4   9  -4    7.55    0.81
   4   9   4    8.28    0.75
  -4   9  -4    8.53    0.83
   5  -9   4    3.62    0.75
   5  -9   4    4.19    0.86
   5  -9   4    3.10    0.79
   5  -9   4    4.36    0.81
   5  -9   4    5.34    0.75
  -5   9  -4    3.04    0.71
   5   9   4    4.18    0.91
  -5   9  -4    3.22    0.60
   5   9   4    4.10    0.61
   5   9   4    3.18    0.58
   5   9   4    6.00    0.68
   5   9   4    5.67    0.53
   6  -9   4   14.28    1.52
   6  -9   4   13.42    1.78
   6  -9   4   15.03    1.63
  -6   9  -4   14.50    1.14
   6   9   4   13.77    1.68
   5 -10  -4   19.81    1.56
   5 -10  -4   23.26    1.48
   5 -10  -4   19.12    1.43
   5 -10  -4   20.99    1.31
   5  10  -4   20.30    1.21
   5  10  -4   19.91    0.99
  -5  10   4   17.12    1.24
   5  10  -4   20.69    1.07
   5  10  -4   19.52    1.21
   5  10  -4   21.04    1.23
   4 -10  -4    3.29    0.70
   4 -10  -4    2.04    0.56
   4 -10  -4    1.97    0.58
   4 -10  -4    0.19    0.63
   4 -10  -4    2.04    0.78
  -4  10   4    1.24    1.12
   4  10  -4    1.36    0.48
  -4  10   4    1.24    0.57
   4  10  -4    2.01    0.48
   4  10  -4    1.90    0.56
   4  10  -4    1.14    0.57
   4  10  -4    1.92    0.45
   4  10  -4    2.27    0.57
   3 -10  -4    2.68    0.69
   3 -10  -4    3.44    0.64
   3 -10  -4    2.85    0.61
   3 -10  -4    3.42    0.52
   3 -10  -4    3.32    0.73
  -3  10   4    2.58    0.56
   3  10  -4    3.54    0.55
   3  10  -4    4.09    0.53
  -3  10   4    2.72    0.55
   3  10  -4    3.52    0.52
   3  10  -4    3.46    0.59
  -3  10   4    3.20    0.57
  -3  10   4    2.71    0.66
   3  10  -4    3.44    0.53
   3  10  -4    2.70    0.55
  -2 -10   4    0.31    0.30
   2 -10  -4    0.24    0.46
   2 -10  -4    0.64    0.53
   2 -10  -4    0.36    0.34
  -2 -10   4    0.30    0.42
   2 -10  -4    0.61    0.43
   2 -10  -4    0.07    0.50
  -2  10   4    0.20    0.40
   2  10  -4   -0.01    0.41
  -2  10   4    0.06    0.46
   2  10  -4    0.52    0.42
   2  10  -4    0.48    0.40
  -2  10   4   -0.19    0.49
  -2  10   4    0.56    0.52
   2  10  -4    0.21    0.44
   2  10  -4    0.55    0.39
  -2  10   4   -0.25    0.41
   2  10  -4    0.28    0.39
   1 -10  -4    0.57    0.50
   1 -10  -4   -0.48    0.43
  -1 -10   4   -0.78    0.38
  -1 -10   4   -0.14    0.34
  -1 -10   4    0.66    0.43
   1 -10  -4    0.04    0.22
   1 -10  -4   -0.39    0.37
  -1  10   4    0.01    0.38
   1  10  -4   -0.10    0.37
   1  10  -4   -0.15    0.39
  -1  10   4   -0.49    0.47
   1  10  -4   -0.74    0.41
   1  10  -4   -0.53    0.36
  -1  10   4   -0.06    0.42
  -1  10   4    0.11    0.38
   1  10  -4   -0.49    0.38
   1  10  -4    0.57    0.43
   0 -10   4   45.14    1.71
   0 -10   4   45.41    1.40
   0 -10   4   46.92    1.74
   0 -10  -4   44.59    1.32
   0 -10  -4   46.51    1.74
   0 -10  -4   46.78    1.74
   0 -10  -4   40.63    2.06
   0  10  -4   45.88    1.70
   0  10   4   45.12    1.72
   0  10   4   46.09    1.67
   0  10   4   43.91    1.65
   0  10  -4   44.04    1.68
   0  10  -4   42.88    1.66
   0  10  -4   45.35    1.69
   0  10   4   45.69    1.68
   0  10   4   43.63    1.69
   0  10  -4   44.73    1.65
  -1 -10  -4   14.24    0.77
   1 -10   4   14.54    0.93
   1 -10   4   14.46    0.84
   1 -10   4   13.26    0.81
   1 -10   4   13.56    0.75
   1 -10   4   14.12    0.96
   1 -10   4   13.54    0.99
  -1 -10  -4   15.33    0.92
  -1 -10  -4   14.34    0.93
  -1  10  -4   14.91    0.94
  -1  10  -4   13.81    0.94
   1  10   4   13.18    0.94
  -1  10  -4   15.03    0.96
  -1  10  -4   14.24    0.91
   1  10   4   13.86    0.94
   1  10   4   15.62    0.91
   1  10   4   13.93    0.85
   1  10   4   15.08    0.92
  -2 -10  -4  111.27    3.32
  -2 -10  -4  114.08    3.50
   2 -10   4  113.52    3.58
   2 -10   4  111.82    3.57
   2 -10   4  115.24    3.59
   2 -10   4  113.68    3.64
   2 -10   4  118.28    3.53
   2 -10   4  113.63    3.63
   2 -10   4  115.73    3.51
   2  10   4  115.87    3.47
  -2  10  -4  118.11    3.60
   2  10   4  115.52    3.55
  -2  10  -4  116.98    3.59
  -2  10  -4  116.71    3.62
   2  10   4  114.88    3.53
  -2  10  -4  115.36    3.62
   2  10   4  118.14    3.75
   2  10   4  119.01    3.53
  -2  10  -4  117.82    3.63
   2  10   4  112.71    3.51
   3 -10   4   16.40    1.07
   3 -10   4   15.09    1.04
   3 -10   4   14.57    1.16
   3 -10   4   15.01    1.00
   3 -10   4   14.32    1.11
  -3  10  -4   15.27    1.17
   3  10   4   16.21    0.94
  -3  10  -4   12.82    1.03
  -3  10  -4   15.05    1.07
   3  10   4   13.25    0.99
  -3  10  -4   14.49    1.17
  -3  10  -4   15.01    1.10
   3  10   4   13.45    0.90
   3  10   4   14.01    0.83
   3  10   4   14.10    1.15
   3  10   4   15.60    0.95
   4 -10   4    0.52    0.63
   4 -10   4    0.31    0.67
   4 -10   4    0.50    0.53
   4 -10   4    0.42    0.57
   4  10   4    0.40    0.69
  -4  10  -4    0.61    0.56
   4  10   4    0.79    0.60
   4  10   4    0.40    0.51
   4  10   4    0.78    0.39
   4  10   4    0.41    0.53
   4  10   4    0.29    0.49
   5 -10   4    1.59    0.69
   5 -10   4    0.78    0.72
   5 -10   4    1.11    0.75
   5 -10   4    3.27    0.91
   5  10   4    2.05    0.75
   5  10   4    1.29    0.59
   5  10   4    1.86    0.43
   5  10   4    3.33    1.00
  -5  10  -4    2.98    0.72
   4 -11  -4   14.34    1.15
   4 -11  -4   14.42    1.52
   4 -11  -4   15.47    1.60
   4 -11  -4   15.82    1.35
   4  11  -4   13.93    1.09
  -4  11   4   14.62    1.20
   4  11  -4   12.68    1.15
   4  11  -4   13.14    1.29
   4  11  -4   13.44    0.98
   4  11  -4   14.63    1.25
   3 -11  -4    0.33    0.45
   3 -11  -4    0.85    0.69
   3 -11  -4   -0.30    0.57
   3 -11  -4    1.23    0.80
   3  11  -4    0.84    0.65
   3  11  -4    0.70    0.56
   3  11  -4    0.20    0.59
  -3  11   4    1.23    0.83
   3  11  -4    0.04    0.57
   3  11  -4    1.11    0.54
   3  11  -4    0.59    0.51
  -3  11   4    0.99    0.64
  -2 -11   4    0.12    0.61
   2 -11  -4   -0.01    0.50
   2 -11  -4   -1.17    0.61
   2 -11  -4   -0.27    0.38
   2 -11  -4    0.87    0.61
   2  11  -4   -0.81    0.46
  -2  11   4   -0.19    0.49
   2  11  -4    0.08    0.56
  -2  11   4   -1.05    0.67
   2  11  -4   -0.37    0.49
  -2  11   4   -0.64    0.48
   2  11  -4    0.51    0.58
   2  11  -4   -0.13    0.46
   2  11  -4    0.14    0.52
  -1 -11   4    6.82    0.71
   1 -11  -4    7.45    0.80
  -1 -11   4    7.95    0.88
   1 -11  -4    6.98    0.84
   1 -11  -4    6.69    0.75
  -1 -11   4    8.48    0.92
   1  11  -4    8.06    0.82
   1  11  -4    6.27    0.74
   1  11  -4    7.93    0.77
   1  11  -4    7.99    0.86
  -1  11   4    7.90    0.89
  -1  11   4    7.61    0.88
  -1  11   4    7.34    0.77
   1  11  -4    7.64    0.84
   1  11  -4    7.98    0.95
  -1  11   4    6.34    0.79
   0 -11   4    1.82    0.49
   0 -11  -4    2.30    0.47
   0 -11  -4    2.97    0.26
   0 -11  -4    4.28    0.94
   0 -11   4    2.95    0.29
   0 -11   4    3.00    0.53
   0 -11  -4    3.08    0.68
   0  11  -4    2.69    0.62
   0  11   4    2.62    0.59
   0  11   4    3.06    0.62
   0  11   4    3.21    0.60
   0  11  -4    3.52    0.59
   0  11   4    2.49    0.59
   0  11  -4    3.11    0.63
   0  11  -4    3.18    0.61
   0  11  -4    2.12    0.54
   0  11   4    3.77    0.68
  -1 -11  -4    9.73    0.93
  -1 -11  -4    7.64    0.77
   1 -11   4    8.32    0.89
  -1 -11  -4    9.57    0.95
   1 -11   4    8.29    0.81
   1 -11   4    9.29    0.94
  -1  11  -4    7.47    0.90
  -1  11  -4    8.57    0.98
   1  11   4    8.25    0.96
  -1  11  -4    9.60    0.89
   1  11   4    8.81    0.89
   1  11   4    7.46    0.94
  -1  11  -4    8.29    0.99
   1  11   4    8.40    0.99
   1  11   4    8.50    0.82
   2 -11   4   42.51    1.89
   2 -11   4   42.73    1.68
   2 -11   4   45.33    1.67
   2 -11   4   44.35    1.80
   2 -11   4   40.38    1.88
   2  11   4   41.12    1.71
   2  11   4   43.23    1.82
  -2  11  -4   43.50    1.88
  -2  11  -4   42.67    1.81
   2  11   4   45.45    1.67
   2  11   4   43.13    1.73
   2  11   4   42.97    1.94
  -2  11  -4   48.39    1.88
   2  11   4   42.11    1.75
   3 -11   4    5.48    0.84
   3 -11   4    5.75    0.75
   3 -11   4    3.23    0.79
   3 -11   4    3.78    0.69
   3 -11   4    4.99    0.87
   3  11   4    4.21    0.57
   3  11   4    4.58    0.96
  -3  11  -4    3.83    0.82
   3  11   4    2.61    0.67
  -3  11  -4    4.50    0.77
   3  11   4    3.49    0.78
   3  11   4    4.08    0.66
   3  11   4    4.91    0.71
   4 -11   4    4.66    0.94
   4 -11   4    5.11    0.87
   4 -11   4    5.09    1.00
   4 -11   4    4.40    0.79
   4  11   4    4.52    0.92
   4  11   4    5.55    0.61
  -4  11  -4    4.75    1.47
   4  11   4    6.87    1.14
  -4  11  -4    4.80    0.84
   4  11   4    4.49    0.71
   3 -12  -4    7.27    1.12
   3 -12  -4    7.89    0.97
   3 -12  -4    7.82    0.99
   3 -12  -4    7.26    1.30
  -3  12   4    7.67    0.96
   3  12  -4    7.84    0.91
   3  12  -4    5.94    0.75
  -3  12   4    6.67    0.92
   3  12  -4    8.99    1.10
   3  12  -4    6.75    0.95
   2 -12  -4    9.60    0.81
  -2 -12   4    9.85    0.77
   2 -12  -4    9.71    1.37
   2 -12  -4   11.16    1.23
   2 -12  -4   10.30    0.99
   2  12  -4   10.21    1.15
  -2  12   4   12.14    1.39
  -2  12   4   11.46    1.17
   2  12  -4    9.56    1.07
   2  12  -4    9.24    1.28
  -2  12   4   10.33    1.14
   2  12  -4   11.08    1.15
   1 -12  -4    9.31    0.58
  -1 -12   4    7.67    0.83
   1 -12  -4    7.83    0.93
   1 -12  -4    9.67    0.99
   1  12  -4    8.94    1.04
  -1  12   4    8.94    0.96
  -1  12   4    9.07    0.99
   1  12  -4    8.98    1.07
   1  12  -4    8.42    0.85
   1  12  -4    9.11    0.90
  -1  12   4    7.54    0.86
   0 -12  -4   26.36    1.29
   0 -12  -4   26.84    1.51
   0 -12   4   27.57    1.50
   0 -12   4   26.91    1.40
   0  12  -4   26.94    1.46
   0  12  -4   27.35    1.48
   0  12   4   25.18    1.56
   0  12  -4   27.67    1.49
   0  12   4   26.31    1.46
   0  12  -4   29.36    1.53
   0  12   4   27.08    1.40
   1 -12   4   15.42    1.31
  -1 -12  -4   14.83    0.98
   1 -12   4   14.51    1.20
   1 -12   4   15.57    0.83
   1  12   4   14.47    1.24
  -1  12  -4   14.82    1.34
   1  12   4   14.57    1.16
   1  12   4   12.88    1.09
  -1  12  -4   13.68    1.31
  -1  12  -4   13.01    1.22
   2 -12   4   11.23    1.04
  -2 -12  -4   11.21    0.90
   2 -12   4   11.25    0.98
   2 -12   4   11.17    1.28
   2 -12   4   10.44    1.06
   2  12   4   10.55    1.13
   2  12   4    9.60    1.31
  -2  12  -4   13.00    1.42
   2  12   4   10.83    1.01
  -2  12  -4   11.35    1.22
  -2  12  -4   12.39    1.24
   3 -12   4    8.15    0.88
   3 -12   4    6.63    1.00
   3 -12   4    7.97    0.91
   3 -12   4    7.69    0.98
   3  12   4    7.53    0.89
  -3  12  -4    7.53    0.94
  -3  12  -4    9.03    0.99
   3  12   4    8.06    0.94
   3  12   4    7.70    1.16
   2 -13  -4    3.33    1.33
   2 -13  -4    2.71    1.05
   2  13  -4    3.09    0.93
  -2  13   4    2.52    0.91
  -2  13   4    3.86    1.20
  -1 -13   4    0.57    0.58
   1 -13  -4    0.14    0.67
   1 -13  -4   -0.31    0.89
   1  13  -4    0.55    0.78
  -1  13   4    0.24    0.79
   1  13  -4    0.24    0.77
   0 -13   4    0.24    0.69
   0  13  -4   -0.46    0.80
   0  13  -4    0.08    0.78
   0  13   4    0.81    0.74
   0  13   4    0.42    0.77
   1 -13   4    2.72    0.81
   1 -13   4    3.26    1.11
  -1 -13  -4    2.30    0.65
   1  13   4    3.45    0.84
  -1  13  -4    3.36    0.86
   1  13   4    3.03    0.78
   1  13   4    2.74    0.89
   8   0  -5   -0.07    0.74
   8   0  -5    1.14    0.71
   8   0  -5    0.37    0.43
   8   0  -5   -1.24    0.55
   7   0  -5    4.48    0.44
   7   0  -5    4.46    0.72
   7   0  -5    4.89    0.46
   7   0  -5    4.85    0.54
   7   0  -5    4.55    0.72
   6   0  -5    0.15    0.33
   6   0  -5    0.09    0.17
   6   0  -5    0.32    0.19
   6   0  -5   -0.09    0.26
   6   0  -5    0.06    0.22
   6   0  -5    0.03    0.23
   6   0  -5   -0.10    0.37
  -5   0   5  102.08    2.86
   5   0  -5  101.85    2.91
   5   0  -5  102.68    2.92
   5   0  -5  105.27    2.90
   5   0  -5  106.24    3.16
   5   0  -5  106.19    2.92
   5   0  -5  105.11    3.01
   5   0  -5  105.46    2.94
   4   0  -5   -0.26    0.11
  -4   0   5    0.16    0.09
  -4   0   5    0.04    0.13
  -4   0   5   -0.04    0.11
   4   0  -5   -0.08    0.17
   4   0  -5   -0.13    0.11
   4   0  -5   -0.06    0.14
   4   0  -5   -0.09    0.13
   4   0  -5    0.00    0.11
   4   0  -5   -0.30    0.12
   3   0  -5    5.34    0.35
  -3   0   5    5.14    0.38
   3   0  -5    4.91    0.26
   3   0  -5    4.68    0.24
  -3   0   5    4.59    0.23
   3   0  -5    4.92    0.26
   3   0  -5    5.22    0.27
  -3   0   5    4.94    0.26
   3   0  -5    5.12    0.26
  -2   0   5   -0.07    0.11
   2   0  -5   -0.21    0.10
  -2   0   5   -0.08    0.07
   2   0  -5   -0.18    0.07
  -2   0   5   -0.04    0.07
   2   0  -5   -0.04    0.09
   2   0  -5    0.02    0.08
  -2   0   5   -0.06    0.08
   2   0  -5   -0.15    0.08
   2   0  -5   -0.06    0.08
  -1   0   5   16.88    0.54
   1   0  -5   16.96    0.57
   1   0  -5   17.00    0.53
   1   0  -5   16.22    0.55
  -1   0   5   17.05    0.49
  -1   0   5   17.86    0.53
  -1   0   5   17.10    0.58
   1   0  -5   17.06    0.54
  -1   0   5   16.41    0.53
   1   0  -5   17.82    0.54
   1   0  -5   16.31    0.58
  -1   0   5   16.60    0.55
  -1   0   5   17.22    0.55
   1   0  -5   17.34    0.53
   0   0   5   -0.21    0.06
   0   0  -5   -0.24    0.06
   0   0   5   -0.20    0.04
   0   0  -5   -0.19    0.06
   0   0  -5   -0.21    0.08
   0   0  -5   -0.22    0.06
   0   0   5   -0.17    0.07
   0   0   5   -0.17    0.07
   0   0   5   -0.27    0.10
   0   0  -5   -0.18    0.08
   0   0  -5   -0.06    0.08
   0   0   5   -0.15    0.07
   0   0   5   -0.17    0.06
  -1   0  -5   19.11    0.60
  -1   0  -5   18.56    0.66
   1   0   5   18.85    0.68
   1   0   5   18.52    0.61
  -1   0  -5   19.68    0.58
   1   0   5   19.91    0.57
  -1   0  -5   19.36    0.62
   1   0   5   19.99    0.61
   1   0   5   19.75    0.61
   1   0   5   19.23    0.60
  -1   0  -5   19.37    0.59
  -1   0  -5   18.83    0.59
   2   0   5   -0.12    0.08
  -2   0  -5    0.07    0.08
   2   0   5   -0.06    0.09
   2   0   5   -0.08    0.09
   2   0   5    0.03    0.08
   3   0   5  109.40    3.00
  -3   0  -5  106.70    3.00
   3   0   5  107.19    2.98
   3   0   5  109.39    3.00
  -3   0  -5  107.45    3.11
   3   0   5  107.67    3.10
   3   0   5  106.67    3.13
   4   0   5   -0.14    0.21
   4   0   5    0.06    0.13
  -4   0  -5    0.03    0.13
   4   0   5   -0.08    0.19
   4   0   5   -0.03    0.14
   4   0   5    0.06    0.14
  -4   0  -5    0.13    0.10
   4   0   5   -0.03    0.13
   6   0   5   -0.27    0.23
   6   0   5    0.10    0.39
   6   0   5    0.04    0.21
   6   0   5   -0.43    0.36
   6   0   5    0.11    0.24
   7   0   5   29.44    1.55
   7   0   5   29.95    1.16
   7   0   5   29.17    1.13
   7   0   5   30.98    1.45
   7   0   5   29.39    0.97
   7   0   5   29.90    1.44
   8   0   5    0.02    0.88
   8   0   5   -1.04    0.74
   8   0   5   -0.23    0.79
   8   0   5    0.66    0.77
   8  -1  -5    3.88    0.67
   8  -1  -5    4.67    0.90
   8  -1  -5    5.45    0.94
   8   1  -5    4.31    0.77
   8   1  -5    8.37    1.14
   7  -1  -5    0.38    0.34
   7  -1  -5   -0.31    0.39
   7  -1  -5   -0.11    0.27
   7  -1  -5   -1.00    0.54
   7  -1  -5   -0.28    0.24
   7  -1  -5   -0.39    0.37
   7   1  -5    0.13    0.36
   7   1  -5   -0.53    0.45
   7   1  -5    0.34    0.47
   7   1  -5   -0.06    0.26
   7   1  -5    0.29    0.32
   7   1  -5    0.33    0.28
   6  -1  -5    9.34    0.55
   6  -1  -5    8.36    0.79
   6  -1  -5   10.22    0.55
   6  -1  -5   10.31    0.58
   6  -1  -5    9.74    0.66
   6  -1  -5    9.38    0.61
   6   1  -5    9.69    0.74
   6   1  -5   10.67    0.61
   6   1  -5    9.54    0.47
   6   1  -5    9.65    0.57
   6   1  -5   10.15    0.77
   6   1  -5   10.85    0.47
   5  -1  -5   30.88    1.01
   5  -1  -5   31.15    1.08
   5  -1  -5   30.84    1.01
   5  -1  -5   30.71    1.01
   5  -1  -5   29.97    1.21
   5  -1  -5   30.64    1.01
   5   1  -5   30.38    1.21
   5   1  -5   28.83    0.90
   5   1  -5   30.35    1.03
  -5   1   5   30.68    1.34
   5   1  -5   31.19    1.16
   5   1  -5   30.51    1.03
  -5   1   5   30.43    0.93
   5   1  -5   30.00    0.93
   5   1  -5   30.79    0.92
   5   1  -5   31.40    0.95
   4  -1  -5    1.30    0.19
   4  -1  -5    1.00    0.25
   4  -1  -5    1.03    0.19
   4  -1  -5    1.38    0.21
  -4  -1   5    1.50    0.15
  -4  -1   5    1.28    0.13
   4  -1  -5    1.22    0.20
   4  -1  -5    1.13    0.22
   4   1  -5    1.19    0.25
  -4   1   5    1.38    0.22
   4   1  -5    1.31    0.16
  -4   1   5    1.24    0.19
   4   1  -5    1.50    0.16
  -4   1   5    1.17    0.16
   4   1  -5    1.59    0.20
   3  -1  -5   32.44    1.01
  -3  -1   5   33.91    0.98
   3  -1  -5   33.08    1.03
   3  -1  -5   33.66    1.02
  -3  -1   5   33.19    1.11
   3  -1  -5   33.01    1.02
   3  -1  -5   32.99    1.12
  -3  -1   5   31.76    0.95
   3  -1  -5   34.20    1.02
   3   1  -5   32.59    0.96
   3   1  -5   33.96    0.97
  -3   1   5   33.35    1.00
   3   1  -5   31.44    1.12
   3   1  -5   33.95    1.07
  -3   1   5   31.92    1.19
  -3   1   5   33.17    1.03
   3   1  -5   33.66    0.98
  -3   1   5   33.44    0.96
   3   1  -5   32.44    0.98
  -3   1   5   32.55    0.95
  -2  -1   5    4.91    0.18
   2  -1  -5    4.86    0.24
   2  -1  -5    4.98    0.29
   2  -1  -5    4.90    0.27
   2  -1  -5    4.79    0.25
   2  -1  -5    4.58    0.23
   2  -1  -5    4.82    0.25
  -2  -1   5    5.15    0.28
  -2   1   5    4.88    0.24
   2   1  -5    5.20    0.25
  -2   1   5    5.13    0.24
   2   1  -5    5.63    0.31
  -2   1   5    4.78    0.31
  -2   1   5    4.53    0.26
   2   1  -5    5.02    0.17
   2   1  -5    4.55    0.22
   2   1  -5    4.81    0.22
   1  -1  -5  168.65    4.58
   1  -1  -5  168.27    4.62
  -1  -1   5  166.36    4.60
  -1  -1   5  167.24    4.58
   1  -1  -5  171.05    4.60
   1  -1  -5  175.78    4.61
  -1  -1   5  162.69    4.63
   1  -1  -5  165.61    4.60
   1  -1  -5  170.75    4.60
  -1  -1   5  170.62    4.58
  -1  -1   5  166.16    4.58
   1   1  -5  169.91    4.58
  -1   1   5  170.49    4.62
   1   1  -5  175.00    4.59
  -1   1   5  169.06    4.60
   1   1  -5  166.21    4.59
  -1   1   5  160.31    4.59
  -1   1   5  168.50    4.60
   1   1  -5  165.09    4.60
   1   1  -5  164.23    4.62
  -1   1   5  169.51    4.58
   1   1  -5  166.29    4.57
   1   1  -5  175.74    4.67
  -1   1   5  173.17    4.62
   0  -1   5  348.31    9.79
   0  -1  -5  365.11    9.73
   0  -1   5  363.22    9.73
   0  -1   5  349.67    9.71
   0  -1  -5  365.76    9.71
   0   1   5  347.26    9.71
   0   1  -5  370.47    9.79
   0   1  -5  367.12    9.71
   0   1   5  365.87    9.73
   1  -1   5   48.75    1.41
  -1  -1  -5   52.35    1.46
  -1  -1  -5   47.11    1.33
   1  -1   5   48.10    1.41
   1  -1   5   49.02    1.39
   1  -1   5   48.11    1.41
  -1  -1  -5   49.95    1.39
   1  -1   5   46.53    1.43
  -1  -1  -5   48.36    1.39
  -1  -1  -5   46.40    1.38
   1  -1   5   56.81    1.52
  -1  -1  -5   49.21    1.47
   1  -1   5   48.57    1.42
   1   1   5   51.33    1.40
  -1   1  -5   47.88    1.41
   1   1   5   49.22    1.41
  -1   1  -5   48.25    1.40
   1   1   5   47.96    1.47
  -1   1  -5   45.65    1.47
   1   1   5   55.17    1.34
  -1   1  -5   47.73    1.40
  -1   1  -5   47.92    1.42
   1   1   5   48.49    1.39
   1   1   5   47.68    1.39
  -1   1  -5   47.38    1.41
  -2  -1  -5    2.37    0.18
   2  -1   5    2.18    0.22
  -2  -1  -5    2.59    0.15
   2  -1   5    2.82    0.22
  -2  -1  -5    2.56    0.15
   2  -1   5    2.60    0.20
   2  -1   5    2.45    0.20
  -2  -1  -5    2.37    0.25
   2  -1   5    2.34    0.20
   2  -1   5    2.56    0.30
  -2  -1  -5    2.49    0.16
   2  -1   5    2.40    0.21
  -2   1  -5    2.70    0.19
  -2   1  -5    2.25    0.18
   2   1   5    2.41    0.16
   2   1   5    2.39    0.18
  -2   1  -5    2.15    0.25
   2   1   5    2.55    0.14
   2   1   5    2.46    0.17
  -2   1  -5    2.58    0.18
   2   1   5    2.43    0.18
   2   1   5    2.56    0.26
  -2   1  -5    2.37    0.23
   3  -1   5  122.44    3.34
   3  -1   5  118.87    3.32
  -3  -1  -5  119.23    3.44
   3  -1   5  121.95    3.43
   3  -1   5  122.00    3.34
   3  -1   5  117.58    3.44
   3  -1   5  118.43    3.40
   3  -1   5  118.73    3.33
  -3  -1  -5  120.91    3.29
   3   1   5  118.95    3.40
  -3   1  -5  117.60    3.26
   3   1   5  119.99    3.28
  -3   1  -5  116.55    3.40
  -3   1  -5  120.98    3.34
   3   1   5  118.97    3.45
   3   1   5  116.33    3.29
   3   1   5  117.25    3.28
   3   1   5  119.23    3.29
  -3   1  -5  122.85    3.28
   4  -1   5    0.93    0.20
   4  -1   5    1.28    0.27
   4  -1   5    1.17    0.20
   4  -1   5    1.13    0.20
   4  -1   5    1.05    0.29
   4  -1   5    1.22    0.21
  -4  -1  -5    1.07    0.15
  -4  -1  -5    1.08    0.13
   4   1   5    1.02    0.16
   4   1   5    1.23    0.18
  -4   1  -5    1.26    0.17
   4   1   5    1.04    0.16
   4   1   5    1.18    0.16
   4   1   5    1.33    0.30
  -4   1  -5    0.89    0.24
   4   1   5    1.10    0.25
  -4   1  -5    0.95    0.19
   5  -1   5   87.50    2.51
   5  -1   5   86.99    2.51
   5  -1   5   86.83    2.50
   5  -1   5   84.66    2.51
   5  -1   5   86.74    2.69
   5  -1   5   86.01    2.68
  -5   1  -5   88.35    2.48
   5   1   5   86.31    2.66
   5   1   5   84.29    2.68
   5   1   5   87.97    2.46
   5   1   5   84.32    2.42
   5   1   5   86.12    2.44
   5   1   5   89.06    2.44
   6  -1   5   19.44    1.01
   6  -1   5   18.72    0.76
   6  -1   5   18.38    0.76
   6  -1   5   16.72    0.98
   6  -1   5   18.96    0.81
   6  -1   5   18.88    0.80
   6   1   5   18.40    0.99
   6   1   5   16.96    1.13
   6   1   5   18.89    0.74
   6   1   5   19.36    0.72
   6   1   5   18.81    0.63
   6   1   5   18.69    0.62
   7  -1   5   59.52    1.81
   7  -1   5   53.94    2.09
   7  -1   5   58.92    1.91
   7  -1   5   57.49    2.31
   7  -1   5   57.57    1.79
   7  -1   5   61.79    1.91
   7  -1   5   59.85    2.18
   7   1   5   58.47    2.15
   7   1   5   60.41    2.28
   7   1   5   58.97    2.15
   7   1   5   58.82    1.81
   7   1   5   57.10    1.80
   7   1   5   56.49    2.00
   8  -1   5    1.37    0.89
   8  -1   5    2.82    0.92
   8  -1   5    3.35    1.06
   8  -1   5    2.90    0.88
   8  -1   5    1.21    0.57
   8   1   5    1.80    0.82
   8   1   5    1.71    0.87
   8   1   5    3.51    0.88
   8  -2  -5    3.25    0.90
   8  -2  -5    3.70    0.47
   8  -2  -5    3.61    0.65
   8  -2  -5    3.59    0.44
   8  -2  -5    1.99    0.55
   8   2  -5    3.72    0.75
   8   2  -5    2.57    0.57
   8   2  -5    3.18    0.71
   7  -2  -5    2.68    0.45
   7  -2  -5    2.43    0.64
   7  -2  -5    2.94    0.40
   7  -2  -5    3.21    0.43
   7  -2  -5    3.34    0.52
   7   2  -5    3.25    0.47
   7   2  -5    2.68    0.52
   7   2  -5    3.49    0.56
   7   2  -5    3.01    0.58
   6  -2  -5    6.63    0.59
   6  -2  -5    6.65    0.54
   6  -2  -5    7.19    0.51
   6  -2  -5    6.79    0.59
   6  -2  -5    6.77    0.54
   6  -2  -5    7.60    0.77
  -6   2   5    6.41    0.41
   6   2  -5    6.63    0.52
   6   2  -5    6.63    0.62
   6   2  -5    6.97    0.36
   6   2  -5    6.87    0.64
   6   2  -5    7.02    0.57
   5  -2  -5  138.46    4.08
   5  -2  -5  135.05    3.87
   5  -2  -5  137.77    3.88
   5  -2  -5  139.20    3.92
   5  -2  -5  139.15    3.88
   5  -2  -5  139.75    3.88
  -5   2   5  135.65    4.00
   5   2  -5  129.02    3.99
  -5   2   5  139.06    3.81
   5   2  -5  137.30    3.84
   5   2  -5  134.02    3.74
   5   2  -5  136.92    3.95
   5   2  -5  136.47    3.91
   4  -2  -5    3.35    0.31
   4  -2  -5    3.15    0.33
   4  -2  -5    3.62    0.31
   4  -2  -5    3.20    0.41
   4  -2  -5    3.17    0.31
   4  -2  -5    3.77    0.33
   4   2  -5    3.28    0.33
   4   2  -5    3.49    0.22
   4   2  -5    3.61    0.19
   4   2  -5    3.05    0.36
   4   2  -5    3.45    0.26
   4   2  -5    3.81    0.22
  -4   2   5    3.27    0.35
  -4   2   5    3.54    0.19
   4   2  -5    3.43    0.21
  -4   2   5    3.80    0.21
  -4   2   5    3.56    0.29
   3  -2  -5   27.40    0.90
   3  -2  -5   28.54    0.91
  -3  -2   5   27.06    0.81
   3  -2  -5   27.19    0.90
   3  -2  -5   27.99    0.92
  -3  -2   5   27.09    0.83
   3  -2  -5   27.36    0.98
   3  -2  -5   26.90    0.90
  -3  -2   5   28.21    0.95
  -3   2   5   27.26    0.84
   3   2  -5   27.59    0.82
   3   2  -5   28.65    0.82
   3   2  -5   26.80    0.81
  -3   2   5   28.15    0.92
   3   2  -5   26.87    0.80
   3   2  -5   27.24    0.83
   3   2  -5   25.73    0.94
   3   2  -5   27.14    0.88
  -3   2   5   28.03    0.86
   2  -2  -5   26.79    0.86
  -2  -2   5   26.51    0.81
   2  -2  -5   26.47    0.87
   2  -2  -5   26.48    0.86
  -2  -2   5   27.36    0.85
   2  -2  -5   27.54    0.85
   2  -2  -5   27.26    0.86
   2  -2  -5   26.92    0.90
  -2   2   5   26.21    0.85
  -2   2   5   26.77    0.85
   2   2  -5   26.83    0.82
  -2   2   5   27.55    0.88
   2   2  -5   27.09    0.80
  -2   2   5   26.04    0.85
   2   2  -5   27.06    0.81
  -2   2   5   26.62    0.84
   2   2  -5   27.83    0.81
  -2   2   5   26.02    0.93
  -1  -2   5  175.36    4.82
  -1  -2   5  171.15    4.92
   1  -2  -5  186.11    4.92
  -1  -2   5  174.64    4.89
   1  -2  -5  185.52    4.89
   1  -2  -5  180.58    4.93
   1  -2  -5  181.57    4.91
  -1  -2   5  171.32    4.85
  -1  -2   5  183.31    4.88
  -1  -2   5  170.44    4.87
   1  -2  -5  178.98    4.91
  -1  -2   5  189.58    4.95
   1  -2  -5  185.65    4.92
  -1   2   5  181.57    4.89
  -1   2   5  184.02    4.94
  -1   2   5  175.90    4.89
   1   2  -5  173.59    4.89
   1   2  -5  181.98    4.88
   1   2  -5  182.10    4.82
  -1   2   5  181.91    4.91
   1   2  -5  171.15    4.88
   1   2  -5  185.13    4.89
  -1   2   5  181.19    4.93
   1   2  -5  167.08    4.90
  -1   2   5  182.68    4.91
  -1   2   5  180.10    4.91
   1  -2   5    7.91    0.45
   1  -2   5    8.61    0.35
  -1  -2  -5    8.08    0.33
   1  -2   5    8.32    0.36
  -1  -2  -5    8.96    0.41
   1  -2   5    8.80    0.37
   1  -2   5    8.56    0.37
   1  -2   5    8.49    0.36
  -1  -2  -5    8.35    0.41
  -1  -2  -5    8.53    0.33
   1  -2   5    8.31    0.36
  -1   2  -5    8.71    0.36
  -1   2  -5    8.25    0.35
   1   2   5    8.51    0.33
   1   2   5    9.21    0.34
  -1   2  -5    7.94    0.43
  -1   2  -5    8.59    0.38
   1   2   5    9.05    0.41
  -1   2  -5    8.56    0.37
  -1   2  -5    8.51    0.36
   1   2   5    8.17    0.35
   2  -2   5    4.78    0.29
  -2  -2  -5    4.88    0.20
   2  -2   5    4.54    0.28
   2  -2   5    4.79    0.29
  -2  -2  -5    4.62    0.35
  -2  -2  -5    5.00    0.25
  -2  -2  -5    4.70    0.20
  -2  -2  -5    4.86    0.24
   2  -2   5    4.88    0.32
   2  -2   5    5.30    0.32
   2  -2   5    4.95    0.30
   2  -2   5    4.83    0.38
  -2   2  -5    5.02    0.32
   2   2   5    4.78    0.23
  -2   2  -5    4.45    0.26
  -2   2  -5    5.03    0.28
   2   2   5    4.99    0.24
  -2   2  -5    4.70    0.28
   2   2   5    4.58    0.35
  -2   2  -5    4.86    0.35
   2   2   5    4.70    0.26
   2   2   5    5.16    0.25
  -2   2  -5    4.75    0.30
   3  -2   5   39.36    1.19
   3  -2   5   37.24    1.18
   3  -2   5   38.03    1.17
  -3  -2  -5   37.09    1.37
   3  -2   5   37.47    1.25
   3  -2   5   36.47    1.25
   3  -2   5   35.18    1.27
   3  -2   5   36.73    1.18
  -3  -2  -5   37.48    1.09
   3   2   5   38.14    1.09
  -3   2  -5   37.29    1.12
   3   2   5   37.06    1.11
   3   2   5   36.38    1.08
  -3   2  -5   38.73    1.14
   3   2   5   38.25    1.28
   3   2   5   36.97    1.10
   3   2   5   37.99    1.10
  -3   2  -5   36.91    1.23
  -4  -2  -5    0.08    0.10
  -4  -2  -5   -0.08    0.09
   4  -2   5    0.00    0.18
   4  -2   5   -0.20    0.21
   4  -2   5   -0.11    0.16
   4  -2   5   -0.04    0.18
   4  -2   5    0.17    0.19
   4  -2   5    0.49    0.26
  -4   2  -5    0.21    0.22
   4   2   5    0.21    0.20
  -4   2  -5    0.11    0.20
   4   2   5    0.06    0.10
  -4   2  -5   -0.02    0.11
  -4   2  -5   -0.20    0.16
   4   2   5    0.09    0.12
   4   2   5    0.25    0.25
   4   2   5    0.06    0.13
   4   2   5    0.11    0.12
  -4   2  -5    0.17    0.15
   5  -2   5   33.72    1.26
   5  -2   5   29.56    1.07
   5  -2   5   25.48    1.06
   5  -2   5   35.61    1.26
   5  -2   5   26.23    1.07
   5   2   5   33.26    0.98
  -5   2  -5   31.17    1.06
   5   2   5   31.97    0.93
   5   2   5   30.98    1.18
   5   2   5   28.24    0.93
   5   2   5   33.96    1.07
   5   2   5   32.44    1.26
   5   2   5   31.52    0.95
   6  -2   5    0.69    0.41
   6  -2   5   -0.30    0.44
   6  -2   5    0.39    0.46
   6  -2   5    0.17    0.29
   6  -2   5    0.19    0.30
   6  -2   5    0.52    0.41
   6  -2   5    0.17    0.27
   6   2   5   -0.03    0.42
   6   2   5   -0.08    0.39
  -6   2  -5    0.35    0.28
   6   2   5    0.40    0.20
   6   2   5   -0.12    0.38
   6   2   5    0.25    0.28
   6   2   5    0.19    0.23
   7  -2   5    0.51    0.46
   7  -2   5    0.79    0.65
   7  -2   5    1.13    0.38
   7  -2   5    1.56    0.42
   7  -2   5    0.90    0.60
   7  -2   5    0.25    0.65
   7  -2   5    1.65    0.41
   7  -2   5    1.24    0.64
   7   2   5    0.08    0.54
   7   2   5    1.11    0.45
   7   2   5    1.45    0.62
   7   2   5    1.06    0.31
   7   2   5    1.04    0.33
   8  -2   5   16.65    1.44
   8  -2   5   20.17    1.57
   8  -2   5   19.93    0.99
   8  -2   5   19.78    1.75
   8  -2   5   16.98    1.66
   8   2   5   20.71    1.32
   8   2   5   21.40    1.70
   8   2   5   17.53    1.55
   8   2   5   21.02    1.61
   8  -3  -5   -0.46    0.58
   8  -3  -5    0.13    0.66
   8  -3  -5    1.18    0.88
   8  -3  -5    1.39    0.50
   8   3  -5    1.74    0.70
   8   3  -5    1.09    0.63
   8   3  -5   -0.28    0.59
   7  -3  -5   19.53    1.01
   7  -3  -5   19.35    1.00
   7  -3  -5   18.72    1.11
   7  -3  -5   19.41    0.95
   7  -3  -5   20.30    1.11
   7  -3  -5   18.65    1.30
   7   3  -5   20.46    0.95
   7   3  -5   20.23    1.05
   7   3  -5   18.11    1.22
   7   3  -5   21.22    1.07
   6  -3  -5   18.58    0.88
   6  -3  -5   18.08    0.83
   6  -3  -5   18.45    1.08
   6  -3  -5   18.67    0.92
   6  -3  -5   17.93    0.89
   6  -3  -5   18.67    0.86
   6   3  -5   18.63    0.93
  -6   3   5   18.11    0.75
  -6   3   5   17.92    0.92
   6   3  -5   19.44    0.92
   6   3  -5   18.09    0.87
   6   3  -5   19.36    0.80
   5  -3  -5   52.66    1.68
   5  -3  -5   52.15    1.64
   5  -3  -5   52.72    1.82
   5  -3  -5   50.80    1.64
   5  -3  -5   50.36    1.64
   5  -3  -5   50.10    1.63
   5   3  -5   50.72    1.45
   5   3  -5   50.21    1.68
   5   3  -5   52.06    1.56
   5   3  -5   48.13    1.67
   5   3  -5   48.59    1.45
  -5   3   5   50.38    1.57
   5   3  -5   52.22    1.63
   4  -3  -5   58.76    1.79
   4  -3  -5   57.70    1.80
   4  -3  -5   58.64    1.80
   4  -3  -5   58.05    1.78
   4  -3  -5   59.14    1.78
   4  -3  -5   56.98    1.90
   4   3  -5   56.27    1.80
   4   3  -5   58.63    1.68
  -4   3   5   56.77    1.67
   4   3  -5   56.16    1.63
  -4   3   5   59.44    1.69
   4   3  -5   57.36    1.61
   4   3  -5   58.41    1.63
   4   3  -5   58.14    1.74
   4   3  -5   58.56    1.64
  -3  -3   5    5.30    0.42
   3  -3  -5    6.43    0.37
   3  -3  -5    6.01    0.37
  -3  -3   5    6.30    0.28
  -3  -3   5    6.46    0.38
   3  -3  -5    6.15    0.38
   3  -3  -5    5.87    0.37
   3  -3  -5    6.74    0.44
   3  -3  -5    6.12    0.39
   3   3  -5    6.47    0.30
  -3   3   5    6.43    0.48
  -3   3   5    6.95    0.40
  -3   3   5    6.01    0.37
   3   3  -5    6.26    0.26
  -3   3   5    5.85    0.33
   3   3  -5    6.20    0.37
   3   3  -5    6.52    0.29
   3   3  -5    6.43    0.27
   3   3  -5    6.02    0.28
  -3   3   5    6.06    0.35
   2  -3  -5    0.62    0.16
   2  -3  -5    0.68    0.16
   2  -3  -5    0.84    0.17
   2  -3  -5    0.90    0.18
  -2  -3   5    0.80    0.14
  -2  -3   5    0.65    0.10
   2  -3  -5    0.60    0.15
  -2  -3   5    0.92    0.14
   2  -3  -5    0.82    0.15
  -2  -3   5    0.76    0.14
  -2   3   5    0.63    0.19
  -2   3   5    0.64    0.12
   2   3  -5    0.73    0.14
   2   3  -5    1.09    0.11
  -2   3   5    0.71    0.16
  -2   3   5    0.62    0.15
   2   3  -5    0.86    0.13
  -2   3   5    0.93    0.18
  -2   3   5    0.97    0.17
  -2   3   5    0.63    0.16
   2   3  -5    0.76    0.14
   1  -3  -5   56.00    1.67
  -1  -3   5   56.56    1.57
  -1  -3   5   55.92    1.66
  -1  -3   5   56.84    1.57
  -1  -3   5   56.08    1.64
   1  -3  -5   56.15    1.69
  -1  -3   5   55.13    1.64
  -1  -3   5   57.11    1.62
   1  -3  -5   58.55    1.68
   1  -3  -5   56.28    1.65
   1  -3  -5   57.79    1.67
  -1  -3   5   57.59    1.63
  -1   3   5   56.68    1.68
   1   3  -5   55.96    1.58
  -1   3   5   57.56    1.67
  -1   3   5   57.49    1.67
   1   3  -5   54.52    1.65
   1   3  -5   57.58    1.64
  -1   3   5   57.74    1.65
  -1   3   5   58.44    1.70
  -1   3   5   55.27    1.65
  -1   3   5   55.19    1.67
   1   3  -5   56.93    1.64
   1   3  -5   57.62    1.64
   0  -3  -5  418.90   11.09
   0  -3  -5  401.47   11.10
   0  -3   5  403.75   11.10
   0  -3   5  403.54   11.06
   0  -3  -5  411.50   11.10
   0  -3   5  402.92   11.09
   0  -3   5  407.92   11.09
   0  -3   5  417.88   11.11
   0  -3  -5  421.89   11.12
   0  -3   5  410.66   11.10
   0   3   5  408.34   11.10
   0   3  -5  424.00   11.25
   0   3  -5  404.48   11.10
   0   3   5  402.11   11.09
   0   3   5  426.92   11.12
   0   3  -5  413.00   11.07
   0   3  -5  407.29   11.10
   0   3  -5  414.42   11.11
   0   3   5  403.01   11.10
   0   3   5  400.56   11.13
   0   3  -5  410.10   11.10
   1  -3   5    6.29    0.33
   1  -3   5    6.27    0.33
   1  -3   5    6.28    0.32
  -1  -3  -5    6.19    0.30
  -1  -3  -5    5.84    0.29
   1  -3   5    6.15    0.33
  -1  -3  -5    5.99    0.32
   1  -3   5    6.33    0.33
   1  -3   5    6.21    0.33
  -1  -3  -5    6.84    0.29
  -1  -3  -5    5.70    0.22
  -1   3  -5    6.14    0.33
  -1   3  -5    5.82    0.41
   1   3   5    5.94    0.30
   1   3   5    5.81    0.31
  -1   3  -5    5.98    0.33
  -1   3  -5    6.32    0.36
  -1   3  -5    5.79    0.31
   1   3   5    5.94    0.36
   1   3   5    6.27    0.29
  -1   3  -5    6.45    0.34
  -1   3  -5    5.64    0.31
   2  -3   5   14.77    0.60
  -2  -3  -5   14.95    0.58
   2  -3   5   15.06    0.71
  -2  -3  -5   17.17    0.49
   2  -3   5   15.51    0.61
  -2  -3  -5   15.60    0.49
   2  -3   5   14.96    0.60
  -2  -3  -5   15.19    0.55
   2  -3   5   15.37    0.63
   2  -3   5   15.66    0.60
   2  -3   5   15.54    0.63
  -2   3  -5   15.80    0.60
  -2   3  -5   15.27    0.62
   2   3   5   14.39    0.66
   2   3   5   17.36    0.55
   2   3   5   15.89    0.55
   2   3   5   15.68    0.57
  -2   3  -5   15.27    0.58
  -2   3  -5   15.55    0.68
  -2   3  -5   15.58    0.59
   2   3   5   15.61    0.53
  -2   3  -5   15.88    0.63
   3  -3   5  315.75    8.61
   3  -3   5  313.17    8.55
  -3  -3  -5  298.33    8.43
   3  -3   5  319.42    8.55
   3  -3   5  309.07    8.65
   3  -3   5  319.31    8.55
   3  -3   5  312.36    8.62
   3  -3   5  316.56    8.55
  -3   3  -5  302.50    8.59
   3   3   5  310.44    8.44
   3   3   5  303.96    8.38
  -3   3  -5  315.93    8.49
  -3   3  -5  319.05    8.56
   3   3   5  312.78    8.66
  -3   3  -5  317.44    8.61
  -3   3  -5  320.14    8.53
   3   3   5  320.75    8.46
   3   3   5  299.63    8.43
   3   3   5  298.73    8.42
  -3   3  -5  314.92    8.51
   4  -3   5  110.09    3.12
   4  -3   5  110.26    3.14
   4  -3   5  107.35    3.24
   4  -3   5  105.22    3.24
   4  -3   5  107.41    3.12
   4  -3   5  107.37    3.12
   4  -3   5  107.96    3.22
  -4   3  -5  106.68    3.01
   4   3   5  107.48    3.25
   4   3   5  107.22    2.96
   4   3   5  110.11    2.99
   4   3   5  105.46    2.98
   4   3   5  103.68    2.98
   4   3   5  109.80    2.99
  -4   3  -5  107.77    3.03
  -4   3  -5  111.72    3.24
   5  -3   5  111.59    3.32
   5  -3   5  111.55    3.48
   5  -3   5  113.08    3.32
   5  -3   5  115.44    3.46
   5  -3   5  117.11    3.32
   5  -3   5  114.18    3.45
   5   3   5  111.21    3.19
   5   3   5  112.14    3.16
   5   3   5  114.87    3.39
  -5   3  -5  113.16    3.43
   5   3   5  114.51    3.47
   5   3   5  116.26    3.16
  -5   3  -5  113.71    3.29
   6  -3   5   86.27    2.64
   6  -3   5   90.15    2.67
   6  -3   5   84.93    2.86
   6  -3   5   89.20    3.00
   6  -3   5   86.93    2.79
   6  -3   5   88.42    2.82
   6  -3   5   86.23    2.62
   6  -3   5   87.21    2.67
   6   3   5   85.39    2.46
  -6   3  -5   88.23    2.81
   6   3   5   87.84    2.81
   6   3   5   87.60    2.84
   6   3   5   84.01    2.76
   6   3   5   85.17    2.52
   6   3   5   85.33    2.45
  -6   3  -5   86.05    2.58
  -6   3  -5   86.58    2.54
   7  -3   5   15.36    1.19
   7  -3   5   14.67    0.96
   7  -3   5   14.62    1.23
   7  -3   5   15.01    1.16
   7  -3   5   14.62    0.90
   7  -3   5   14.76    1.35
   7  -3   5   14.00    0.93
   7  -3   5   13.36    1.02
   7   3   5   14.97    1.14
   7   3   5   14.48    1.23
   7   3   5   15.71    0.69
   7   3   5   13.42    0.67
   7   3   5   13.22    0.74
   7   3   5   16.35    1.08
   8   3   5    5.83    1.01
   8   4  -5    1.72    0.65
   7  -4  -5    6.01    0.66
   7  -4  -5    5.20    0.60
   7  -4  -5    4.43    0.61
   7  -4  -5    4.14    0.68
   7  -4  -5    5.06    0.81
   7  -4  -5    5.21    0.66
   7   4  -5    5.06    0.62
   7   4  -5    6.32    0.60
   7   4  -5    4.88    0.58
   7   4  -5    4.97    0.70
   6  -4  -5    3.41    0.58
   6  -4  -5    3.18    0.50
   6  -4  -5    3.96    0.49
   6  -4  -5    2.79    0.45
   6   4  -5    3.01    0.53
  -6   4   5    3.24    0.44
   6   4  -5    2.74    0.38
   6   4  -5    3.18    0.39
  -6   4   5    2.32    0.38
   6   4  -5    3.16    0.46
   5  -4  -5    0.29    0.28
   5  -4  -5    0.19    0.28
   5  -4  -5    0.22    0.28
   5  -4  -5    0.06    0.26
  -5   4   5    0.11    0.23
   5   4  -5    0.26    0.17
  -5   4   5    0.13    0.19
  -5   4   5    0.39    0.17
   5   4  -5    0.35    0.20
   5   4  -5    0.37    0.21
   4  -4  -5    1.80    0.31
   4  -4  -5    1.77    0.31
   4  -4  -5    2.16    0.33
   4  -4  -5    1.54    0.30
   4  -4  -5    1.53    0.29
   4  -4  -5    1.95    0.34
   4   4  -5    2.00    0.21
  -4   4   5    1.76    0.30
   4   4  -5    1.89    0.22
  -4   4   5    1.95    0.25
   4   4  -5    1.91    0.16
  -4   4   5    1.96    0.27
   4   4  -5    1.65    0.22
  -4   4   5    2.28    0.37
   4   4  -5    2.19    0.21
   4   4  -5    1.76    0.19
   4   4  -5    2.37    0.32
  -3  -4   5   43.78    1.46
   3  -4  -5   45.15    1.41
   3  -4  -5   44.39    1.43
  -3  -4   5   46.33    1.36
   3  -4  -5   42.74    1.41
   3  -4  -5   43.10    1.44
  -3  -4   5   44.67    1.30
  -3  -4   5   43.45    1.31
   3  -4  -5   45.67    1.49
   3  -4  -5   43.73    1.43
   3   4  -5   44.30    1.27
   3   4  -5   44.67    1.30
   3   4  -5   45.26    1.32
   3   4  -5   43.24    1.38
   3   4  -5   43.96    1.32
  -3   4   5   44.83    1.38
  -3   4   5   43.98    1.43
  -3   4   5   43.89    1.54
  -3   4   5   44.37    1.44
  -3   4   5   45.09    1.42
   3   4  -5   44.23    1.31
  -3   4   5   44.04    1.39
  -2  -4   5    6.69    0.29
  -2  -4   5    7.31    0.31
   2  -4  -5    6.73    0.42
   2  -4  -5    6.96    0.41
   2  -4  -5    6.84    0.42
  -2  -4   5    6.93    0.35
   2  -4  -5    7.42    0.38
   2  -4  -5    7.74    0.42
   2  -4  -5    6.87    0.41
  -2   4   5    7.07    0.35
   2   4  -5    7.33    0.35
  -2   4   5    6.57    0.40
  -2   4   5    7.27    0.43
  -2   4   5    6.57    0.45
   2   4  -5    7.18    0.30
   2   4  -5    8.29    0.37
   2   4  -5    7.41    0.34
  -2   4   5    7.37    0.40
   2   4  -5    7.45    0.36
  -2   4   5    7.08    0.41
  -1  -4   5   96.87    2.66
   1  -4  -5   95.06    2.67
   1  -4  -5   96.86    2.72
  -1  -4   5   89.00    2.56
   1  -4  -5   92.56    2.70
  -1  -4   5   95.69    2.68
  -1  -4   5   92.61    2.60
   1  -4  -5   94.24    2.70
  -1  -4   5   90.49    2.67
   1  -4  -5   94.91    2.73
  -1  -4   5   90.86    2.64
  -1  -4   5   92.70    2.67
  -1   4   5   93.62    2.70
   1   4  -5   94.12    2.67
   1   4  -5   96.92    2.62
  -1   4   5   94.85    2.72
   1   4  -5   89.97    2.67
  -1   4   5   92.95    2.69
  -1   4   5   94.55    2.69
   1   4  -5   96.45    2.68
  -1   4   5   95.52    2.73
  -1   4   5   96.99    2.70
   1   4  -5   95.08    2.69
  -1   4   5   92.29    2.71
   1   4  -5   94.29    2.67
   0  -4   5  140.98    3.82
   0  -4  -5  136.99    3.80
   0  -4   5  137.52    3.82
   0  -4  -5  137.48    3.83
   0  -4   5  132.07    3.80
   0  -4  -5  132.45    3.73
   0  -4   5  139.35    3.83
   0  -4   5  140.33    3.84
   0  -4   5  135.89    3.78
   0  -4  -5  139.33    3.84
   0  -4  -5  134.62    3.82
   0   4   5  136.95    3.82
   0   4   5  135.41    3.81
   0   4   5  135.43    3.87
   0   4  -5  133.82    3.84
   0   4   5  140.03    3.78
   0   4  -5  134.74    3.82
   0   4  -5  134.06    3.82
   0   4   5  136.99    3.84
   0   4  -5  137.83    3.79
   0   4  -5  135.77    3.82
   0   4   5  137.29    3.82
   0   4  -5  135.77    3.84
  -1  -4  -5   27.25    0.88
   1  -4   5   28.07    0.95
   1  -4   5   27.17    0.92
  -1  -4  -5   27.86    0.90
   1  -4   5   26.40    0.92
   1  -4   5   27.60    0.93
  -1  -4  -5   26.86    0.86
   1  -4   5   27.80    0.94
   1  -4   5   28.35    0.94
  -1  -4  -5   27.80    0.82
  -1  -4  -5   27.79    0.92
  -1   4  -5   27.49    0.93
   1   4   5   27.28    0.99
  -1   4  -5   26.63    0.94
  -1   4  -5   26.94    1.05
   1   4   5   27.11    0.92
   1   4   5   27.64    0.81
  -1   4  -5   27.67    0.93
   1   4   5   27.02    0.89
  -1   4  -5   28.02    0.93
  -1   4  -5   27.04    0.98
   1   4   5   28.94    0.89
   1   4   5   27.95    0.90
   2  -4   5  101.73    3.01
   2  -4   5  101.57    2.98
  -2  -4  -5  108.81    2.83
  -2  -4  -5  101.54    2.92
  -2  -4  -5  104.22    2.86
   2  -4   5  104.37    2.99
   2  -4   5  104.73    3.01
   2  -4   5  103.94    2.99
   2  -4   5  101.27    3.00
   2   4   5  116.36    2.85
   2   4   5  102.31    3.07
  -2   4  -5   99.52    3.07
   2   4   5  104.11    2.92
   2   4   5  101.39    2.90
   2   4   5  104.31    2.94
  -2   4  -5  100.93    3.01
  -2   4  -5  100.64    2.97
  -2   4  -5  102.12    3.00
  -2   4  -5  104.56    2.98
   3  -4   5    2.77    0.34
  -3  -4  -5    4.07    0.27
   3  -4   5    3.71    0.39
   3  -4   5    3.24    0.36
   3  -4   5    3.00    0.39
   3   4   5    3.18    0.23
   3   4   5    2.89    0.41
   3   4   5    2.90    0.18
  -3   4  -5    3.44    0.38
   3   4   5    4.26    0.27
   4  -4   5   29.31    1.09
   4  -4   5   28.30    1.09
   4  -4   5   28.17    1.07
  -4  -4  -5   33.72    0.91
   4  -4   5   30.13    1.19
  -4  -4  -5   28.75    0.87
   4  -4   5   30.73    1.17
   4   4   5   29.39    1.20
  -4   4  -5   29.31    1.01
   4   4   5   30.37    0.88
   4   4   5   29.53    0.89
   4   4   5   28.16    0.93
   4   4   5   29.97    0.94
  -4   4  -5   29.37    1.10
   4   4   5   30.06    0.94
  -4   4  -5   29.61    0.99
   5  -4   5    5.70    0.68
   5  -4   5    6.60    0.55
   5  -4   5    6.03    0.56
   5  -4   5    6.78    0.55
   5  -4   5    6.13    0.77
   5  -4   5    6.35    0.54
   5   4   5    6.11    0.33
  -5   4  -5    6.10    0.37
  -5   4  -5    6.29    0.57
   5   4   5    6.45    0.38
   5   4   5    5.74    0.55
  -5   4  -5    6.51    0.39
   5   4   5    6.27    0.68
   5   4   5    5.88    0.37
   6  -4   5    0.47    0.39
   6  -4   5    1.10    0.54
   6  -4   5    0.67    0.42
   6  -4   5    0.52    0.35
   6  -4   5    0.89    0.51
   6  -4   5    1.54    0.49
   6  -4   5    1.09    0.37
   6   4   5    1.33    0.51
  -6   4  -5    0.39    0.33
   6   4   5    2.40    0.44
  -6   4  -5    1.60    0.51
  -6   4  -5    0.38    0.38
   6   4   5    1.70    0.27
   6   4   5    1.43    0.24
   7  -4   5    5.06    0.82
   7  -4   5    5.19    0.61
   7  -4   5    4.81    0.97
   7  -4   5    4.26    0.92
   7  -4   5    3.43    0.72
   7  -4   5    3.61    0.62
   7  -4   5    4.28    0.66
   7   4   5    3.85    0.78
   7   4   5    5.49    0.75
   7   4   5    4.05    0.41
   7   4   5    4.07    0.46
   7   4   5    4.15    0.68
   7   4   5    4.89    0.44
   7  -5  -5   -0.99    0.71
   7  -5  -5   -0.48    0.54
   7  -5  -5    0.06    0.54
   7  -5  -5   -0.47    0.69
   7  -5  -5   -0.89    0.50
   7  -5  -5   -0.96    0.59
   7   5  -5   -0.74    0.39
   7   5  -5    1.19    0.68
   7   5  -5    0.30    0.44
   7   5  -5    0.37    0.44
   6  -5  -5    3.21    0.62
   6  -5  -5    2.77    0.51
   6  -5  -5    1.90    0.52
   6  -5  -5    2.02    0.55
   6  -5  -5    3.18    0.53
   6  -5  -5    2.96    0.49
   6   5  -5    2.93    0.58
   6   5  -5    2.48    0.30
   6   5  -5    2.89    0.31
   6   5  -5    2.93    0.36
   6   5  -5    3.03    0.41
  -6   5   5    2.36    0.42
   5  -5  -5    0.54    0.34
   5  -5  -5    0.46    0.35
   5  -5  -5    0.73    0.35
   4  -5  -5   13.04    0.77
   4  -5  -5   13.69    0.76
   4  -5  -5   12.72    0.70
   4  -5  -5   13.32    0.68
  -4  -5   5   13.26    0.49
   4  -5  -5   12.69    0.71
   4  -5  -5   12.65    0.70
  -4   5   5   12.97    0.69
   4   5  -5   13.71    0.53
   4   5  -5   13.39    0.54
   4   5  -5   13.16    0.55
   4   5  -5   13.03    0.60
   4   5  -5   12.70    0.48
   4   5  -5   12.39    0.46
  -4   5   5   14.38    0.95
  -4   5   5   13.65    0.62
  -3  -5   5   37.75    1.28
  -3  -5   5   42.18    1.39
   3  -5  -5   41.10    1.40
  -3  -5   5   41.81    1.25
   3  -5  -5   41.68    1.42
   3  -5  -5   38.20    1.45
   3  -5  -5   40.13    1.34
   3  -5  -5   39.49    1.37
   3  -5  -5   39.37    1.35
  -3   5   5   39.72    1.55
   3   5  -5   40.68    1.20
  -3   5   5   39.89    1.32
   3   5  -5   41.29    1.14
   3   5  -5   42.55    1.27
   3   5  -5   41.43    1.23
  -3   5   5   40.80    1.36
  -3   5   5   40.55    1.22
   3   5  -5   39.90    1.26
   3   5  -5   40.56    1.30
  -3   5   5   39.66    1.34
   3   5  -5   41.89    1.26
  -3   5   5   40.38    1.38
   2  -5  -5   15.65    0.69
   2  -5  -5   15.81    0.64
  -2  -5   5   14.64    0.53
   2  -5  -5   15.50    0.67
  -2  -5   5   15.75    0.60
   2  -5  -5   14.77    0.65
  -2  -5   5   15.83    0.51
  -2  -5   5   15.69    0.54
  -2  -5   5   15.51    0.61
   2  -5  -5   15.75    0.70
   2  -5  -5   16.49    0.67
  -2  -5   5   15.16    0.63
   2   5  -5   15.63    0.59
  -2   5   5   15.05    0.71
   2   5  -5   15.21    0.61
   2   5  -5   15.66    0.61
  -2   5   5   15.49    0.66
  -2   5   5   16.31    0.70
   2   5  -5   15.37    0.54
   2   5  -5   15.54    0.61
   2   5  -5   15.30    0.61
  -2   5   5   15.27    0.65
  -2   5   5   17.58    0.86
   1  -5  -5    7.86    0.46
  -1  -5   5    7.40    0.39
  -1  -5   5    7.70    0.38
   1  -5  -5    7.83    0.38
   1  -5  -5    7.96    0.43
   1  -5  -5    7.80    0.46
  -1  -5   5    6.60    0.47
   1   5  -5    7.77    0.41
   1   5  -5    8.04    0.41
  -1   5   5    7.93    0.47
   1   5  -5    8.42    0.42
  -1   5   5    8.45    0.45
   1   5  -5    8.35    0.42
   1   5  -5    7.73    0.37
  -1   5   5    7.84    0.43
  -1   5   5    8.27    0.45
   1   5  -5    7.56    0.42
   0  -5  -5  110.99    3.11
   0  -5  -5  111.42    3.13
   0  -5  -5  109.37    3.07
   0  -5  -5  107.09    3.09
   0  -5   5  105.56    3.08
   0  -5   5  108.82    3.05
   0  -5   5  109.23    3.10
   0  -5  -5  106.67    2.98
   0  -5   5  109.87    3.09
   0  -5   5  109.96    3.11
   0  -5  -5  104.66    3.08
   0   5  -5  109.13    3.07
   0   5  -5  110.12    3.10
   0   5   5  108.93    3.09
   0   5  -5  108.81    3.11
   0   5  -5  103.69    3.12
   0   5   5  107.86    3.09
   0   5  -5  109.73    3.11
   0   5   5  106.90    3.14
   0   5  -5  107.30    3.09
   0   5   5  107.53    3.04
   0   5   5  109.77    3.12
   0   5   5   99.02    3.12
   0   5   5  108.06    3.10
   1  -5   5   37.78    1.25
  -1  -5  -5   38.05    1.13
  -1  -5  -5   36.76    1.09
  -1  -5  -5   37.19    1.19
   1  -5   5   37.98    1.23
  -1  -5  -5   36.69    1.18
  -1  -5  -5   39.64    1.28
   1  -5   5   39.41    1.28
   1  -5   5   38.34    1.24
  -1   5  -5   37.67    1.32
   1   5   5   37.41    1.12
   1   5   5   39.66    1.33
   1   5   5   37.96    1.21
   1   5   5   38.83    1.22
   1   5   5   37.97    1.21
  -1   5  -5   38.61    1.27
  -1   5  -5   38.36    1.26
  -1   5  -5   38.52    1.25
  -1   5  -5   38.13    1.24
   1   5   5   38.90    1.24
  -2  -5  -5  117.14    3.23
   2  -5   5  111.37    3.30
   2  -5   5  115.87    3.31
   2  -5   5  117.06    3.33
  -2  -5  -5  112.93    3.15
  -2  -5  -5  109.56    3.13
   2  -5   5  114.53    3.33
  -2  -5  -5  110.30    3.22
   2  -5   5  114.66    3.30
  -2  -5  -5  114.01    3.16
  -2   5  -5  113.24    3.32
  -2   5  -5  112.37    3.32
   2   5   5  113.80    3.12
   2   5   5  113.49    3.23
  -2   5  -5  117.58    3.30
   2   5   5  117.23    3.23
   2   5   5  115.85    3.22
   2   5   5  110.73    3.39
  -2   5  -5  114.50    3.30
   2   5   5  115.09    3.25
  -2   5  -5  112.96    3.29
  -3  -5  -5    5.35    0.36
   3  -5   5    5.59    0.45
   3  -5   5    5.68    0.51
   3  -5   5    5.95    0.47
   3  -5   5    6.15    0.47
  -3  -5  -5    6.45    0.37
   3  -5   5    5.59    0.54
  -3   5  -5    6.12    0.48
   3   5   5    6.00    0.30
   3   5   5    6.67    0.40
  -3   5  -5    5.83    0.42
   3   5   5    6.15    0.54
  -3   5  -5    6.14    0.45
   3   5   5    5.50    0.25
   3   5   5    6.73    0.39
  -3   5  -5    4.99    0.47
   3   5   5    6.09    0.33
   3   5   5    5.76    0.37
  -4  -5  -5    6.43    0.33
   4  -5   5    6.22    0.55
   4  -5   5    6.04    0.53
   4  -5   5    7.02    0.58
   4  -5   5    5.82    0.52
   4  -5   5    5.56    0.53
   4  -5   5    6.06    0.59
   4   5   5    5.68    0.29
  -4   5  -5    6.37    0.58
  -4   5  -5    6.46    0.48
   4   5   5    6.36    0.39
   4   5   5    6.12    0.31
   4   5   5    6.22    0.40
   4   5   5    5.53    0.62
   5  -5   5   26.11    1.19
   5  -5   5   24.21    1.08
   5  -5   5   25.39    1.10
   5  -5   5   25.54    1.28
   5  -5   5   26.09    1.22
   5  -5   5   26.28    1.10
   5  -5   5   26.28    1.11
  -5   5  -5   25.96    0.95
   5   5   5   26.89    0.83
   5   5   5   26.68    1.39
   5   5   5   26.25    0.90
  -5   5  -5   26.87    1.11
   5   5   5   25.70    0.79
   5   5   5   25.31    0.82
   6  -5   5    9.15    0.81
   6  -5   5    7.88    0.89
   6  -5   5    8.01    0.91
   6  -5   5    9.16    1.05
   6  -5   5    8.15    0.86
   6  -5   5    7.35    0.75
   6  -5   5    8.99    0.84
   6   5   5    9.37    0.78
   6   5   5    9.38    0.52
   6   5   5   10.39    0.96
   6   5   5    9.18    0.82
   6   5   5    9.22    0.45
   7  -5   5    5.64    0.86
   7  -5   5    4.88    0.69
   7  -5   5    3.75    0.70
   7  -5   5    3.63    0.85
   7  -5   5    2.78    0.82
   7   5   5    4.04    0.40
   7   5   5    4.28    0.75
   7   5   5    4.08    0.44
   7   5   5    5.15    0.90
   7   5   5    3.56    0.69
   7  -6  -5   18.36    1.30
   7  -6  -5   17.81    1.26
   7  -6  -5   19.55    1.26
   7  -6  -5   19.50    1.56
   7   6  -5   18.14    1.39
   7   6  -5   18.62    1.00
   7   6  -5   18.20    1.01
   7   6  -5   17.20    0.81
   6  -6  -5   -0.10    0.44
   6  -6  -5    0.19    0.57
   6  -6  -5    0.32    0.46
   6  -6  -5    0.02    0.45
   6  -6  -5    1.08    0.51
   6  -6  -5   -0.38    0.52
   6   6  -5    0.35    0.32
   6   6  -5    0.54    0.32
  -6   6   5    0.56    0.27
   6   6  -5    0.50    0.50
   6   6  -5    0.79    0.36
  -6   6   5   -0.11    0.57
   6   6  -5    0.69    0.36
   6   6  -5    0.47    0.23
   5  -6  -5   10.14    0.81
   5  -6  -5   11.25    0.88
   5  -6  -5   11.15    0.78
   5  -6  -5   11.03    0.76
   5  -6  -5   11.28    0.83
   5  -6  -5    9.96    0.89
   5   6  -5    9.96    0.61
  -5   6   5   10.79    0.74
  -5   6   5   10.57    0.61
   5   6  -5   10.66    0.42
   5   6  -5   10.54    0.57
   5   6  -5   10.49    0.46
   5   6  -5   10.41    0.42
   5   6  -5   10.38    0.56
   5   6  -5   10.93    0.55
   4  -6  -5    1.08    0.38
   4  -6  -5    0.96    0.36
   4  -6  -5    1.12    0.35
  -4  -6   5    1.34    0.21
   4  -6  -5    0.95    0.38
   4  -6  -5    1.07    0.32
   4   6  -5    1.07    0.20
   4   6  -5    1.09    0.11
  -4   6   5    1.12    0.37
   4   6  -5    1.23    0.26
   4   6  -5    0.93    0.25
  -4   6   5    0.98    0.33
   4   6  -5    1.00    0.22
   4   6  -5    1.22    0.22
  -4   6   5    0.58    0.28
   4   6  -5    1.34    0.27
   3  -6  -5   32.34    1.21
   3  -6  -5   30.79    1.19
  -3  -6   5   32.01    1.21
   3  -6  -5   33.23    1.18
   3  -6  -5   34.00    1.25
  -3  -6   5   32.98    1.08
   3  -6  -5   32.55    1.23
   3  -6  -5   34.14    1.24
   3   6  -5   31.17    1.11
   3   6  -5   33.21    1.07
  -3   6   5   32.85    1.22
  -3   6   5   32.62    1.19
  -3   6   5   32.17    1.22
  -3   6   5   32.43    1.16
   3   6  -5   33.56    1.10
   3   6  -5   32.84    1.10
   3   6  -5   32.69    1.03
   3   6  -5   32.34    1.09
  -2  -6   5   81.94    2.48
   2  -6  -5   88.26    2.54
   2  -6  -5   85.84    2.59
   2  -6  -5   82.95    2.58
   2  -6  -5   86.35    2.52
   2  -6  -5   83.70    2.54
   2  -6  -5   83.62    2.57
  -2  -6   5   80.97    2.50
  -2  -6   5   85.06    2.40
  -2  -6   5   82.94    2.39
  -2   6   5   83.49    2.53
   2   6  -5   85.87    2.50
   2   6  -5   83.77    2.49
   2   6  -5   86.10    2.47
  -2   6   5   89.18    2.60
   2   6  -5   85.11    2.48
  -2   6   5   83.96    2.59
  -2   6   5   85.94    2.56
   2   6  -5   82.99    2.50
   2   6  -5   84.14    2.42
  -2   6   5   85.86    2.56
   1  -6  -5   -0.19    0.18
  -1  -6   5   -0.13    0.18
   1  -6  -5   -0.05    0.17
   1  -6  -5   -0.09    0.21
  -1  -6   5   -0.05    0.16
   1  -6  -5   -0.12    0.13
   1  -6  -5   -0.02    0.17
  -1  -6   5    0.10    0.06
  -1  -6   5   -0.26    0.17
  -1  -6   5    0.01    0.14
  -1  -6   5   -0.41    0.15
  -1   6   5   -0.22    0.15
  -1   6   5    0.08    0.17
   1   6  -5   -0.25    0.16
  -1   6   5   -0.05    0.17
  -1   6   5   -0.26    0.18
   1   6  -5   -0.29    0.15
   1   6  -5   -0.18    0.14
   1   6  -5    0.13    0.16
   1   6  -5   -0.13    0.17
  -1   6   5   -0.05    0.20
   1   6  -5   -0.13    0.15
  -1   6   5    0.34    0.22
   0  -6  -5   52.21    1.65
   0  -6   5   53.32    1.65
   0  -6   5   53.51    1.70
   0  -6  -5   53.77    1.53
   0  -6  -5   54.10    1.70
   0  -6   5   54.00    1.62
   0  -6  -5   54.67    1.71
   0  -6  -5   53.33    1.65
   0  -6   5   54.78    1.68
   0  -6   5   53.95    1.68
   0   6  -5   52.98    1.73
   0   6   5   53.19    1.68
   0   6  -5   54.10    1.70
   0   6   5   53.75    1.67
   0   6   5   52.62    1.62
   0   6  -5   53.33    1.68
   0   6  -5   52.30    1.64
   0   6  -5   52.75    1.69
   0   6   5   52.54    1.66
   0   6   5   54.44    1.71
   0   6   5   54.34    1.69
   0   6  -5   52.91    1.68
  -1  -6  -5    6.81    0.34
   1  -6   5    7.14    0.46
   1  -6   5    6.83    0.44
  -1  -6  -5    6.84    0.44
   1  -6   5    6.45    0.47
  -1  -6  -5    6.80    0.26
   1  -6   5    7.53    0.48
  -1  -6  -5    6.73    0.40
   1  -6   5    7.66    0.43
   1  -6   5    6.90    0.45
  -1  -6  -5    7.11    0.45
  -1  -6  -5    7.01    0.41
  -1   6  -5    6.33    0.48
   1   6   5    6.43    0.43
  -1   6  -5    6.93    0.53
  -1   6  -5    6.78    0.44
   1   6   5    6.54    0.43
  -1   6  -5    7.08    0.47
   1   6   5    6.36    0.49
   1   6   5    7.08    0.41
  -1   6  -5    6.86    0.45
  -1   6  -5    6.96    0.46
   1   6   5    6.61    0.34
   1   6   5    7.43    0.46
   2  -6   5   32.31    1.16
  -2  -6  -5   35.19    1.18
   2  -6   5   31.76    1.14
  -2  -6  -5   29.31    0.96
   2  -6   5   31.38    1.17
  -2  -6  -5   31.37    1.00
  -2  -6  -5   29.84    0.99
   2  -6   5   31.88    1.15
   2  -6   5   32.27    1.18
   2  -6   5   31.98    1.18
   2   6   5   34.28    1.10
  -2   6  -5   31.95    1.31
   2   6   5   31.19    0.94
   2   6   5   31.37    1.24
   2   6   5   30.87    1.07
   2   6   5   32.69    1.11
  -2   6  -5   32.68    1.18
   2   6   5   32.74    1.07
  -2   6  -5   33.10    1.16
  -2   6  -5   32.15    1.15
   3  -6   5   42.97    1.49
   3  -6   5   41.83    1.49
   3  -6   5   41.96    1.47
   3  -6   5   42.85    1.53
  -3  -6  -5   41.78    1.29
  -3  -6  -5   42.19    1.35
   3  -6   5   44.26    1.51
   3   6   5   43.27    1.31
   3   6   5   44.43    1.38
  -3   6  -5   43.46    1.47
   3   6   5   42.36    1.38
  -3   6  -5   42.65    1.50
   3   6   5   42.07    1.36
  -3   6  -5   42.06    1.56
   3   6   5   43.81    1.33
   3   6   5   42.98    1.22
  -3   6  -5   43.18    1.47
   3   6   5   44.24    1.61
   4  -6   5   36.11    1.37
   4  -6   5   36.66    1.35
   4  -6   5   34.90    1.41
   4  -6   5   34.25    1.35
  -4  -6  -5   36.15    1.11
   4  -6   5   35.25    1.34
   4   6   5   36.51    1.11
  -4   6  -5   32.58    1.71
  -4   6  -5   33.77    1.26
  -4   6  -5   34.86    1.35
   4   6   5   35.63    1.05
  -4   6  -5   35.86    1.32
   4   6   5   37.60    1.19
   4   6   5   35.09    1.17
   4   6   5   35.89    1.10
   4   6   5   37.28    1.19
   4   6   5   33.76    1.45
   5  -6   5    2.10    0.47
   5  -6   5    2.10    0.47
   5  -6   5    1.54    0.42
   5  -6   5    1.15    0.50
   5  -6   5    1.95    0.45
   5  -6   5    2.33    0.56
   5  -6   5    1.68    0.42
  -5   6  -5    1.45    0.42
   5   6   5    1.73    0.37
  -5   6  -5    1.93    0.36
  -5   6  -5    1.42    0.42
   5   6   5    1.91    0.24
   5   6   5    2.09    0.50
   5   6   5    2.23    0.27
   5   6   5    2.21    0.32
   5   6   5    2.44    0.33
   5   6   5    2.69    0.26
   5   6   5    1.76    0.26
   6  -6   5    3.98    0.72
   6  -6   5    5.23    0.75
   6  -6   5    3.43    0.58
   6  -6   5    3.69    0.72
   6   6   5    5.89    0.74
  -6   6  -5    7.03    0.53
   6   6   5    5.48    0.54
   6   6   5    6.09    0.56
   6   6   5    5.73    0.42
   6   6   5    4.93    0.75
   7  -6   5    4.64    0.79
   7  -6   5    5.69    0.93
   7  -6   5    4.29    0.75
   7  -6   5    3.07    0.99
   7   6   5    6.16    0.76
   7   6   5    6.85    1.04
   7   6   5    5.90    0.84
   7  -7  -5    0.66    0.79
   7  -7  -5    1.11    0.77
   7   7  -5    1.08    0.55
   7   7  -5    1.07    0.85
   6  -7  -5   17.61    1.15
   6  -7  -5   17.70    1.26
   6  -7  -5   19.44    1.94
   6  -7  -5   17.05    1.20
   6  -7  -5   19.03    1.19
   6  -7  -5   17.67    1.33
   6   7  -5   18.23    0.88
   6   7  -5   17.49    0.59
   6   7  -5   17.39    0.88
   6   7  -5   18.45    0.94
   6   7  -5   18.65    0.88
   6   7  -5   18.13    1.28
   6   7  -5   17.56    0.80
   5  -7  -5   11.06    0.85
   5  -7  -5   11.11    0.96
   5  -7  -5   13.28    0.89
   5  -7  -5   11.19    0.90
   5  -7  -5   11.47    0.97
   5  -7  -5   10.76    0.95
   5   7  -5   11.97    0.68
   5   7  -5   11.47    0.54
  -5   7   5   11.06    0.83
   5   7  -5   11.60    0.50
   5   7  -5   12.30    0.59
  -5   7   5   10.73    0.73
   5   7  -5   11.74    0.70
  -5   7   5   13.36    0.94
   5   7  -5   11.82    0.60
   5   7  -5   11.76    0.69
   4  -7  -5   10.54    0.69
   4  -7  -5    9.86    1.04
   4  -7  -5    9.93    0.80
   4  -7  -5   10.10    0.97
  -4  -7   5   10.30    0.54
   4  -7  -5    9.37    0.81
   4  -7  -5   10.49    0.74
   4   7  -5   10.10    0.56
  -4   7   5   10.33    0.62
  -4   7   5   10.92    0.68
   4   7  -5   10.13    0.53
  -4   7   5   10.48    0.80
  -4   7   5   10.57    0.72
   4   7  -5   10.95    0.62
   4   7  -5   10.58    0.62
   4   7  -5   11.07    0.53
   4   7  -5   11.64    0.61
  -4   7   5   10.56    0.53
   3  -7  -5    2.10    0.32
   3  -7  -5    2.35    0.41
   3  -7  -5    2.22    0.38
   3  -7  -5    2.10    0.36
   3  -7  -5    2.55    0.38
   3  -7  -5    2.77    0.49
  -3  -7   5    2.19    0.31
  -3   7   5    1.95    0.38
  -3   7   5    2.13    0.40
   3   7  -5    3.42    0.34
  -3   7   5    1.72    0.33
   3   7  -5    1.86    0.28
   3   7  -5    2.87    0.39
   3   7  -5    2.37    0.33
   3   7  -5    2.28    0.32
   2  -7  -5    3.41    0.40
   2  -7  -5    4.47    0.52
   2  -7  -5    3.93    0.40
   2  -7  -5    3.94    0.46
  -2  -7   5    4.76    0.34
  -2  -7   5    4.31    0.33
   2  -7  -5    4.94    0.49
   2   7  -5    4.14    0.42
   2   7  -5    4.72    0.36
  -2   7   5    5.11    0.49
  -2   7   5    3.87    0.45
   2   7  -5    4.31    0.41
   2   7  -5    4.24    0.41
  -2   7   5    4.14    0.46
   2   7  -5    4.74    0.42
   2   7  -5    4.71    0.41
  -2   7   5    4.63    0.46
   1  -7  -5    0.47    0.26
   1  -7  -5    0.34    0.18
   1  -7  -5    0.55    0.28
  -1  -7   5    0.13    0.20
   1  -7  -5    0.10    0.23
  -1  -7   5    0.50    0.23
   1  -7  -5    0.07    0.26
  -1  -7   5    0.41    0.23
  -1  -7   5    0.24    0.23
   1  -7  -5    0.31    0.26
   1   7  -5    0.32    0.23
  -1   7   5    0.55    0.23
   1   7  -5    0.29    0.23
   1   7  -5   -0.13    0.17
  -1   7   5    0.62    0.25
  -1   7   5    0.48    0.25
   1   7  -5    0.40    0.39
  -1   7   5   -0.10    0.23
   1   7  -5    0.28    0.23
   1   7  -5    0.09    0.21
   0  -7  -5   10.14    0.58
   0  -7   5    9.28    0.56
   0  -7  -5    9.87    0.38
   0  -7   5    8.95    0.54
   0  -7   5    9.44    0.51
   0  -7  -5    9.65    0.58
   0  -7  -5    9.34    0.55
   0  -7   5   10.09    0.49
   0  -7   5   10.14    0.56
   0  -7  -5    9.17    0.53
   0   7  -5   10.39    0.58
   0   7  -5    9.80    0.53
   0   7   5    9.89    0.57
   0   7  -5    9.49    0.57
   0   7   5    9.24    0.55
   0   7   5    9.87    0.55
   0   7   5    8.77    0.58
   0   7  -5   10.33    0.57
   0   7   5    9.75    0.50
   0   7  -5    9.31    0.61
   0   7  -5    9.59    0.57
   0   7   5    9.63    0.56
  -1  -7  -5   14.62    0.64
   1  -7   5   14.94    0.68
   1  -7   5   14.71    0.71
   1  -7   5   15.24    0.71
  -1  -7  -5   15.76    0.73
  -1  -7  -5   14.65    0.59
   1  -7   5   15.39    0.75
   1  -7   5   15.33    0.76
  -1  -7  -5   15.80    0.71
  -1  -7  -5   15.31    0.49
  -1   7  -5   15.33    0.83
  -1   7  -5   15.01    0.80
   1   7   5   14.46    0.67
   1   7   5   15.22    0.57
   1   7   5   15.33    0.68
   1   7   5   15.78    0.71
  -1   7  -5   15.20    0.75
  -1   7  -5   15.60    0.74
  -1   7  -5   14.74    0.72
   1   7   5   15.09    0.73
   2  -7   5   31.20    1.15
  -2  -7  -5   30.53    0.97
   2  -7   5   29.26    1.16
   2  -7   5   30.91    1.19
  -2  -7  -5   30.82    1.01
  -2  -7  -5   30.96    1.00
   2  -7   5   30.97    1.20
  -2   7  -5   31.01    1.18
   2   7   5   31.66    1.13
   2   7   5   30.59    1.07
  -2   7  -5   31.63    1.17
  -2   7  -5   31.23    1.15
  -2   7  -5   31.15    1.20
  -2   7  -5   30.78    1.18
   2   7   5   31.30    1.11
   2   7   5   29.51    0.92
   2   7   5   30.52    1.11
   2   7   5   29.24    1.26
  -3  -7  -5   14.88    0.57
   3  -7   5   14.77    0.78
   3  -7   5   13.77    0.79
   3  -7   5   14.17    0.82
  -3  -7  -5   14.70    0.66
  -3   7  -5   13.66    0.81
   3   7   5   14.63    0.48
   3   7   5   13.38    0.62
   3   7   5   14.42    0.68
  -3   7  -5   14.62    0.79
  -3   7  -5   14.37    0.77
  -3   7  -5   15.39    0.83
   3   7   5   14.64    0.70
   3   7   5   13.27    0.87
   4  -7   5    6.08    0.66
  -4  -7  -5    5.46    0.45
   4  -7   5    5.01    0.57
   4  -7   5    6.93    0.76
   4  -7   5    5.57    0.65
   4  -7   5    6.25    0.67
   4  -7   5    5.99    0.72
   4  -7   5    6.90    0.64
   4   7   5    6.23    0.44
   4   7   5    5.91    0.53
   4   7   5    4.99    0.41
  -4   7  -5    5.52    0.59
   4   7   5    6.00    0.76
  -4   7  -5    5.83    0.58
   4   7   5    5.65    0.53
   4   7   5    5.84    0.28
   4   7   5    6.21    0.44
   4   7   5    7.32    0.53
  -4   7  -5    6.29    0.61
   5  -7   5    8.40    0.97
   5  -7   5    8.66    0.90
   5  -7   5    7.81    0.86
   5  -7   5    8.56    0.85
   5  -7   5    9.77    0.99
   5  -7   5    9.31    0.84
   5  -7   5    9.05    0.81
  -5   7  -5    9.51    0.70
   5   7   5    8.80    0.59
   5   7   5    8.72    0.38
   5   7   5    9.46    0.57
   5   7   5    9.33    1.01
  -5   7  -5    8.29    0.85
  -5   7  -5    9.41    0.87
   5   7   5    9.45    0.63
   5   7   5    9.04    0.66
   5   7   5    8.62    0.45
   5   7   5   10.06    0.53
   6  -7   5    9.78    1.20
   6  -7   5    7.69    0.83
   6  -7   5   10.30    1.03
   6  -7   5    9.44    0.98
   6  -7   5    8.36    1.00
[truncated: 1,096,981 more chars]
