# Supplementary material for: Crystal structure of (2E)-3-[4-(di­methyl­amino)­phen­yl]-1-(thio­phen-2-yl)prop-2-en-1-one
Source: Acta Crystallogr E Crystallogr Commun. 2017 Mar 7;73(Pt 4):476–80. doi: 10.1107/S2056989017003437 (PMC5382602; doi:10.1107/S2056989017003437)
Supplement: Supplementary file 2 [file e-73-00476-Isup2.hkl]

data_I                                                                          
_shelx_title ' P21_n in P2(1)/n'                                                
_shelx_refln_list_code          4                                               
_shelx_F_calc_maximum      106.31                                               
_exptl_crystal_F_000       544.00                                               
_reflns_d_resolution_high  0.7386                                               
                                                                                
loop_                                                                           
 _space_group_symop_operation_xyz                                               
 'x, y, z'                                                                      
 '-x+1/2, y+1/2, -z+1/2'                                                        
 '-x, -y, -z'                                                                   
 'x-1/2, -y-1/2, z-1/2'                                                         
                                                                                
_cell_length_a     6.2405                                                       
_cell_length_b     9.9975                                                       
_cell_length_c    20.7815                                                       
_cell_angle_alpha  90.000                                                       
_cell_angle_beta   93.097                                                       
_cell_angle_gamma  90.000                                                       
                                                                                
_shelx_F_squared_multiplier     1.000                                           
                                                                                
loop_                                                                           
 _refln_index_h                                                                 
 _refln_index_k                                                                 
 _refln_index_l                                                                 
 _refln_F_squared_calc                                                          
 _refln_F_squared_meas                                                          
 _refln_F_squared_sigma                                                         
 _refln_observed_status                                                         
   8   0  -2          1.10          7.07         3.23 o                         
   2   0   0       2907.81       2642.80        25.23 o                         
   4   0   0         95.01        174.42         2.59 o                         
   6   0   0         79.19         70.60         2.52 o                         
   8   0   0        116.14        115.11         7.61 o                         
   1   1   0        523.05        519.26         3.63 o                         
   2   1   0         70.58         50.62         0.65 o                         
   3   1   0        908.77       1063.90         8.02 o                         
   4   1   0         62.94         35.62         0.89 o                         
   5   1   0          2.54          2.85         0.87 o                         
   6   1   0        694.06        703.07         7.30 o                         
   7   1   0         23.99          6.03         1.17 o                         
   8   1   0        252.60        262.30         5.90 o                         
   1   2   0        882.26        849.93         5.85 o                         
   2   2   0       2666.38       2641.77        18.54 o                         
   3   2   0        505.25        416.01         3.21 o                         
   4   2   0        237.93        191.86         2.09 o                         
   5   2   0          3.40          2.85         0.92 o                         
   6   2   0          9.68         11.79         1.26 o                         
   7   2   0          1.55         -1.41         1.41 o                         
   8   2   0          5.07          3.77         2.01 o                         
   1   3   0        439.01        435.56         2.89 o                         
   2   3   0         75.36         38.21         0.58 o                         
   3   3   0        303.20        356.55         3.86 o                         
   4   3   0         13.88          4.93         0.55 o                         
   5   3   0       1583.08       1460.15        12.71 o                         
   6   3   0         26.85         20.93         1.42 o                         
   7   3   0         71.43         83.60         2.67 o                         
   8   3   0         96.85        123.05         4.80 o                         
   0   4   0        764.17        955.68         7.55 o                         
   1   4   0        628.78        585.72         3.62 o                         
   2   4   0       1157.48       1137.58         7.40 o                         
   3   4   0       1674.49       1740.13        10.81 o                         
   4   4   0         80.38         44.83         1.20 o                         
   5   4   0         32.67         29.47         1.02 o                         
   6   4   0         11.15         12.87         1.55 o                         
   7   4   0          4.75          2.63         2.01 o                         
   8   4   0        179.83        174.16         5.14 o                         
   1   5   0         47.24         54.62         0.80 o                         
   2   5   0        585.89        584.14         4.18 o                         
   3   5   0        329.43        315.81         2.49 o                         
   4   5   0        348.20        315.37         2.78 o                         
   5   5   0       2137.94       2065.36        15.09 o                         
   6   5   0        357.62        378.22         4.72 o                         
   7   5   0         96.91        110.05         3.55 o                         
   0   6   0       4158.31       4886.82        42.07 o                         
   1   6   0       1987.86       1967.33        12.34 o                         
   2   6   0        362.94        385.25         3.78 o                         
   3   6   0        971.73       1012.13         6.87 o                         
   4   6   0         13.19          9.63         0.70 o                         
   5   6   0         22.45         26.08         1.09 o                         
   6   6   0         35.56         41.93         1.50 o                         
   7   6   0          0.45          2.14         2.15 o                         
   1   7   0          1.07          1.17         0.54 o                         
   2   7   0        198.35        181.77         1.94 o                         
   3   7   0       1559.46       1560.03        11.27 o                         
   4   7   0         95.61         69.62         1.60 o                         
   5   7   0        447.98        451.74         4.04 o                         
   6   7   0         22.85         32.62         2.67 o                         
   7   7   0        156.32        167.24         6.49 o                         
   0   8   0        701.61        806.43         7.91 o                         
   1   8   0          9.28          5.47         0.67 o                         
   2   8   0        257.84        223.37         2.56 o                         
   3   8   0        136.38        141.65         2.15 o                         
   4   8   0          6.82          1.10         1.40 o                         
   5   8   0         92.81         92.56         2.12 o                         
   6   8   0          0.53          0.77         1.91 o                         
   1   9   0          4.36          4.99         0.92 o                         
   2   9   0        429.53        415.28         3.78 o                         
   3   9   0        281.93        276.98         3.16 o                         
   4   9   0         78.87         75.38         2.02 o                         
   5   9   0         63.78         67.48         2.33 o                         
   6   9   0         29.51         38.31         3.60 o                         
   0  10   0        647.62        734.14         8.08 o                         
   1  10   0        109.28        105.70         2.21 o                         
   2  10   0        664.47        650.67         5.24 o                         
   3  10   0         26.40         49.27         1.68 o                         
   4  10   0         69.46         79.72         2.63 o                         
   5  10   0         56.53         57.48         2.51 o                         
   1  11   0         93.82         89.45         2.33 o                         
   2  11   0        347.53        327.07         4.51 o                         
   3  11   0         61.86         69.82         3.02 o                         
   4  11   0         82.80         93.03         3.02 o                         
   0  12   0        302.16        362.75         8.56 o                         
   1  12   0          5.42         -2.17         2.17 o                         
   2  12   0        646.28        613.22         7.44 o                         
   3  12   0        220.25        210.55         5.23 o                         
   1  13   0        115.45        107.17         4.54 o                         
   2  13   0          0.48         -3.96         4.38 o                         
  -7   0   1         24.97         32.90         2.46 o                         
  -5   0   1        447.80        443.37         5.23 o                         
  -3   0   1          4.13         62.56         4.77 o                         
  -3   0   1        223.85        397.36         3.89 o                         
  -1   0   1        620.43        594.53         5.44 o                         
   3   0   1        775.58        760.40         7.11 o                         
   5   0   1         88.82        102.64         7.01 o                         
   7   0   1        266.71        266.04         5.34 o                         
  -8   1   1          8.69         58.42         5.07 o                         
  -7   1   1        220.05        216.92         3.01 o                         
  -6   1   1        291.24        270.92         3.14 o                         
  -5   1   1       1516.55       1527.09        12.98 o                         
  -4   1   1         33.13         28.30         0.79 o                         
  -3   1   1         20.35        226.94         7.19 o                         
  -2   1   1        436.16        444.51         3.22 o                         
  -1   1   1       3695.80       3454.21        93.09 o                         
   0   1   1         82.77         99.32         2.04 o                         
   1   1   1       3290.03       2895.37        54.27 o                         
   2   1   1          1.44          1.86         0.26 o                         
   3   1   1       4006.32       4061.15        33.15 o                         
   4   1   1         19.15         33.57         0.88 o                         
   5   1   1       1370.48       1392.75        11.05 o                         
   6   1   1          3.55          7.89         1.77 o                         
   7   1   1        500.50        466.48         4.62 o                         
   8   1   1         46.22         85.48         4.76 o                         
  -8   2   1          1.34          0.72         1.94 o                         
  -7   2   1         62.33         66.06         2.36 o                         
  -6   2   1         18.49         21.19         1.27 o                         
  -5   2   1        187.28        205.83         2.36 o                         
  -4   2   1       1144.31       1094.07         8.75 o                         
  -3   2   1         34.28         76.31         3.42 o                         
  -2   2   1        635.00        705.44         6.74 o                         
  -1   2   1        166.60        210.13         1.41 o                         
   0   2   1         86.15         74.25         0.59 o                         
   1   2   1        116.37        122.76         0.95 o                         
   2   2   1       1267.20       1299.74         9.31 o                         
   3   2   1       1049.00       1120.47         8.79 o                         
   4   2   1        273.77        264.88         2.55 o                         
   5   2   1        746.95        759.37         6.48 o                         
   6   2   1        130.15        115.50         2.26 o                         
   7   2   1          7.02          4.76         1.41 o                         
   8   2   1         18.42         30.07         2.22 o                         
  -8   3   1         13.25         14.66         2.66 o                         
  -7   3   1         63.82         67.75         2.53 o                         
  -6   3   1         87.79         76.58         2.02 o                         
  -5   3   1        105.72         92.54         1.93 o                         
  -4   3   1        485.43        447.98         3.71 o                         
  -3   3   1        609.24        656.87         4.98 o                         
  -2   3   1       1302.57       1331.18         8.07 o                         
  -1   3   1         37.50         33.65         0.49 o                         
   0   3   1       2311.51       2540.65        14.10 o                         
   1   3   1        372.90        399.49         2.67 o                         
   2   3   1       1418.06       1422.42         9.04 o                         
   3   3   1        407.62        436.81         3.49 o                         
   4   3   1         72.28         65.98         1.11 o                         
   5   3   1        623.20        640.32         6.15 o                         
   6   3   1        615.74        589.76         5.98 o                         
   7   3   1        199.83        182.00         3.45 o                         
   8   3   1        347.01        363.34         6.33 o                         
  -8   4   1          1.36          0.56         2.65 o                         
  -7   4   1          0.92         -0.52         1.87 o                         
  -6   4   1         35.25         37.54         1.49 o                         
  -5   4   1        193.70        190.27         2.34 o                         
  -4   4   1       1290.29       1213.32         9.41 o                         
  -3   4   1        332.11        497.25         5.87 o                         
  -2   4   1       1603.10       1529.82        10.08 o                         
  -1   4   1        363.76        398.42         2.58 o                         
   0   4   1        821.43        861.06         5.03 o                         
   1   4   1        110.85         77.47         0.82 o                         
   2   4   1        327.36        309.99         2.27 o                         
   3   4   1        258.03        305.46         2.22 o                         
   4   4   1        853.98        812.90         6.58 o                         
   5   4   1         62.93         38.63         4.60 o                         
   6   4   1         49.37         51.44         1.71 o                         
   7   4   1         12.29         12.98         1.94 o                         
   8   4   1        124.06        130.74         4.67 o                         
  -7   5   1        351.55        331.37         5.00 o                         
  -6   5   1         48.86         55.39         1.82 o                         
  -5   5   1        144.52        155.73         2.49 o                         
  -4   5   1        909.30        876.83         6.51 o                         
  -3   5   1         41.99         77.14         1.35 o                         
  -2   5   1         91.89         74.69         1.06 o                         
  -1   5   1         24.59         18.78         0.54 o                         
   0   5   1         10.11         11.93         0.41 o                         
   1   5   1         26.96         25.25         0.61 o                         
   2   5   1         91.16         99.64         1.09 o                         
   3   5   1        632.46        790.71         5.16 o                         
   4   5   1       1087.62       1089.11         7.96 o                         
   5   5   1         51.10         95.40         4.36 o                         
   6   5   1        976.92       1031.46         8.90 o                         
   7   5   1         30.53         32.53         2.28 o                         
  -7   6   1          1.27          0.29         2.30 o                         
  -6   6   1         45.26         47.06         1.74 o                         
  -5   6   1         39.23         41.14         1.28 o                         
  -4   6   1         32.83         33.23         1.07 o                         
  -3   6   1        100.40        241.10         2.81 o                         
  -2   6   1       2315.73       2310.76        13.75 o                         
  -1   6   1         27.20         24.01         0.68 o                         
   0   6   1       2485.22       2815.19        16.56 o                         
   1   6   1        431.46        458.31         3.32 o                         
   2   6   1       1074.16       1039.80         6.49 o                         
   3   6   1         51.88         63.65         1.10 o                         
   4   6   1        808.98        805.24         6.02 o                         
   5   6   1         58.94         52.30         1.48 o                         
   6   6   1         55.89         72.94         1.87 o                         
   7   6   1          5.08          2.05         2.21 o                         
  -7   7   1         20.34         -0.85         3.77 o                         
  -6   7   1        207.13        216.72         3.26 o                         
  -5   7   1         30.18         42.23         1.31 o                         
  -4   7   1        113.15         97.38         1.79 o                         
  -3   7   1        373.60        574.72         4.54 o                         
  -2   7   1         89.70         88.99         1.49 o                         
  -1   7   1        131.36        120.66         1.44 o                         
   0   7   1         86.03         81.87         1.09 o                         
   1   7   1        730.89        743.74         5.18 o                         
   2   7   1        146.91        141.42         1.68 o                         
   3   7   1        308.37        335.02         3.12 o                         
   4   7   1        818.42        798.70         6.75 o                         
   5   7   1         52.82         64.20         2.80 o                         
   6   7   1        274.64        327.67         4.32 o                         
   7   7   1          0.63          2.33         5.30 o                         
  -6   8   1         84.99        103.92         3.15 o                         
  -5   8   1        104.07        104.34         2.26 o                         
  -4   8   1         11.72          7.19         1.07 o                         
  -3   8   1         68.22         90.51         1.91 o                         
  -2   8   1       1241.97       1239.36         9.16 o                         
  -1   8   1          8.94          2.80         0.69 o                         
   0   8   1        612.72        666.51         5.01 o                         
   1   8   1        268.53        253.18         2.43 o                         
   2   8   1         22.68         19.65         0.90 o                         
   3   8   1        507.99        511.45         4.60 o                         
   4   8   1          3.27          0.23         1.07 o                         
   5   8   1        132.07        153.42         4.12 o                         
   6   8   1         18.39         17.21         2.30 o                         
  -6   9   1          5.66         12.89         2.94 o                         
  -5   9   1          8.25         11.48         1.49 o                         
  -4   9   1          2.26          0.29         1.18 o                         
  -3   9   1         97.83        119.60         2.16 o                         
  -2   9   1          9.54         -0.96         0.96 o                         
  -1   9   1        111.97         90.64         1.76 o                         
   0   9   1          6.83          9.93         0.78 o                         
   1   9   1        168.15        161.02         2.21 o                         
   2   9   1        211.11        206.98         2.42 o                         
   3   9   1        410.06        416.02         4.10 o                         
   4   9   1          2.27         -1.12         1.12 o                         
   5   9   1        178.39        189.78         3.18 o                         
   6   9   1        138.54        151.41         5.14 o                         
  -5  10   1         78.04         91.66         3.09 o                         
  -4  10   1          1.98         -1.64         1.64 o                         
  -3  10   1        222.38        220.90         3.04 o                         
  -2  10   1        230.60        222.11         4.54 o                         
  -1  10   1        126.73        116.69         2.24 o                         
   0  10   1         26.02         24.76         1.07 o                         
   1  10   1        255.99        244.50         3.07 o                         
   2  10   1         63.47         56.87         1.72 o                         
   3  10   1        462.51        441.67         4.39 o                         
   4  10   1          4.97          0.66         1.60 o                         
   5  10   1         14.00         24.70         2.12 o                         
  -4  11   1        108.56         99.09         3.94 o                         
  -3  11   1        103.53        108.61         3.03 o                         
  -2  11   1          6.44          0.03         1.54 o                         
  -1  11   1         10.07          8.30         1.38 o                         
   0  11   1         25.57         27.37         1.24 o                         
   1  11   1          0.76          0.42         1.28 o                         
   2  11   1         54.09         57.59         2.06 o                         
   3  11   1        552.24        523.97         6.05 o                         
   4  11   1        299.42        268.40         4.94 o                         
  -3  12   1         34.97         53.92         3.07 o                         
  -2  12   1        242.78        240.64         6.55 o                         
  -1  12   1        155.21        143.16         4.55 o                         
   0  12   1        231.15        238.86         4.70 o                         
   1  12   1        378.60        354.53         5.15 o                         
   2  12   1        117.65         99.20         3.52 o                         
   3  12   1        392.91        377.94         6.43 o                         
  -2  13   1          7.36          8.76         5.40 o                         
  -1  13   1         57.18         45.38         3.50 o                         
   0  13   1         80.64         83.99         4.60 o                         
   1  13   1         13.90         10.42         4.31 o                         
   2  13   1         42.99         43.28         4.79 o                         
  -8   0   2         59.47         81.98         7.71 o                         
  -6   0   2         10.80         13.43         1.43 o                         
  -4   0   2        963.93        954.60         8.49 o                         
  -2   0   2        261.55        220.44         2.25 o                         
   2   0   2         30.02         32.78         0.68 o                         
   4   0   2        199.90        211.04         2.36 o                         
   6   0   2         57.42         67.96         1.91 o                         
   8   0   2          6.60         12.28         3.26 o                         
  -8   1   2        467.20        433.02         7.34 o                         
  -7   1   2         32.99         27.80         1.57 o                         
  -6   1   2        785.32        813.38         7.82 o                         
  -5   1   2         52.26         61.42         1.16 o                         
  -4   1   2        135.60        124.72         1.43 o                         
  -3   1   2        411.83       1071.83        30.99 o                         
  -2   1   2         29.01         36.48         0.50 o                         
  -1   1   2        127.55        109.54         0.81 o                         
   0   1   2       1842.86       1992.07        17.93 o                         
   1   1   2       1369.76       1286.65         7.50 o                         
   2   1   2         82.08         76.85         0.84 o                         
   3   1   2         15.56        149.28         8.43 o                         
   4   1   2       1149.54       1124.15         8.50 o                         
   5   1   2        134.58        125.41         2.42 o                         
   6   1   2        296.00        372.12        10.41 o                         
   7   1   2         84.26         72.68         2.16 o                         
   8   1   2        460.44        473.16         7.84 o                         
  -8   2   2          1.70          2.10         1.91 o                         
  -7   2   2          8.28          2.43         1.43 o                         
  -6   2   2         80.76         74.40         2.03 o                         
  -5   2   2        164.38        164.65         2.26 o                         
  -4   2   2        222.85        190.65         2.18 o                         
  -3   2   2        254.50        362.86         7.56 o                         
  -2   2   2       2314.63       2232.80        13.97 o                         
  -1   2   2       1850.31       1845.54        10.96 o                         
   0   2   2       2442.92       2574.40        16.41 o                         
   1   2   2         89.32         51.98         0.56 o                         
   2   2   2        237.88        172.95         1.41 o                         
   3   2   2       1400.58       1558.05        11.54 o                         
   4   2   2        112.31         68.39         1.32 o                         
   5   2   2        518.59        476.22         4.41 o                         
   6   2   2         51.35         53.97         1.87 o                         
   7   2   2          4.52          1.01         1.44 o                         
   8   2   2        245.87        244.35         4.68 o                         
  -8   3   2         72.56         80.43         3.22 o                         
  -7   3   2         79.95         74.26         2.87 o                         
  -6   3   2          7.88         10.86         1.15 o                         
  -5   3   2        410.10        504.31        10.36 o                         
  -4   3   2        109.81        114.71         1.48 o                         
  -3   3   2         28.67         90.77         6.45 o                         
  -2   3   2         46.03         14.77         0.42 o                         
  -1   3   2        341.76        377.13         2.43 o                         
   0   3   2        824.97        978.11         5.59 o                         
  -8   0   4          0.38          4.67         3.11 o                         
   8   0   0          2.14          9.66         3.15 o                         
   1   3   2        196.02        171.96         1.28 o                         
   2   3   2         49.03         68.37         0.74 o                         
   3   3   2         62.90        155.41         5.39 o                         
   4   3   2         61.57         70.33         1.15 o                         
   5   3   2         27.67         21.67         3.48 o                         
   6   3   2        479.08        509.72         5.10 o                         
   7   3   2        374.56        333.81         4.72 o                         
   8   3   2         92.89         96.71         4.17 o                         
  -8   4   2         50.03         49.52         3.15 o                         
  -7   4   2          8.46         10.19         2.03 o                         
  -6   4   2        387.40        368.85         4.12 o                         
  -5   4   2          1.03          0.43         0.70 o                         
  -4   4   2        281.99        255.49         2.74 o                         
  -3   4   2        413.56        424.42         2.90 o                         
  -2   4   2         59.10         45.39         0.78 o                         
  -1   4   2        728.42        678.15         4.14 o                         
   0   4   2         17.79         21.70         0.48 o                         
   1   4   2        642.80        618.93         3.98 o                         
   2   4   2         23.56         -0.34         0.34 o                         
   3   4   2        190.82        217.95         1.80 o                         
   4   4   2         16.62          2.73         0.60 o                         
   5   4   2         72.74         72.48         1.44 o                         
   6   4   2        143.71        137.92         2.38 o                         
   7   4   2          8.07         11.18         1.85 o                         
   8   4   2         31.02         38.29         9.21 o                         
  -7   5   2        552.25        517.33         6.86 o                         
  -6   5   2        113.13        144.94         2.65 o                         
  -5   5   2        423.72        525.93         9.85 o                         
  -4   5   2         22.53          0.65         0.57 o                         
  -3   5   2        538.49        596.87         4.11 o                         
  -2   5   2        182.03        206.57         1.75 o                         
  -1   5   2         43.65         45.25         0.73 o                         
   0   5   2        411.68        464.02         2.96 o                         
   1   5   2         13.05         16.49         0.52 o                         
   2   5   2        117.98         90.98         1.11 o                         
   3   5   2         16.66         40.72         0.80 o                         
   4   5   2         42.31         21.56         0.80 o                         
   5   5   2        927.53        901.02         7.35 o                         
   6   5   2         20.39         27.10         1.56 o                         
   7   5   2        556.28        524.20         6.55 o                         
  -7   6   2          9.22          6.46         2.15 o                         
  -6   6   2          6.50          7.94         1.11 o                         
  -5   6   2         31.56         37.56         1.30 o                         
  -4   6   2         48.71         36.23         1.06 o                         
  -3   6   2         35.27         41.80         0.98 o                         
  -2   6   2         19.96         -0.44         0.44 o                         
  -1   6   2        766.56        735.97         4.86 o                         
   0   6   2         19.87         29.12         0.70 o                         
   1   6   2        331.94        288.07         2.15 o                         
   2   6   2        551.51        553.60         3.67 o                         
   3   6   2        187.40        190.28         1.90 o                         
   4   6   2        151.09        134.93         1.64 o                         
   5   6   2        216.77        213.40         2.91 o                         
   6   6   2          2.35          1.45         1.19 o                         
   7   6   2         12.22          7.67         2.65 o                         
  -7   7   2       1018.13       1019.94        19.17 o                         
  -6   7   2        296.74        299.59         3.86 o                         
  -5   7   2        515.86        528.15         4.45 o                         
  -4   7   2         15.24         -0.91         0.91 o                         
  -3   7   2        333.79        376.28         3.18 o                         
  -2   7   2         64.80         65.11         1.16 o                         
  -1   7   2         18.78         12.24         0.64 o                         
   0   7   2          0.61          0.37         0.41 o                         
   1   7   2        115.28        104.11         1.41 o                         
   2   7   2         62.29         66.32         1.14 o                         
   3   7   2        851.58        814.77         6.10 o                         
   4   7   2        235.65        221.48         3.45 o                         
   5   7   2        282.00        275.74         2.94 o                         
   6   7   2         23.89         42.78         2.62 o                         
   7   7   2          7.98          4.64         4.35 o                         
  -6   8   2          0.16          0.48         1.89 o                         
  -5   8   2        168.50        160.19         2.66 o                         
  -4   8   2        109.77        101.42         2.02 o                         
  -3   8   2         32.42        103.63         2.02 o                         
  -2   8   2         73.58         75.66         1.45 o                         
  -1   8   2        511.11        516.29         4.12 o                         
   0   8   2          9.64          6.66         0.64 o                         
   1   8   2        317.52        314.96         2.93 o                         
   2   8   2         41.94         26.50         1.10 o                         
   3   8   2         57.86         81.15         1.71 o                         
   4   8   2         45.23         30.25         1.40 o                         
   5   8   2         32.62         29.19         1.53 o                         
   6   8   2          4.53          9.71         2.19 o                         
  -6   9   2        161.18        176.35         6.65 o                         
  -5   9   2         32.81         35.28         1.82 o                         
  -4   9   2        107.74        106.20         2.28 o                         
  -3   9   2        233.86        271.20         3.06 o                         
  -2   9   2         55.54         57.08         1.54 o                         
  -1   9   2          4.11         -0.83         0.83 o                         
   0   9   2         10.93         16.56         0.86 o                         
   1   9   2        150.56        142.02         2.10 o                         
   2   9   2         25.53         21.89         1.14 o                         
   3   9   2         17.31         43.74         1.89 o                         
   4   9   2         18.30         15.92         1.37 o                         
   5   9   2         50.58         53.51         2.07 o                         
   6   9   2        580.32        607.43         9.68 o                         
  -5  10   2        139.42        118.44         3.29 o                         
  -4  10   2         68.91         80.16         2.61 o                         
  -3  10   2         18.72         81.30         3.12 o                         
  -2  10   2        279.66        264.64         3.10 o                         
  -1  10   2          3.31          0.78         1.07 o                         
   0  10   2        236.05        244.71         2.67 o                         
   1  10   2          1.58          0.94         1.12 o                         
   2  10   2         18.94         22.76         1.24 o                         
   3  10   2          1.36          9.02         1.34 o                         
   4  10   2         11.91          6.71         1.64 o                         
   5  10   2         70.36         76.07         2.82 o                         
  -4  11   2        115.73        109.71         3.56 o                         
  -3  11   2         21.40         86.17         3.77 o                         
  -2  11   2         90.15         88.95         2.69 o                         
  -1  11   2          3.02         -1.31         1.31 o                         
   0  11   2         16.09         20.01         1.11 o                         
   1  11   2        147.29        136.87         2.60 o                         
   2  11   2          1.65          2.09         1.51 o                         
   3  11   2        268.75        265.76         4.28 o                         
   4  11   2         95.19         98.18         3.27 o                         
  -3  12   2         12.78         66.45         3.82 o                         
  -2  12   2        101.45        108.04         3.56 o                         
  -1  12   2        460.81        410.61         5.32 o                         
   0  12   2          0.06          1.20         2.17 o                         
   1  12   2         59.11         49.57         2.95 o                         
   2  12   2         93.22         91.49         3.55 o                         
   3  12   2         85.63        100.84         3.68 o                         
  -2  13   2          2.24         -0.75         4.94 o                         
  -1  13   2        106.26         96.72         4.20 o                         
   0  13   2          0.60         -0.57         3.10 o                         
   1  13   2          1.98         -1.36         3.08 o                         
   2  13   2         39.95         39.79         4.95 o                         
  -7   0   3          6.13          3.85         1.88 o                         
  -5   0   3        678.15        680.29         7.61 o                         
  -3   0   3       3745.37       3816.71        32.58 o                         
  -1   0   3        207.68        219.33         1.97 o                         
   1   0   3       1825.49       1846.61        15.85 o                         
   3   0   3        865.40        953.13         8.92 o                         
   3   0   3         16.05        146.88         4.83 o                         
   5   0   3        181.74        323.82        13.87 o                         
   7   0   3         63.99         81.35         4.17 o                         
  -8   1   3         36.93         72.13         3.62 o                         
  -7   1   3        641.95        599.15         5.74 o                         
  -6   1   3        170.88        156.90         2.21 o                         
  -5   1   3        466.29        517.86         8.10 o                         
  -4   1   3        909.06        961.73         7.12 o                         
  -3   1   3        725.03        755.50         5.78 o                         
  -2   1   3        497.88        529.05         3.31 o                         
   0   1   3        714.02        818.97         4.62 o                         
   1   1   3        186.20         87.00         0.69 o                         
   2   1   3        557.28        530.82         3.51 o                         
   3   1   3       1655.40       1749.35        11.36 o                         
   4   1   3        687.51        673.52         4.95 o                         
   5   1   3         35.40         64.98         2.81 o                         
   6   1   3         68.43         73.65         1.84 o                         
   7   1   3        143.11        126.37         2.37 o                         
   8   1   3         13.87         57.69         4.13 o                         
  -8   2   3          1.80          3.88         2.02 o                         
  -7   2   3         81.28         87.04         2.75 o                         
  -6   2   3        126.27        132.75         2.46 o                         
  -5   2   3        178.62        233.49         4.86 o                         
  -4   2   3       1344.10       1350.80        10.66 o                         
  -3   2   3        881.53        982.44         7.17 o                         
  -2   2   3        643.12        670.55         4.09 o                         
   0   2   3       1092.81       1236.34         7.27 o                         
   1   2   3       1246.43        813.47         4.88 o                         
   2   2   3        737.35        679.52         4.35 o                         
   3   2   3         39.40         87.08         3.64 o                         
   4   2   3         93.47         87.35         1.37 o                         
   5   2   3         55.36         30.95         4.60 o                         
   6   2   3         84.92         85.02         1.97 o                         
   7   2   3          6.92          5.67         1.33 o                         
   8   2   3          7.02         10.97         2.25 o                         
  -8   3   3        183.93        189.96         4.56 o                         
  -7   3   3        130.36        120.98         3.19 o                         
  -6   3   3        146.98        196.60         4.72 o                         
  -5   3   3         95.93        166.47         5.47 o                         
  -4   3   3        573.43        529.30         4.43 o                         
  -3   3   3        622.55        678.07         4.53 o                         
  -2   3   3         11.36         12.74         0.40 o                         
  -1   3   3         42.41         -0.19         0.19 o                         
   0   3   3       4703.71       5199.33        38.90 o                         
   1   3   3       2240.48       2221.87        12.41 o                         
   2   3   3        292.69        312.51         2.24 o                         
   3   3   3          6.75         15.01         0.45 o                         
   4   3   3        757.72        699.89         5.66 o                         
   5   3   3         11.88          1.41         2.07 o                         
   6   3   3        214.29        211.95         2.85 o                         
   7   3   3        289.10        273.00         4.48 o                         
   8   3   3          5.99         29.00         2.86 o                         
  -8   4   3         11.80         27.04         3.78 o                         
  -7   4   3         37.68         50.88         2.31 o                         
  -6   4   3         36.63         51.94         1.73 o                         
  -5   4   3        994.42        961.91         8.00 o                         
  -4   4   3        756.24        714.85         5.32 o                         
  -3   4   3        280.04        334.25         2.38 o                         
  -2   4   3       1184.23       1190.75         7.97 o                         
  -1   4   3        841.99        863.40         5.17 o                         
   0   4   3        490.33        474.33         2.94 o                         
   1   4   3       1661.47       1645.22         9.75 o                         
   2   4   3       1402.59       1343.59         7.87 o                         
   3   4   3        552.19        623.65         4.34 o                         
   4   4   3        485.18        466.99         3.82 o                         
   5   4   3        121.22        103.69         1.60 o                         
   6   4   3          1.01          0.23         1.11 o                         
   7   4   3          3.34          2.41         1.78 o                         
  -7   5   3         15.69          8.59         2.32 o                         
  -6   5   3        697.29        748.37         7.12 o                         
  -5   5   3        472.36        465.37         4.22 o                         
  -4   5   3       1293.24       1253.22         9.64 o                         
  -3   5   3        107.13        117.18         1.24 o                         
  -2   5   3        759.72        804.26         5.17 o                         
  -1   5   3        625.51        648.01         4.23 o                         
   0   5   3         14.49         18.84         0.51 o                         
   1   5   3         79.68         64.86         0.91 o                         
   2   5   3        616.17        565.08         3.68 o                         
   3   5   3        184.12        270.54         2.20 o                         
   4   5   3        363.73        285.07         2.59 o                         
   5   5   3        543.01        511.04         4.84 o                         
   6   5   3         22.88         38.61         1.79 o                         
   7   5   3        180.31        175.53         4.04 o                         
  -7   6   3         20.85         21.83         2.37 o                         
  -6   6   3         27.04         34.61         1.54 o                         
  -5   6   3         59.42         59.43         1.55 o                         
  -4   6   3        659.30        659.47         5.39 o                         
  -3   6   3         39.61         66.87         1.27 o                         
  -2   6   3        696.94        639.35         4.21 o                         
  -1   6   3         48.13         50.31         0.88 o                         
   0   6   3         44.78         25.51         0.67 o                         
   1   6   3         19.54         20.51         0.56 o                         
   2   6   3        331.92        316.39         2.62 o                         
   3   6   3         89.41        492.23        11.82 o                         
   4   6   3        730.89        706.15         5.36 o                         
   5   6   3          2.89          2.89         0.85 o                         
   6   6   3         23.01         31.22         1.58 o                         
   7   6   3         31.23         35.66         2.74 o                         
  -7   7   3         96.97         99.38         4.75 o                         
  -6   7   3        714.26        726.55         7.53 o                         
  -5   7   3        274.86        261.28         2.95 o                         
  -4   7   3        412.96        401.56         3.67 o                         
  -3   7   3         35.13        138.30         2.21 o                         
  -2   7   3        132.91        118.66         1.48 o                         
  -1   7   3         11.47          2.09         0.54 o                         
   0   7   3         30.87         35.60         0.85 o                         
   1   7   3        194.88        194.47         1.84 o                         
   2   7   3         70.56         62.66         1.16 o                         
   3   7   3        221.55        261.24         2.49 o                         
   4   7   3        364.51        347.38         3.54 o                         
   5   7   3          6.55          7.16         0.89 o                         
   6   7   3         72.09         93.37         2.49 o                         
   7   7   3          8.68         -4.53         4.53 o                         
  -6   8   3         23.00         35.77         2.16 o                         
  -5   8   3        388.10        394.48         4.34 o                         
  -4   8   3        326.34        319.76         3.31 o                         
  -3   8   3        176.02        166.78         2.28 o                         
  -2   8   3        366.62        322.13         2.93 o                         
  -1   8   3        612.67        611.47         4.88 o                         
   0   8   3        576.38        652.98         4.70 o                         
   1   8   3        379.12        350.99         3.19 o                         
   2   8   3        415.47        398.05         3.42 o                         
   3   8   3        110.25        315.36         4.55 o                         
   4   8   3         34.11         27.85         1.29 o                         
   5   8   3         22.26         24.70         2.09 o                         
   6   8   3          7.92         11.41         2.23 o                         
  -6   9   3        121.34        126.45         4.21 o                         
  -5   9   3        162.52        175.98         3.09 o                         
  -4   9   3          2.08          0.50         1.16 o                         
  -3   9   3        242.65        217.60         2.67 o                         
  -2   9   3         52.46         47.49         1.49 o                         
  -1   9   3         29.05         14.96         1.04 o                         
   0   9   3         34.73         41.10         1.12 o                         
   1   9   3        533.62        520.15         4.34 o                         
   2   9   3        798.81        785.62         6.16 o                         
   3   9   3         79.89        100.15         2.06 o                         
   4   9   3         26.79         19.85         1.46 o                         
   5   9   3         19.52         23.91         1.74 o                         
   6   9   3         96.94        103.41         4.98 o                         
  -5  10   3        203.56        183.96         4.08 o                         
  -4  10   3          0.35         -1.56         1.56 o                         
  -3  10   3         69.42         77.07         2.02 o                         
  -2  10   3         10.66          7.87         1.16 o                         
  -1  10   3        323.71        291.35         3.35 o                         
   0  10   3        326.38        338.38         3.30 o                         
   1  10   3       1595.40       1564.37        11.39 o                         
   2  10   3          2.99          2.56         1.05 o                         
   3  10   3         24.96         31.05         1.56 o                         
   4  10   3         47.63         44.77         2.14 o                         
   5  10   3         22.60         29.62         2.48 o                         
  -4  11   3         31.74         24.20         2.60 o                         
  -3  11   3         73.16        109.77         3.23 o                         
  -2  11   3         77.03         82.53         2.50 o                         
  -1  11   3          8.52          5.82         1.47 o                         
   0  11   3          6.38          7.92         1.02 o                         
   1  11   3         30.68         31.15         1.69 o                         
   2  11   3          6.94          4.48         1.82 o                         
   3  11   3          8.07          7.58         1.86 o                         
   4  11   3         32.32         33.52         2.72 o                         
  -3  12   3        193.58        194.81         4.91 o                         
  -2  12   3         35.84         41.55         2.72 o                         
  -1  12   3        467.38        453.11         5.78 o                         
   0  12   3         40.31         64.50         2.75 o                         
   1  12   3        115.62        111.37         3.52 o                         
   2  12   3         40.88         35.79         2.62 o                         
   3  12   3          1.46         12.73         2.57 o                         
  -2  13   3          2.77          0.82         4.57 o                         
  -1  13   3          6.55          7.73         3.15 o                         
   0  13   3         13.69         17.87         3.41 o                         
   1  13   3          0.94         -2.45         3.13 o                         
   2  13   3         14.64          7.39         4.64 o                         
  -8   0   4         20.46         19.26         3.43 o                         
  -6   0   4        186.04        171.43         2.62 o                         
  -4   0   4         56.47         33.29         0.88 o                         
  -2   0   4       5228.72       4926.10        94.09 o                         
   0   0   4       2490.69       2593.27        24.80 o                         
   2   0   4       3043.47       2798.89        23.99 o                         
   4   0   4       1280.77       1269.63        11.89 o                         
   6   0   4         19.17         22.23         2.97 o                         
   8   0   4          0.03          3.32         4.38 o                         
  -8   1   4        252.23        268.76         5.91 o                         
  -7   1   4         25.98         21.07         1.35 o                         
  -3   0   5          1.41          5.78         0.93 o                         
  -8   0   6          0.02          0.15         3.58 o                         
   8   0   2          0.12          0.19         4.57 o                         
  -6   1   4       1050.32        989.81         8.60 o                         
  -5   1   4        244.96        213.67         2.19 o                         
  -4   1   4        465.08        492.25         3.62 o                         
  -3   1   4        815.70       1073.63         9.50 o                         
  -2   1   4        172.21        153.00         1.20 o                         
  -1   1   4       1936.66       1802.54        11.34 o                         
   0   1   4        388.83        405.31         2.25 o                         
   1   1   4         38.14         -0.20         0.20 o                         
   2   1   4        879.45        804.97         5.10 o                         
   3   1   4         11.45         66.15         1.26 o                         
   4   1   4       1571.18       1416.20         9.35 o                         
   5   1   4       1027.61        977.75         7.87 o                         
   6   1   4          4.50         11.34         1.84 o                         
   7   1   4        114.06        101.59         2.44 o                         
   8   1   4        106.83        120.66         4.60 o                         
  -8   2   4         74.05         86.28         3.72 o                         
  -7   2   4         67.96         65.81         2.30 o                         
  -6   2   4         36.34         37.86         1.39 o                         
  -5   2   4        173.92        181.75         3.55 o                         
  -4   2   4         94.49         55.90         1.07 o                         
  -3   2   4        440.97        451.96         3.10 o                         
  -2   2   4        129.96         82.57         0.89 o                         
   1   2   4        333.62          4.38         0.25 o                         
   2   2   4       3008.67       3093.81        17.94 o                         
   3   2   4         26.64         69.00         2.21 o                         
   4   2   4         15.70         23.08         0.66 o                         
   5   2   4        206.53        207.00         2.43 o                         
   6   2   4        122.46        108.41         1.86 o                         
   7   2   4          0.89          0.59         1.26 o                         
   8   2   4         37.14         31.82         2.56 o                         
  -8   3   4        316.83        370.52         6.32 o                         
  -7   3   4         23.09         24.63         1.92 o                         
  -6   3   4        405.32        431.04         4.67 o                         
  -5   3   4        650.10        614.22         5.93 o                         
  -4   3   4         24.86          7.06         0.60 o                         
  -3   3   4          1.47          1.65         0.28 o                         
  -2   3   4        386.58        426.42         2.71 o                         
  -1   3   4        733.42        821.11         4.68 o                         
   0   3   4       1378.87       1598.71         9.20 o                         
   1   3   4        101.90        115.65         0.94 o                         
   2   3   4       4719.30       4855.62        30.18 o                         
   3   3   4          2.01         14.40         0.75 o                         
   4   3   4        250.25        209.87         1.95 o                         
   5   3   4       2361.68       2271.91        17.68 o                         
   7   3   4        235.76        230.18         4.03 o                         
   8   3   4         18.29         33.73         3.52 o                         
  -8   4   4          3.09         10.97         3.29 o                         
  -7   4   4          3.57          2.42         1.67 o                         
  -6   4   4         26.14         32.37         1.48 o                         
  -5   4   4          5.60          6.22         0.78 o                         
  -4   4   4         75.97         61.09         0.98 o                         
  -3   4   4        435.48        445.73         3.04 o                         
  -2   4   4        127.19         99.76         1.05 o                         
  -1   4   4       9125.23       8906.17        90.66 o                         
   0   4   4         37.16         28.98         0.53 o                         
   1   4   4       1090.58        886.60         5.24 o                         
   2   4   4       2341.67       2442.27        14.00 o                         
   3   4   4        453.63        496.57         3.47 o                         
   4   4   4         50.28         43.33         0.95 o                         
   5   4   4         15.32          8.60         1.66 o                         
   6   4   4         68.71         63.16         2.00 o                         
   7   4   4         12.14         10.10         1.91 o                         
  -7   5   4         45.09         49.05         2.50 o                         
  -6   5   4         56.94         59.79         2.01 o                         
  -5   5   4        104.28        160.83         7.72 o                         
  -4   5   4       1078.74       1013.73         7.95 o                         
  -3   5   4        737.59        737.86         4.97 o                         
  -2   5   4        442.87        455.72         3.16 o                         
  -1   5   4         32.55         31.51         0.66 o                         
   0   5   4        201.78        263.94         1.90 o                         
   1   5   4        104.65         92.76         1.00 o                         
   2   5   4          7.42          1.15         0.41 o                         
   3   5   4        498.85        515.77         3.91 o                         
   4   5   4         68.41         63.14         1.26 o                         
   5   5   4       1134.64       1039.86         8.81 o                         
   6   5   4        167.33        151.40         2.56 o                         
   7   5   4        354.48        365.54         5.67 o                         
  -7   6   4          6.29          6.72         2.15 o                         
  -6   6   4          3.68          3.11         1.09 o                         
  -5   6   4         42.37         55.87         2.47 o                         
  -4   6   4         16.57          1.42         0.54 o                         
  -3   6   4       2823.77       2755.42        17.57 o                         
  -2   6   4         96.73         85.85         1.25 o                         
  -1   6   4       1387.59       1397.75         8.16 o                         
   0   6   4         83.32        109.29         1.17 o                         
   1   6   4         25.74         -0.40         0.40 o                         
   2   6   4         19.23         -0.29         0.43 o                         
   3   6   4        185.02        220.91         2.03 o                         
   4   6   4          1.90          1.50         0.58 o                         
   5   6   4         37.72         37.24         1.39 o                         
   6   6   4          2.15          5.08         1.33 o                         
   7   6   4         95.62        112.34         4.66 o                         
  -7   7   4         20.81         23.67         4.15 o                         
  -6   7   4        248.40        239.77         3.42 o                         
  -5   7   4        125.60        150.53         2.39 o                         
  -4   7   4         18.52         13.57         0.96 o                         
  -3   7   4        432.04        436.71         3.81 o                         
  -2   7   4         30.75         30.21         0.90 o                         
  -1   7   4        160.43        144.84         1.68 o                         
   0   7   4          1.13          3.30         0.48 o                         
   1   7   4          3.91          0.24         0.43 o                         
   2   7   4          1.75          0.95         0.55 o                         
   3   7   4        167.16        151.25         1.88 o                         
   4   7   4        703.34        639.74         4.98 o                         
   5   7   4        412.15        391.88         3.41 o                         
   6   7   4        109.63        123.23         2.53 o                         
   7   7   4        456.63        465.07        13.05 o                         
  -6   8   4        116.43        121.21         3.09 o                         
  -5   8   4         53.33         48.88         1.68 o                         
  -4   8   4        563.38        562.61         4.88 o                         
  -3   8   4       1541.34       1542.29        11.67 o                         
  -2   8   4        180.39        165.90         2.05 o                         
  -1   8   4         24.67         21.38         1.20 o                         
   0   8   4       2050.03       2361.25        14.54 o                         
   1   8   4        358.72        360.06         3.12 o                         
   2   8   4        187.85        169.55         2.21 o                         
   3   8   4         98.25        129.50         2.16 o                         
   4   8   4        277.88        252.06         2.82 o                         
   5   8   4         33.62         45.51         1.88 o                         
   6   8   4          0.22         -1.24         2.53 o                         
  -6   9   4        177.04        234.19         5.26 o                         
  -5   9   4         19.22         17.67         1.51 o                         
  -4   9   4         62.65         68.21         2.03 o                         
  -3   9   4        229.44        204.07         2.60 o                         
  -2   9   4         14.81         -0.17         0.99 o                         
  -1   9   4         14.40          4.57         0.93 o                         
   0   9   4         36.80         38.88         1.11 o                         
   1   9   4        300.23        295.26         2.92 o                         
   2   9   4        855.87        858.71         6.64 o                         
   3   9   4        677.11        636.06         5.40 o                         
   4   9   4         82.32         85.48         2.38 o                         
   5   9   4         34.97         50.22         3.06 o                         
   6   9   4        121.79        160.55         7.49 o                         
  -5  10   4        230.33        226.96         4.40 o                         
  -4  10   4         18.39         20.50         1.79 o                         
  -3  10   4         28.56         36.68         1.67 o                         
  -2  10   4          2.35          3.10         1.10 o                         
  -1  10   4          4.24         -1.02         1.02 o                         
   0  10   4        465.19        505.29         4.51 o                         
   1  10   4        167.62        160.39         2.36 o                         
   2  10   4       1323.86       1296.01         8.94 o                         
   3  10   4        181.71        165.12         2.88 o                         
   4  10   4          7.25          5.65         1.83 o                         
   5  10   4         13.72         22.42         3.09 o                         
  -4  11   4        172.28        159.00         4.34 o                         
  -3  11   4          7.36          6.82         1.92 o                         
  -2  11   4          0.26         -1.54         1.54 o                         
  -1  11   4         90.90         83.62         2.30 o                         
   0  11   4         28.53         33.05         1.35 o                         
   1  11   4         92.81         96.32         2.62 o                         
   2  11   4        500.18        488.63         5.36 o                         
   3  11   4         35.25         49.11         2.33 o                         
   4  11   4         53.33         56.85         3.05 o                         
  -3  12   4         71.44         82.85         3.44 o                         
  -2  12   4        124.28        115.74         3.48 o                         
  -1  12   4        104.51         98.28         2.95 o                         
   0  12   4        281.22        303.91         4.93 o                         
   1  12   4        168.84        163.18         4.02 o                         
   2  12   4        126.61        125.52         3.77 o                         
   3  12   4         43.32         88.31         3.58 o                         
  -2  13   4         26.10         34.42         5.28 o                         
  -1  13   4          6.17          2.97         3.33 o                         
   0  13   4          1.98          2.57         3.78 o                         
   1  13   4         30.23         33.25         3.49 o                         
  -7   0   5         53.68         52.56         2.71 o                         
  -5   0   5       1205.67       1171.58        11.71 o                         
  -3   0   5         75.78         55.53         1.01 o                         
  -1   0   5        233.83        191.03         1.63 o                         
   1   0   5        189.52        216.71         1.97 o                         
   3   0   5       1222.39       1210.61        12.92 o                         
   7   0   5        356.54        333.73         5.64 o                         
  -8   1   5          9.35         58.73         6.95 o                         
  -7   1   5          2.77         -0.76         1.14 o                         
  -6   1   5        109.76        111.67         1.91 o                         
  -5   1   5        373.82        342.83         2.88 o                         
  -4   1   5         44.07         14.82         0.53 o                         
  -3   1   5        371.24        371.35         2.56 o                         
  -2   1   5         67.87         55.11         0.65 o                         
  -1   1   5       1888.97       1894.25        10.54 o                         
   0   1   5       3890.65       4048.27        36.44 o                         
   1   1   5        555.41        550.86         4.01 o                         
   2   1   5         38.26         27.84         0.44 o                         
   3   1   5       1268.88       1341.30         8.62 o                         
   4   1   5         15.03         12.53         0.51 o                         
   5   1   5        936.41        972.51         7.88 o                         
   6   1   5        214.25        209.68         2.56 o                         
   7   1   5        685.01        656.59         6.20 o                         
   8   1   5         13.42         25.77         3.44 o                         
  -8   2   5          9.72         37.38         2.32 o                         
  -7   2   5         30.78         34.21         1.84 o                         
  -6   2   5         64.65         76.61         1.70 o                         
  -5   2   5       1597.32       1536.41        12.15 o                         
  -4   2   5         26.82         39.53         0.71 o                         
  -3   2   5        351.23        308.12         2.24 o                         
  -2   2   5        359.29        301.77         2.24 o                         
  -1   2   5       1984.33       2015.50        10.92 o                         
   1   2   5        128.89         95.61         0.90 o                         
   2   2   5         78.64         54.35         0.64 o                         
   3   2   5        378.13        420.18         3.10 o                         
   4   2   5         22.64          0.60         0.37 o                         
   5   2   5        263.97        349.79         7.41 o                         
   6   2   5          3.82          2.39         0.93 o                         
   7   2   5         13.57         11.76         1.41 o                         
   8   2   5        219.52        219.51         5.83 o                         
  -8   3   5          2.26          7.36         3.51 o                         
  -7   3   5        225.01        221.40         3.77 o                         
  -6   3   5        202.05        207.78         2.85 o                         
  -5   3   5        581.85        570.74         5.02 o                         
  -4   3   5        669.96        650.72         5.00 o                         
  -3   3   5         75.40         70.20         0.85 o                         
  -2   3   5         95.27          8.97         0.35 o                         
  -1   3   5        646.73        636.91         3.77 o                         
   0   3   5       3987.92       4607.81        27.21 o                         
   1   3   5         70.37         68.47         0.75 o                         
   2   3   5        132.06        175.66         1.40 o                         
   3   3   5       3197.04       3504.90        21.41 o                         
   4   3   5       1328.94       1211.16         8.69 o                         
   5   3   5       1219.27       1277.56        10.39 o                         
   6   3   5        993.66        974.02         7.31 o                         
   7   3   5        183.43        163.24         2.85 o                         
   8   3   5         55.85         65.47        11.34 o                         
  -8   4   5         14.40         19.31         7.30 o                         
  -7   4   5         53.22         58.61         2.29 o                         
  -6   4   5         26.79         34.71         1.59 o                         
  -5   4   5          2.54          2.76         0.76 o                         
  -4   4   5         23.26         21.56         0.68 o                         
  -3   4   5        434.66        497.86         3.31 o                         
  -2   4   5         91.24         80.68         0.93 o                         
  -1   4   5       1073.29       1055.57         6.01 o                         
   0   4   5       1354.63       1533.93         8.94 o                         
   1   4   5        361.97        309.15         2.14 o                         
   2   4   5       1208.96       1166.07         7.63 o                         
   3   4   5          4.18         38.25         1.61 o                         
   4   4   5        329.05        334.50         2.81 o                         
   5   4   5         82.04         69.91         1.42 o                         
   6   4   5          9.30         13.90         1.55 o                         
   7   4   5         50.31         49.77         1.91 o                         
  -7   5   5         11.03         -2.22         2.22 o                         
  -6   5   5         32.71         31.06         1.39 o                         
  -5   5   5         10.01          6.47         2.25 o                         
  -4   5   5        162.91        147.34         1.70 o                         
  -3   5   5        379.32        455.70         3.14 o                         
  -2   5   5        160.64        174.80         1.46 o                         
  -1   5   5         87.45         88.40         1.15 o                         
   0   5   5       1003.10       1212.73         7.08 o                         
   1   5   5        399.91        428.43         3.07 o                         
   2   5   5       1277.33       1280.62         7.98 o                         
   3   5   5         61.10         66.79         1.04 o                         
   4   5   5         60.18         68.94         1.30 o                         
   5   5   5        293.64        291.65         3.05 o                         
   6   5   5        100.75        100.99         2.38 o                         
   7   5   5         37.07         47.28         2.44 o                         
  -7   6   5        219.06        204.91         4.48 o                         
  -6   6   5          6.93          4.39         1.12 o                         
  -5   6   5        129.37        119.01         1.74 o                         
  -4   6   5         13.54         12.41         0.67 o                         
  -3   6   5        362.87        366.94         3.05 o                         
  -2   6   5       1009.97        950.94         6.16 o                         
  -1   6   5          1.30         -0.34         0.34 o                         
   0   6   5        546.75        600.73         3.99 o                         
   1   6   5         67.74         77.31         0.96 o                         
   2   6   5        383.66        358.85         2.79 o                         
   3   6   5        470.48        481.83         3.75 o                         
   4   6   5        438.86        400.13         3.42 o                         
   5   6   5         18.81         23.18         0.94 o                         
   6   6   5         30.45         62.35         3.41 o                         
   7   6   5         59.08         61.08         4.69 o                         
  -7   7   5         13.84         11.11         3.98 o                         
  -6   7   5        180.81        201.15         3.04 o                         
  -5   7   5        145.14        131.53         2.02 o                         
  -4   7   5        133.85        118.26         1.72 o                         
  -3   7   5         16.60         26.55         1.02 o                         
  -2   7   5         42.33         49.52         1.13 o                         
  -1   7   5          3.70          3.15         0.58 o                         
   0   7   5         93.85        108.61         1.29 o                         
   1   7   5        167.67        170.32         1.72 o                         
   2   7   5        365.88        345.05         2.93 o                         
   3   7   5        101.57        161.72         2.09 o                         
   4   7   5         63.63         67.04         1.33 o                         
   5   7   5        108.13        101.68         1.76 o                         
   6   7   5         77.19         94.70         2.33 o                         
  -6   8   5         20.94         20.81         2.10 o                         
  -5   8   5        119.69        124.69         2.41 o                         
  -4   8   5          5.20         -0.88         0.88 o                         
  -3   8   5        210.18        233.35         2.76 o                         
  -2   8   5        673.59        646.75         5.29 o                         
  -1   8   5        106.30         99.81         1.62 o                         
   0   8   5         76.44         68.28         1.30 o                         
   1   8   5        287.96        281.09         2.49 o                         
   2   8   5        627.86        606.34         4.65 o                         
   3   8   5        115.87        149.62         2.30 o                         
   4   8   5        283.45        284.41         3.25 o                         
   5   8   5         47.20         44.96         1.86 o                         
   6   8   5          3.73          9.03         3.77 o                         
  -6   9   5        194.52        201.97         5.35 o                         
  -5   9   5        121.06        108.52         2.75 o                         
  -4   9   5         19.88         21.31         1.42 o                         
  -3   9   5         15.71        105.97         2.46 o                         
  -2   9   5        139.38        134.84         4.20 o                         
  -1   9   5          0.58          0.26         0.88 o                         
   0   9   5          4.74          5.96         0.80 o                         
   1   9   5          7.64          8.25         0.95 o                         
   2   9   5        834.82        822.55         6.49 o                         
   3   9   5       1128.27       1090.99         8.83 o                         
   4   9   5         92.97         91.03         2.61 o                         
   5   9   5        254.12        277.08         5.20 o                         
   6   9   5          6.24          4.27         4.62 o                         
  -5  10   5          2.07          0.50         3.15 o                         
  -4  10   5          1.79          6.34         1.69 o                         
  -3  10   5         26.11         52.57         1.88 o                         
  -2  10   5         33.07         10.66         1.43 o                         
  -1  10   5         52.97         40.07         1.46 o                         
   0  10   5        724.07        784.89         6.10 o                         
  -8   0   8          0.03         -1.82         4.44 o                         
   8   0   4          0.00         -1.52         4.18 o                         
   3   0   5         22.68        193.35         4.73 o                         
   1  10   5        179.66        164.12         2.42 o                         
   2  10   5        230.56        207.90         3.74 o                         
   3  10   5        221.80        229.57         3.49 o                         
   4  10   5         41.21         31.50         2.11 o                         
   5  10   5         84.28         87.37         4.27 o                         
  -4  11   5          1.92         -0.75         2.18 o                         
  -3  11   5         17.14         25.64         2.09 o                         
  -2  11   5        215.44        194.48         4.37 o                         
  -1  11   5          0.76          1.36         1.48 o                         
   0  11   5         14.82         16.60         1.18 o                         
   1  11   5         10.82         10.65         1.54 o                         
   2  11   5        204.51        189.31         3.61 o                         
   3  11   5        314.11        297.13         4.72 o                         
   4  11   5         26.30         27.16         2.64 o                         
  -3  12   5        374.23        376.63         5.87 o                         
  -2  12   5          3.29          3.00         2.43 o                         
  -1  12   5          8.06          8.36         1.91 o                         
   0  12   5         68.42         68.07         2.81 o                         
   1  12   5         58.65         62.58         2.66 o                         
   2  12   5         19.98         21.64         2.44 o                         
   3  12   5         30.53         28.92         3.18 o                         
  -1  13   5          2.51          1.07         3.14 o                         
   0  13   5         12.32         11.73         3.31 o                         
   1  13   5          2.21          2.53         3.34 o                         
  -8   0   6          1.06          1.33         3.36 o                         
  -6   0   6        132.50        116.22         2.51 o                         
  -4   0   6        960.60        860.77         7.48 o                         
  -2   0   6       1844.86       1692.00        12.88 o                         
   0   0   6       1962.03       1987.77        14.49 o                         
   2   0   6       2694.02       2577.20        21.20 o                         
   4   0   6         44.81         40.39         1.20 o                         
   6   0   6         11.86         99.94         8.65 o                         
   8   0   6        380.67        346.67         9.97 o                         
  -8   1   6        384.16        352.18         6.54 o                         
  -7   1   6         31.33         32.52         1.58 o                         
  -6   1   6        194.06        176.77         2.36 o                         
  -5   1   6        122.61        201.98         8.19 o                         
  -4   1   6         12.10         12.72         0.48 o                         
  -3   1   6        237.92        410.01         5.63 o                         
  -2   1   6          5.46          0.64         0.22 o                         
  -1   1   6         84.27         71.98         0.65 o                         
   0   1   6        987.97       1079.87         5.79 o                         
   1   1   6        646.36        627.50         3.54 o                         
   2   1   6        117.29         95.55         0.84 o                         
   3   1   6        155.33        207.68         1.74 o                         
   4   1   6        107.53        120.91         1.39 o                         
   5   1   6         56.44         64.05         1.31 o                         
   6   1   6        282.27        350.53         5.59 o                         
   7   1   6         21.28         30.43         1.57 o                         
   8   1   6        292.52        286.18         6.65 o                         
  -8   2   6         14.55         18.13         2.48 o                         
  -7   2   6          4.90          5.65         1.25 o                         
  -6   2   6         65.74         69.33         1.58 o                         
  -5   2   6         50.58         64.67         2.06 o                         
  -4   2   6       1146.08       1144.18         7.12 o                         
  -3   2   6         78.26        139.01         2.09 o                         
  -2   2   6         72.42         49.74         0.62 o                         
  -1   2   6       2037.79       1861.73         9.82 o                         
   0   2   6         28.05         20.66         0.37 o                         
   1   2   6       1125.70       1069.89         6.04 o                         
   2   2   6        154.83        107.14         1.26 o                         
   3   2   6         82.88        441.66        11.81 o                         
   4   2   6          4.65          4.67         0.43 o                         
   5   2   6         44.34         64.70         1.62 o                         
   6   2   6         21.44         24.52         1.18 o                         
   7   2   6          1.80          2.06         1.37 o                         
   8   2   6         11.80         14.03         3.09 o                         
  -8   3   6        171.15        166.12         6.03 o                         
  -7   3   6        369.18        349.56         4.72 o                         
  -6   3   6        629.31        589.04         5.14 o                         
  -5   3   6       1008.13       1123.94        18.23 o                         
  -4   3   6        128.70         95.86         1.63 o                         
  -3   3   6        580.26       1032.88        13.52 o                         
  -2   3   6        455.85        476.88         2.89 o                         
  -1   3   6        311.27        290.58         1.88 o                         
   0   3   6        111.44        143.25         1.14 o                         
   1   3   6         51.72         49.90         0.66 o                         
   2   3   6         77.41        100.84         1.05 o                         
   3   3   6        139.15        135.74         1.36 o                         
   4   3   6        902.07        851.06         5.92 o                         
   5   3   6       1129.33       1071.14         7.99 o                         
   6   3   6        295.89        290.72         3.20 o                         
   7   3   6        536.03        534.21         5.56 o                         
  -7   4   6         93.65         89.31         2.82 o                         
  -6   4   6         43.61         48.78         1.49 o                         
  -5   4   6        495.80        461.93         4.30 o                         
  -4   4   6        184.63        182.49         1.69 o                         
  -3   4   6        226.33        238.93         1.84 o                         
  -2   4   6       2712.95       2758.25        15.77 o                         
  -1   4   6          4.63          1.95         0.33 o                         
   0   4   6       2819.69       3118.72        17.78 o                         
   1   4   6        224.82        267.16         1.99 o                         
   2   4   6        170.70         71.68         1.16 o                         
   3   4   6         30.27         28.49         0.83 o                         
   4   4   6        177.81        153.14         1.65 o                         
   5   4   6          2.49          1.83         0.61 o                         
   6   4   6         39.47         38.16         1.31 o                         
   7   4   6         18.53         22.25         1.69 o                         
  -7   5   6        392.28        381.66         5.98 o                         
  -6   5   6         18.90         30.54         2.16 o                         
  -5   5   6        210.15        294.48         6.18 o                         
  -4   5   6          3.11          1.48         0.50 o                         
  -3   5   6        106.03        112.74         1.15 o                         
  -2   5   6        278.96        242.57         1.96 o                         
  -1   5   6          2.08         -0.20         0.34 o                         
   0   5   6        210.01        272.65         2.16 o                         
   1   5   6        108.09        124.01         1.20 o                         
   2   5   6          0.97          0.64         0.37 o                         
   3   5   6        422.52        395.09         3.15 o                         
   4   5   6         13.77          6.41         0.72 o                         
   5   5   6         89.64         93.30         1.63 o                         
   6   5   6          2.33          4.99         1.15 o                         
   7   5   6         51.77         48.01         2.88 o                         
  -7   6   6         78.43         87.76         3.56 o                         
  -6   6   6        115.57        102.23         2.18 o                         
  -5   6   6        215.01        199.62         2.17 o                         
  -4   6   6        370.73        337.63         2.95 o                         
  -3   6   6        197.26        229.31         2.19 o                         
  -2   6   6          7.58         -0.36         0.44 o                         
  -1   6   6        132.35        136.88         1.33 o                         
   0   6   6         14.63         28.36         0.67 o                         
   1   6   6        108.81         94.07         1.09 o                         
   2   6   6        318.05        291.84         2.86 o                         
   3   6   6         59.19         65.91         1.24 o                         
   4   6   6        164.43        129.52         1.79 o                         
   5   6   6         12.56         16.47         1.48 o                         
   6   6   6          2.00          0.60         1.42 o                         
   7   6   6          0.29          0.89         3.30 o                         
  -7   7   6        435.04        425.59        10.12 o                         
  -6   7   6        116.43        127.87         2.50 o                         
  -5   7   6          7.93          7.58         1.22 o                         
  -4   7   6          6.53          4.94         0.79 o                         
  -3   7   6        525.44        491.26         4.06 o                         
  -2   7   6         57.42         56.82         1.21 o                         
  -1   7   6         52.01         39.99         1.00 o                         
   0   7   6         21.79         30.02         0.83 o                         
   1   7   6        549.69        493.86         3.52 o                         
   2   7   6          7.71          9.61         0.67 o                         
   3   7   6         63.06         61.96         1.33 o                         
   4   7   6         18.00         11.93         0.90 o                         
   5   7   6        315.12        307.40         3.29 o                         
   6   7   6        130.89        141.60         3.30 o                         
  -6   8   6         10.47         17.21         2.27 o                         
  -5   8   6        186.27        175.20         2.81 o                         
  -4   8   6          6.55          0.72         0.92 o                         
  -3   8   6        294.89        293.61         3.13 o                         
  -2   8   6        375.23        369.95         3.48 o                         
  -1   8   6         49.35         46.27         1.06 o                         
   0   8   6        774.24        841.65         5.88 o                         
   1   8   6          1.79         -0.16         0.61 o                         
   2   8   6         53.00         55.34         1.41 o                         
   3   8   6         75.07         81.48         1.78 o                         
   4   8   6         52.42         50.48         1.58 o                         
   5   8   6         10.78         13.47         1.63 o                         
   6   8   6         27.33         35.55         3.54 o                         
  -6   9   6        388.54        366.05         6.20 o                         
  -5   9   6        247.14        260.95         3.76 o                         
  -4   9   6          3.96          0.69         1.28 o                         
  -3   9   6         31.84        182.12         3.86 o                         
  -2   9   6         29.43         16.22         1.56 o                         
  -1   9   6         18.10         15.10         1.07 o                         
   0   9   6        216.71        228.17         2.36 o                         
   1   9   6         32.06         33.91         1.17 o                         
   2   9   6         64.05         61.92         1.64 o                         
   3   9   6        510.20        473.99         4.47 o                         
   4   9   6        427.10        397.53         5.10 o                         
   5   9   6        221.68        208.09         4.01 o                         
  -5  10   6        153.51        138.00         4.29 o                         
  -4  10   6         49.42         54.51         2.19 o                         
  -3  10   6         91.69        120.04         2.65 o                         
  -2  10   6        731.38        693.33         5.36 o                         
  -1  10   6         45.26         29.66         1.49 o                         
   0  10   6         40.97         47.66         1.38 o                         
   1  10   6        276.58        268.08         3.06 o                         
   2  10   6         29.85         29.81         1.35 o                         
   3  10   6         37.20         55.46         2.02 o                         
   4  10   6          7.89          3.66         1.90 o                         
   5  10   6          3.77          0.96         2.68 o                         
  -4  11   6         29.34         35.55         2.71 o                         
  -3  11   6         12.11         52.72         2.36 o                         
  -2  11   6         50.24         48.86         2.23 o                         
  -1  11   6         12.06          9.60         1.53 o                         
   0  11   6          2.26          2.55         1.18 o                         
   1  11   6        137.32        128.52         2.87 o                         
   2  11   6         30.47         22.20         1.92 o                         
   3  11   6          2.58          4.27         2.10 o                         
   4  11   6         34.47         39.72         3.00 o                         
  -3  12   6         16.39         21.19         2.78 o                         
  -2  12   6        174.12        169.78         4.14 o                         
  -1  12   6          2.40         -1.20         1.93 o                         
   0  12   6         73.65         98.75         3.30 o                         
   1  12   6          0.09         -0.01         2.14 o                         
   2  12   6          2.91         -0.69         2.28 o                         
   3  12   6         46.72         56.22         3.96 o                         
  -1  13   6          0.20          0.37         3.40 o                         
   0  13   6         62.63         61.81         4.66 o                         
   1  13   6          1.96         -3.51         3.51 o                         
  -7   0   7        200.66        193.67         3.48 o                         
  -5   0   7       2203.70       2144.40        19.89 o                         
  -3   0   7          8.56         77.28         2.67 o                         
  -3   0   7        463.55        453.16         3.93 o                         
  -1   0   7       2237.41       2012.97        20.15 o                         
   1   0   7       3396.91       3265.67        26.74 o                         
   3   0   7        212.66        191.81         2.09 o                         
   7   0   7         21.19         15.28         1.78 o                         
  -8   1   7         52.19         69.81         3.50 o                         
  -7   1   7        274.24        261.37         3.41 o                         
  -6   1   7         86.68        107.16         1.70 o                         
  -5   1   7        215.59        280.80         5.82 o                         
  -4   1   7         12.46         17.10         0.56 o                         
  -3   1   7        484.39        522.58         3.68 o                         
  -2   1   7         34.06         39.28         0.64 o                         
  -1   1   7        224.77        154.82         1.33 o                         
   0   1   7         13.24         14.36         0.32 o                         
   1   1   7       3078.86       2914.70        16.54 o                         
   2   1   7        132.92        129.37         2.15 o                         
   3   1   7       1711.24       1634.67        10.74 o                         
   4   1   7        207.31        182.00         1.81 o                         
   5   1   7        435.82        451.87         4.10 o                         
   6   1   7         31.88         35.68         1.29 o                         
   7   1   7        163.45        138.54         2.70 o                         
   8   1   7          6.01         28.71         5.29 o                         
  -8   2   7          6.09          4.66         2.54 o                         
  -7   2   7          8.31         11.50         1.33 o                         
  -6   2   7          0.17          1.03         0.86 o                         
  -5   2   7       1111.23       1081.24         7.89 o                         
  -4   2   7        104.53         95.34         1.03 o                         
  -3   2   7       2176.12       2188.15        13.83 o                         
  -2   2   7       2846.98       2852.88        16.22 o                         
  -1   2   7         68.35         51.13         0.62 o                         
   0   2   7        102.93         85.72         0.74 o                         
   1   2   7       1895.03       1780.44         9.85 o                         
   2   2   7        647.37        653.61         7.41 o                         
   3   2   7        433.74        460.89         3.25 o                         
   4   2   7        264.65        253.18         2.05 o                         
   5   2   7         45.72         49.93         1.18 o                         
   6   2   7        201.23        226.78         2.54 o                         
   7   2   7          9.31          8.97         1.48 o                         
  -8   3   7        115.17        108.00         5.12 o                         
  -7   3   7        135.68        124.99         2.62 o                         
  -6   3   7        252.83        330.79         5.86 o                         
  -5   3   7        601.27        659.79        11.71 o                         
  -4   3   7        678.06        688.59         4.83 o                         
  -3   3   7        154.74        173.04         1.46 o                         
  -2   3   7        228.10        276.76         2.01 o                         
  -1   3   7         97.97         97.67         0.90 o                         
   0   3   7        121.04        160.94         1.23 o                         
   1   3   7         89.28        110.84         1.02 o                         
   2   3   7        928.93        885.90         5.55 o                         
   3   3   7        107.22        110.86         1.23 o                         
   4   3   7        361.78        341.38         2.78 o                         
   5   3   7        255.45        261.42         2.53 o                         
   6   3   7         83.22        109.12         2.05 o                         
   7   3   7         83.03         83.09         2.82 o                         
  -7   4   7        134.96        126.18         2.70 o                         
  -6   4   7        195.83        195.52         2.53 o                         
  -5   4   7          1.53          2.81         0.63 o                         
  -4   4   7       1559.09       1576.44         9.98 o                         
  -3   4   7          5.48          4.57         0.36 o                         
  -2   4   7       5201.52       5071.68        30.03 o                         
  -1   4   7       5142.99       4851.81        29.42 o                         
   0   4   7          4.49         11.76         0.42 o                         
   1   4   7        181.33        112.86         1.40 o                         
   2   4   7        120.21         86.95         1.21 o                         
   3   4   7        108.03        305.63         5.04 o                         
   4   4   7        151.62        137.75         1.76 o                         
   5   4   7         65.64         57.21         1.35 o                         
   6   4   7          7.08         42.69         4.40 o                         
   7   4   7          2.03          0.54         1.67 o                         
  -7   5   7        181.38        174.46         3.99 o                         
  -6   5   7        167.94        170.87         2.70 o                         
  -5   5   7          5.57          5.44         1.02 o                         
  -4   5   7        306.48        293.03         2.43 o                         
  -3   5   7        154.62        186.22         1.61 o                         
  -2   5   7         15.35         15.91         0.53 o                         
  -1   5   7        119.99        118.96         1.19 o                         
   0   5   7       1635.14       1915.09        11.46 o                         
   1   5   7         81.34         91.08         1.03 o                         
   2   5   7          9.88         13.91         0.53 o                         
   3   5   7         20.75         23.17         0.79 o                         
   4   5   7        199.35        187.21         2.09 o                         
   5   5   7        311.96        285.32         3.22 o                         
   6   5   7        144.64        156.37         3.16 o                         
   7   5   7         19.90         12.32         2.97 o                         
  -7   6   7         16.01         16.58         2.45 o                         
  -6   6   7        353.59        366.34         3.80 o                         
  -5   6   7         83.24         79.05         1.46 o                         
  -4   6   7        889.56        841.76         6.23 o                         
  -3   6   7         50.66         60.29         1.14 o                         
  -2   6   7        453.23        422.08         2.96 o                         
  -1   6   7         33.40         30.48         0.71 o                         
   0   6   7        468.84        482.46         3.15 o                         
   1   6   7         12.81         11.90         0.56 o                         
   2   6   7        359.01        313.08         2.50 o                         
   3   6   7        342.15        407.53         3.49 o                         
   4   6   7         55.86         73.94         1.62 o                         
   5   6   7          0.87          1.78         0.88 o                         
   6   6   7         72.51        108.90         3.53 o                         
   7   6   7         26.62         22.84         4.59 o                         
  -7   7   7        191.40        178.20         8.27 o                         
  -6   7   7        211.22        201.78         3.01 o                         
  -5   7   7        123.87        116.57         1.97 o                         
  -4   7   7        294.68        267.19         2.61 o                         
  -3   7   7         69.63         63.43         1.44 o                         
  -2   7   7          3.57          1.90         0.56 o                         
  -1   7   7          7.21         -0.20         0.60 o                         
   0   7   7        879.64        995.06         6.71 o                         
   1   7   7        269.19        248.15         2.18 o                         
   2   7   7        525.05        490.90         3.91 o                         
   3   7   7        392.44        358.63         3.55 o                         
   4   7   7         47.78         54.06         1.43 o                         
   5   7   7        216.76        187.12         2.63 o                         
   6   7   7        186.82        219.83         4.25 o                         
  -6   8   7        130.13        130.52         4.96 o                         
  -5   8   7         92.79         85.33         2.10 o                         
  -4   8   7        344.06        355.49         3.36 o                         
  -8   0  10          0.02          0.56         4.63 o                         
   8   0   6          7.02         36.42         6.47 o                         
   3   0   7          3.94         30.80         1.27 o                         
  -3   8   7          4.28          8.83         0.99 o                         
  -2   8   7        298.39        269.78         2.89 o                         
  -1   8   7         77.52         59.93         1.43 o                         
   0   8   7        725.59        785.13         5.71 o                         
   1   8   7       1152.93       1100.31         7.44 o                         
   2   8   7          4.24          4.58         1.30 o                         
   3   8   7        161.11        176.23         2.25 o                         
   4   8   7         34.31         36.19         1.28 o                         
   5   8   7         47.73         50.21         1.72 o                         
   6   8   7         42.88         35.61         3.42 o                         
  -6   9   7         58.91         59.23         3.19 o                         
  -5   9   7        465.80        454.49         5.11 o                         
  -4   9   7         66.60         68.46         2.33 o                         
  -3   9   7         16.24         85.66         2.06 o                         
  -2   9   7         38.10         35.10         1.34 o                         
  -1   9   7          1.35          0.64         0.68 o                         
   0   9   7         15.97         21.19         1.00 o                         
   1   9   7         53.12         55.29         1.42 o                         
   2   9   7        148.73        139.75         2.23 o                         
   3   9   7        176.10        157.53         2.51 o                         
   4   9   7        200.13        186.76         3.57 o                         
   5   9   7         13.37         14.90         2.15 o                         
  -5  10   7        227.52        221.89         5.22 o                         
  -4  10   7         30.80         30.73         2.06 o                         
  -3  10   7        214.81        203.59         3.40 o                         
  -2  10   7         30.01         30.18         1.38 o                         
  -1  10   7       1167.22       1096.92         8.39 o                         
   0  10   7         27.03         32.88         1.23 o                         
   1  10   7        149.50        128.29         2.26 o                         
   2  10   7         23.06         22.64         1.38 o                         
   3  10   7         13.64         31.03         1.88 o                         
   4  10   7         56.47         41.85         2.39 o                         
   5  10   7          0.06         -0.90         2.94 o                         
  -4  11   7         71.90         80.37         3.81 o                         
  -3  11   7          1.04          3.42         2.06 o                         
  -2  11   7        143.39        119.23         2.97 o                         
  -1  11   7        109.09         99.48         2.87 o                         
   0  11   7         60.80         70.26         2.00 o                         
   1  11   7        511.60        482.07         5.29 o                         
   2  11   7        314.22        291.13         4.37 o                         
   3  11   7          0.61          2.38         2.25 o                         
   4  11   7         66.67         74.53         4.08 o                         
  -3  12   7         51.22         52.87         3.58 o                         
  -2  12   7         54.23         53.66         2.57 o                         
  -1  12   7         43.16         38.89         2.30 o                         
   0  12   7          6.72          7.23         1.57 o                         
   1  12   7        260.69        266.00         5.35 o                         
   2  12   7         16.72         18.85         2.54 o                         
   3  12   7          5.20          4.70         3.65 o                         
  -1  13   7          5.86          6.93         4.69 o                         
   0  13   7         38.73         45.71         4.51 o                         
  -8   0   8          1.65          5.74         4.10 o                         
  -6   0   8        635.31        600.15         7.93 o                         
  -4   0   8       1181.90       1109.78         9.60 o                         
  -2   0   8        212.90        176.83         1.78 o                         
   0   0   8        759.70        834.10         6.36 o                         
   2   0   8       2555.43       2685.56        21.22 o                         
   4   0   8       1506.16       1394.78        12.59 o                         
   6   0   8         95.37        132.48         3.89 o                         
  -8   1   8        132.89        136.76         4.92 o                         
  -7   1   8        114.62         98.37         2.41 o                         
  -6   1   8        778.04        746.95         5.60 o                         
  -5   1   8         31.12         37.73         1.03 o                         
  -4   1   8         28.96         23.32         0.63 o                         
  -3   1   8         33.75        280.72         6.70 o                         
  -2   1   8        517.16        561.03         3.40 o                         
  -1   1   8        528.47        538.79         6.34 o                         
   0   1   8        622.61        712.03         3.96 o                         
   1   1   8       1153.59       1256.60         6.91 o                         
   2   1   8       2741.47       2733.23        15.98 o                         
   3   1   8       1420.36       1339.33         8.05 o                         
   4   1   8       3491.10       3226.30        19.84 o                         
   5   1   8        190.04        189.12         2.09 o                         
   6   1   8        190.53        298.09         7.04 o                         
   7   1   8         35.10         42.29         1.57 o                         
  -8   2   8          5.27         30.87         2.86 o                         
  -7   2   8          2.91          3.29         1.29 o                         
  -6   2   8         11.14         13.70         0.81 o                         
  -5   2   8        247.42        250.36         2.52 o                         
  -4   2   8        171.11        137.81         1.40 o                         
  -3   2   8        431.34        446.31         3.12 o                         
  -2   2   8       3343.47       3236.41        18.40 o                         
  -1   2   8       5412.85       5291.90        30.50 o                         
   0   2   8        192.46        188.17         1.30 o                         
   1   2   8        125.59         33.90         0.67 o                         
   2   2   8       1940.04       1919.61        11.94 o                         
   3   2   8         33.27        107.06         1.96 o                         
   4   2   8        178.86        189.74         1.65 o                         
   5   2   8        188.85        237.36         3.39 o                         
   6   2   8         15.19         19.14         1.01 o                         
   7   2   8          8.20          1.64         1.49 o                         
  -7   3   8        371.68        349.15         4.30 o                         
  -6   3   8        131.51        149.76         2.17 o                         
  -5   3   8        491.55        587.53         8.04 o                         
  -4   3   8         97.15         77.66         1.09 o                         
  -3   3   8        178.94        191.29         1.64 o                         
  -2   3   8         38.46         21.28         0.73 o                         
  -1   3   8        301.85        282.44         1.85 o                         
   0   3   8        184.51        201.61         1.44 o                         
   1   3   8         29.73         17.03         0.50 o                         
   2   3   8        316.91        313.46         2.42 o                         
   3   3   8        883.02        852.23         5.72 o                         
   4   3   8        630.34        589.23         4.52 o                         
   5   3   8        189.68        172.12         2.02 o                         
   6   3   8        130.70        140.37         1.95 o                         
   7   3   8        160.42        163.05         3.08 o                         
  -7   4   8         16.21         20.43         1.64 o                         
  -6   4   8          5.47          4.50         0.99 o                         
  -5   4   8         13.04         20.06         0.80 o                         
  -4   4   8        217.50        189.59         1.91 o                         
  -3   4   8       1464.07       1380.77         9.60 o                         
  -2   4   8        328.31        352.63         2.47 o                         
  -1   4   8      11301.04      11110.87       133.84 o                         
   0   4   8        754.16        855.77         5.12 o                         
   1   4   8        267.93         50.61         1.21 o                         
   2   4   8          2.08          4.82         0.43 o                         
   3   4   8         20.73        149.83         4.27 o                         
   4   4   8        101.44        103.19         1.56 o                         
   6   4   8         59.62         55.91         2.10 o                         
   7   4   8        174.78        173.46         4.25 o                         
  -7   5   8         15.80         20.11         2.26 o                         
  -6   5   8         77.17         76.47         1.67 o                         
  -5   5   8         34.29         42.99         1.33 o                         
  -4   5   8         11.68          4.98         0.60 o                         
  -3   5   8         93.72         73.26         1.02 o                         
  -2   5   8         49.29         53.84         0.86 o                         
  -1   5   8        552.84        625.42         3.92 o                         
   0   5   8         32.86         39.56         0.79 o                         
   1   5   8        685.46        648.89         4.01 o                         
   2   5   8       1306.90       1401.46         8.61 o                         
   3   5   8        267.61        216.70         2.17 o                         
   4   5   8         15.10         11.63         0.84 o                         
   5   5   8        712.29        668.50         6.33 o                         
   6   5   8          0.95          3.52         1.40 o                         
   7   5   8        574.76        550.57         8.96 o                         
  -7   6   8         44.09         52.87         3.34 o                         
  -6   6   8          1.66          3.92         1.24 o                         
  -5   6   8        358.14        335.82         3.04 o                         
  -4   6   8         32.52         34.45         0.97 o                         
  -3   6   8        505.23        485.02         3.81 o                         
  -2   6   8        343.28        341.07         2.53 o                         
  -1   6   8       1233.17       1198.37         7.31 o                         
   0   6   8         68.10         75.02         1.09 o                         
   1   6   8       1259.23       1222.02         7.63 o                         
   2   6   8         23.48         21.66         0.76 o                         
   3   6   8         11.04         83.34         1.69 o                         
   4   6   8        525.41        468.26         4.13 o                         
   5   6   8        141.34        171.97         3.64 o                         
   6   6   8         80.92         72.49         2.20 o                         
   7   6   8        124.83        139.74         9.12 o                         
  -6   7   8        184.80        188.27         3.43 o                         
  -5   7   8         43.35         66.22         3.19 o                         
  -4   7   8         28.28         25.77         1.03 o                         
  -3   7   8         78.40        105.63         1.67 o                         
  -2   7   8         32.24         22.15         0.98 o                         
  -1   7   8        178.62        151.79         1.77 o                         
   0   7   8        282.61        308.09         2.51 o                         
   1   7   8       1749.16       1713.76        10.51 o                         
   2   7   8        177.76        167.59         1.86 o                         
   3   7   8         26.95         27.59         1.13 o                         
   4   7   8        609.79        542.15         4.47 o                         
   5   7   8        287.98        292.44         4.26 o                         
   6   7   8         25.19         37.82         2.23 o                         
  -6   8   8         15.19         18.04         1.91 o                         
  -5   8   8        170.07        170.63         2.68 o                         
  -4   8   8         93.78         92.00         1.83 o                         
  -3   8   8        198.65        227.97         2.79 o                         
  -2   8   8        220.70        243.51         2.52 o                         
  -1   8   8        469.86        422.36         3.72 o                         
   0   8   8         44.68         52.40         1.21 o                         
   1   8   8       1115.38       1084.04         7.67 o                         
   2   8   8        589.36        542.09         4.52 o                         
   3   8   8          3.83         19.57         1.03 o                         
   4   8   8         13.10          8.85         1.13 o                         
   5   8   8         46.07         47.76         1.80 o                         
   6   8   8          3.19          8.66         2.32 o                         
  -5   9   8        129.82        153.74         3.63 o                         
  -4   9   8         15.40         15.70         1.51 o                         
  -3   9   8         11.22         32.96         1.33 o                         
  -2   9   8         18.35         14.77         1.15 o                         
  -1   9   8        105.33         91.47         1.64 o                         
   0   9   8         47.75         47.24         1.26 o                         
   1   9   8         23.72         22.70         1.16 o                         
   2   9   8        333.16        316.74         3.31 o                         
   3   9   8        146.98        141.65         2.47 o                         
   4   9   8        657.01        628.31         6.79 o                         
   5   9   8         44.34         41.75         2.43 o                         
  -5  10   8          1.20         -2.73         2.73 o                         
  -4  10   8        940.79        945.36         8.68 o                         
  -3  10   8        185.01        165.20         3.28 o                         
  -2  10   8        204.50        207.90         2.83 o                         
  -1  10   8          1.68         -0.30         0.84 o                         
   0  10   8        775.27        829.90         5.86 o                         
   1  10   8          5.63          6.23         1.12 o                         
   2  10   8         16.78         15.63         1.37 o                         
   3  10   8         56.68        134.12         3.38 o                         
   4  10   8         30.27         29.38         2.50 o                         
   5  10   8          2.50          8.14         4.56 o                         
  -4  11   8         32.26         36.79         3.51 o                         
  -3  11   8         10.44         15.85         2.26 o                         
  -2  11   8          8.32          2.74         1.70 o                         
  -1  11   8         27.58         26.00         2.04 o                         
   0  11   8         82.77         91.61         2.30 o                         
   1  11   8         22.08         23.63         1.82 o                         
   2  11   8        711.36        674.05         7.29 o                         
   3  11   8         96.99         87.70         3.47 o                         
   4  11   8        141.93        160.35         7.27 o                         
  -3  12   8          0.33          0.09         3.50 o                         
  -2  12   8          6.81         10.81         2.19 o                         
  -1  12   8         74.84         71.17         2.87 o                         
   0  12   8         76.99         82.61         2.81 o                         
   1  12   8         56.76         55.07         3.27 o                         
   2  12   8         48.60         55.43         3.01 o                         
  -7   0   9        184.42        183.43         3.64 o                         
  -5   0   9       1956.61       1905.16        17.80 o                         
  -3   0   9         11.92         99.88         2.73 o                         
  -3   0   9        648.04        578.86         4.84 o                         
  -1   0   9        193.65        163.29         2.63 o                         
   1   0   9        526.90        484.03         4.08 o                         
   3   0   9         46.81         45.10         1.05 o                         
   5   0   9       1949.18       1861.90        18.61 o                         
   7   0   9        179.07        189.55         4.66 o                         
  -8   1   9          5.42         35.14         3.55 o                         
  -7   1   9         32.59         42.45         1.76 o                         
  -6   1   9         37.68         42.45         1.26 o                         
  -5   1   9        400.86        422.79         3.40 o                         
  -4   1   9        241.35        187.70         1.84 o                         
  -3   1   9        191.32        379.38         3.78 o                         
  -2   1   9        452.82        473.41         8.57 o                         
  -1   1   9       1417.96       1421.90         7.66 o                         
   0   1   9         19.99         19.51         0.42 o                         
   1   1   9        554.24        693.24         6.69 o                         
   2   1   9        122.77        172.61         3.70 o                         
   3   1   9        589.93        641.70         3.98 o                         
   4   1   9        642.87        593.70         4.25 o                         
   5   1   9       1730.93       1720.28        14.28 o                         
   6   1   9        122.75        141.89         2.82 o                         
   7   1   9        461.02        421.71         4.28 o                         
  -8   2   9          0.78          1.72         2.94 o                         
  -7   2   9         12.58          8.37         1.30 o                         
  -6   2   9        134.62        149.95         1.89 o                         
  -5   2   9        101.57         93.37         1.46 o                         
  -4   2   9        187.72        179.17         1.75 o                         
  -3   2   9        535.75        493.40         3.26 o                         
  -2   2   9         47.52          7.72         0.65 o                         
  -1   2   9       3040.96       2911.35        15.93 o                         
   0   2   9        426.37        481.32         2.85 o                         
   1   2   9        988.77        909.66         8.69 o                         
   2   2   9        187.52        205.10         3.44 o                         
   3   2   9         69.38        132.01         1.35 o                         
   4   2   9        205.74        195.04         1.92 o                         
   5   2   9         52.33         58.95         4.94 o                         
   6   2   9          2.74          9.14         1.14 o                         
   7   2   9        552.03        518.29         5.77 o                         
  -7   3   9         24.04         16.41         1.48 o                         
  -6   3   9        276.91        257.32         2.74 o                         
  -5   3   9         13.45         10.71         1.07 o                         
  -4   3   9        447.90        426.85         3.31 o                         
  -3   3   9         82.22        226.56         2.83 o                         
  -2   3   9        435.37        499.05         3.23 o                         
  -1   3   9         81.90         83.09         0.90 o                         
   0   3   9        619.00        749.54         4.34 o                         
   1   3   9         32.38         29.15         0.62 o                         
   2   3   9       1584.39       1506.22         8.74 o                         
   3   3   9         20.77         23.16         0.67 o                         
   4   3   9          7.61         10.79         0.72 o                         
   5   3   9         68.50         70.63         1.48 o                         
   6   3   9         20.77         24.61         1.24 o                         
   7   3   9        208.36        203.95         4.32 o                         
  -7   4   9          6.82          5.80         1.66 o                         
  -6   4   9        326.77        334.52         4.20 o                         
  -5   4   9         14.89         19.40         0.93 o                         
  -4   4   9        319.36        321.95         3.06 o                         
  -3   4   9        938.84        890.12         6.09 o                         
  -2   4   9         98.74         84.86         0.96 o                         
  -1   4   9        172.03        200.26         1.62 o                         
   0   4   9       1183.69       1394.91         8.46 o                         
   1   4   9        155.83        153.34         1.52 o                         
   2   4   9        299.34        272.45         2.08 o                         
   3   4   9         47.38         66.62         1.12 o                         
   4   4   9         56.91         59.26         1.40 o                         
   5   4   9         15.94         21.34         1.07 o                         
   6   4   9         10.27         48.37         8.66 o                         
   7   4   9         17.41         21.09         2.44 o                         
  -7   5   9          6.00          5.48         2.21 o                         
  -6   5   9        144.96        137.41         2.58 o                         
  -5   5   9         20.41         18.20         1.75 o                         
  -4   5   9        551.96        534.43         4.16 o                         
  -3   5   9         59.38         76.26         1.17 o                         
  -2   5   9        180.62        171.49         2.40 o                         
  -1   5   9       1999.63       1978.33        10.90 o                         
   0   5   9       1950.85       2317.55        12.93 o                         
   1   5   9        100.34         78.22         1.22 o                         
   2   5   9       1151.89       1126.08         7.27 o                         
   3   5   9        112.57        136.97         1.73 o                         
   4   5   9        836.49        786.77         6.54 o                         
   5   5   9          2.62          6.10         0.95 o                         
   6   5   9        441.66        453.98         4.97 o                         
   7   5   9         28.65         30.66         6.49 o                         
  -7   6   9          2.42          2.20         3.54 o                         
  -6   6   9        347.04        349.22         4.26 o                         
  -5   6   9          2.24          2.85         0.88 o                         
  -4   6   9        205.71        215.14         2.31 o                         
  -3   6   9        483.04        505.63         3.97 o                         
  -2   6   9         17.00         24.77         0.75 o                         
  -1   6   9         39.32         33.83         0.82 o                         
   0   6   9        118.41        104.84         1.23 o                         
   1   6   9          2.23          1.26         0.49 o                         
   2   6   9        409.24        380.22         3.15 o                         
   3   6   9         85.17        368.70         3.87 o                         
   4   6   9          1.81          1.83         0.78 o                         
   5   6   9         48.76         35.29         1.35 o                         
   6   6   9         69.35         80.87         2.29 o                         
  -6   7   9        189.34        204.70         3.09 o                         
  -5   7   9        105.55        112.90         2.38 o                         
  -4   7   9         26.26         13.50         0.97 o                         
   3   0   9          0.87          5.40         0.55 o                         
  -3   7   9         60.05         56.00         1.34 o                         
  -2   7   9         60.39         67.30         1.50 o                         
  -1   7   9          4.34          2.40         0.56 o                         
   0   7   9         68.81         67.73         1.15 o                         
   1   7   9        134.48        109.63         1.46 o                         
   2   7   9       1462.04       1440.09         9.94 o                         
   3   7   9        362.62        337.49         3.36 o                         
   4   7   9        210.89        202.74         2.53 o                         
   5   7   9         52.75         48.54         1.80 o                         
   6   7   9         97.33        131.88         3.19 o                         
  -6   8   9          0.97          3.50         1.86 o                         
  -5   8   9          9.76          9.08         1.66 o                         
  -4   8   9         51.54         62.06         1.57 o                         
  -3   8   9        121.20        120.19         1.84 o                         
  -2   8   9        140.26        104.83         1.84 o                         
  -1   8   9         77.38         62.32         1.38 o                         
   0   8   9        582.05        606.96         4.58 o                         
   1   8   9         15.60         16.89         0.94 o                         
   2   8   9        302.58        263.34         3.17 o                         
   3   8   9        365.02        388.61         3.92 o                         
   4   8   9         50.87         48.04         1.69 o                         
   5   8   9          6.33         10.30         1.85 o                         
   6   8   9         13.50         21.81         2.80 o                         
  -5   9   9         66.73         73.70         2.83 o                         
  -4   9   9         95.91         86.27         2.44 o                         
  -3   9   9          4.67         23.15         1.17 o                         
  -2   9   9         36.42         23.08         1.31 o                         
  -1   9   9          2.25         -0.17         0.79 o                         
   0   9   9         34.20         39.04         1.31 o                         
   1   9   9        119.78        105.68         1.94 o                         
   2   9   9        165.99        160.72         2.15 o                         
   3   9   9        308.95        295.47         3.40 o                         
   4   9   9         81.42         85.30         2.79 o                         
   5   9   9         95.73        100.65         3.67 o                         
  -5  10   9          0.27          0.67         2.93 o                         
  -4  10   9          0.70          0.79         2.02 o                         
  -3  10   9        540.98        548.13         6.06 o                         
  -2  10   9         30.10         33.04         1.52 o                         
  -1  10   9          8.69         12.74         0.98 o                         
   0  10   9          2.68          0.16         0.98 o                         
   1  10   9         71.99         72.99         1.83 o                         
   2  10   9          2.30          0.59         1.40 o                         
   3  10   9        129.73        121.20         3.35 o                         
   4  10   9        108.23        109.50         3.51 o                         
  -4  11   9         59.74         65.09         4.57 o                         
  -3  11   9          4.32         15.39         2.42 o                         
  -2  11   9         73.50         58.77         2.63 o                         
  -1  11   9          9.45         -0.21         1.82 o                         
   0  11   9         57.92         66.99         2.07 o                         
   1  11   9        198.86        184.72         3.60 o                         
   2  11   9          5.57          5.56         2.39 o                         
   3  11   9        236.74        229.23         5.25 o                         
  -2  12   9          1.70          0.05         2.40 o                         
  -1  12   9        117.98        120.21         3.49 o                         
   0  12   9          6.68         13.23         1.95 o                         
   1  12   9         73.30         79.01         3.17 o                         
   2  12   9          5.66          9.17         2.92 o                         
  -8   0  10          1.08         -5.72         5.72 o                         
  -6   0  10        494.31        461.09         6.18 o                         
  -4   0  10        434.57        427.30         4.60 o                         
  -2   0  10        165.81        126.82         1.60 o                         
   0   0  10       1595.32       1746.73        12.98 o                         
   2   0  10        283.02        281.48         2.81 o                         
   4   0  10          9.13          6.12         0.97 o                         
   6   0  10         33.02         61.16         6.24 o                         
  -8   1  10        269.17        237.68         6.05 o                         
  -7   1  10          8.56          5.81         1.17 o                         
  -6   1  10       1014.92        949.16         7.18 o                         
  -5   1  10         23.11         23.39         1.05 o                         
  -4   1  10        174.50        156.65         2.52 o                         
  -3   1  10        271.57        359.03         2.36 o                         
  -2   1  10        553.14        562.14         3.39 o                         
  -1   1  10        184.67        170.72         1.27 o                         
   0   1  10        639.12        707.17         4.02 o                         
   1   1  10         65.52         60.51         0.87 o                         
   2   1  10         23.40          9.15         0.42 o                         
   3   1  10        311.98        291.81         2.20 o                         
   4   1  10        233.96        195.06         1.95 o                         
   5   1  10        102.88        169.42         2.87 o                         
   6   1  10        524.74        510.28         4.65 o                         
   7   1  10        110.10        104.58         2.65 o                         
  -7   2  10          6.07          5.87         1.35 o                         
  -6   2  10         42.40         48.75         1.24 o                         
  -5   2  10        562.34        535.10         4.48 o                         
  -4   2  10          8.47          6.93         0.56 o                         
  -3   2  10        455.84        425.27         2.79 o                         
  -2   2  10        602.44        552.12         3.45 o                         
  -1   2  10         12.60          6.57         0.40 o                         
   0   2  10        524.45        541.75         3.33 o                         
   1   2  10        204.52        213.75         1.67 o                         
   2   2  10        321.83        354.43         2.49 o                         
   3   2  10         12.69         78.74         1.71 o                         
   4   2  10         15.94         11.06         0.76 o                         
   5   2  10          6.28          8.07         0.72 o                         
   6   2  10         53.92         62.98         1.55 o                         
   7   2  10        151.23        151.64         3.61 o                         
  -7   3  10        241.13        230.18         3.75 o                         
  -6   3  10         49.50         54.43         1.61 o                         
  -5   3  10         24.92         39.50         2.00 o                         
  -4   3  10         36.55         36.26         0.93 o                         
  -3   3  10         15.88         14.63         0.53 o                         
  -2   3  10         29.18          1.38         0.62 o                         
  -1   3  10        233.81        248.46         1.92 o                         
   0   3  10        314.12        365.06         2.45 o                         
   1   3  10         82.26         83.09         1.40 o                         
   2   3  10        733.91        690.34         4.32 o                         
   3   3  10        173.71        152.36         1.54 o                         
   4   3  10          7.68          5.76         0.71 o                         
   5   3  10         27.07         31.82         1.11 o                         
   6   3  10          7.98         14.87         1.33 o                         
   7   3  10         76.84         91.31         3.41 o                         
  -7   4  10         27.47         37.74         2.26 o                         
  -6   4  10          3.53          7.04         1.06 o                         
  -5   4  10        918.03        839.59         7.15 o                         
  -4   4  10         59.16         52.37         1.19 o                         
  -3   4  10        217.50        182.95         1.66 o                         
  -2   4  10         26.37         22.42         0.76 o                         
  -1   4  10        602.16        555.55         3.41 o                         
   0   4  10        142.45        181.70         1.49 o                         
   1   4  10        300.67        280.64         2.08 o                         
   2   4  10         14.97          6.71         0.57 o                         
   3   4  10         41.56         77.29         1.56 o                         
   4   4  10        330.86        294.30         2.82 o                         
   5   4  10          4.64         10.38         1.17 o                         
   6   4  10         17.93         35.19         1.60 o                         
   7   4  10         16.30         22.53         2.88 o                         
  -7   5  10        482.01        479.60         7.91 o                         
  -6   5  10         42.36         42.59         1.53 o                         
  -5   5  10         93.77        142.40         5.86 o                         
  -4   5  10         15.62          0.07         0.67 o                         
  -3   5  10        173.22        156.81         1.56 o                         
  -2   5  10         27.76          5.99         0.63 o                         
  -1   5  10         36.49         33.17         0.76 o                         
   0   5  10          1.17         13.13         0.50 o                         
   1   5  10        144.76        129.69         1.43 o                         
   2   5  10         58.04         56.86         1.84 o                         
   3   5  10        247.72        244.58         2.25 o                         
   4   5  10         23.33         18.65         0.94 o                         
   5   5  10        787.93        748.38         6.10 o                         
   6   5  10         69.41         74.94         2.11 o                         
   7   5  10        274.55        265.06         8.97 o                         
  -7   6  10        214.60        196.74         7.16 o                         
  -6   6  10         54.84         60.21         1.81 o                         
  -5   6  10        670.15        655.68         5.60 o                         
  -4   6  10          9.79          4.88         0.79 o                         
  -3   6  10       1975.14       1951.42        12.72 o                         
  -2   6  10        138.02        139.99         2.34 o                         
  -1   6  10       1246.61       1178.74         7.26 o                         
   0   6  10         72.41         61.55         1.06 o                         
   1   6  10         23.35         -0.21         0.65 o                         
   2   6  10         55.64          9.64         1.13 o                         
   3   6  10         49.76         50.70         1.20 o                         
   4   6  10         97.40        105.30         1.81 o                         
   5   6  10         35.54         37.34         1.54 o                         
   6   6  10          7.68         17.59         1.62 o                         
  -6   7  10         39.29         36.40         1.63 o                         
  -5   7  10        175.20        212.31         3.22 o                         
  -4   7  10         19.42          6.31         1.09 o                         
  -3   7  10         98.91        150.93         1.83 o                         
  -2   7  10         31.56          6.69         0.90 o                         
  -1   7  10         24.10         16.50         0.94 o                         
   0   7  10        420.65        454.13         3.56 o                         
   1   7  10        830.07        800.50         5.96 o                         
   2   7  10        221.88        218.93         3.04 o                         
   3   7  10        270.01        223.97         2.45 o                         
   4   7  10          0.69         -0.51         0.94 o                         
   5   7  10        492.68        438.39         4.90 o                         
   6   7  10         27.63         24.52         2.19 o                         
  -6   8  10         26.01         23.38         2.33 o                         
  -5   8  10         95.15         84.89         2.83 o                         
  -4   8  10        282.12        255.23         2.87 o                         
  -3   8  10        424.97        437.43         3.71 o                         
  -2   8  10       1034.16        945.00         6.93 o                         
  -1   8  10          6.10         13.22         0.84 o                         
   0   8  10         68.20         78.53         1.55 o                         
   1   8  10         51.06         57.44         1.47 o                         
   2   8  10         22.38         19.10         1.15 o                         
   3   8  10         18.27         53.76         1.90 o                         
   4   8  10          1.97          0.88         1.43 o                         
   5   8  10         57.03         68.31         2.77 o                         
  -5   9  10          7.76          6.56         2.36 o                         
  -4   9  10          4.63          5.19         1.50 o                         
  -3   9  10          8.62         48.25         1.73 o                         
  -2   9  10          5.85          2.88         0.95 o                         
  -1   9  10         27.35         24.69         1.08 o                         
   0   9  10          1.17         -0.21         0.84 o                         
   1   9  10        158.66        146.29         2.20 o                         
   2   9  10         53.57         58.16         1.67 o                         
   3   9  10         41.94         47.81         1.74 o                         
   4   9  10         26.87         33.65         1.98 o                         
   5   9  10         16.81         17.96         2.62 o                         
  -4  10  10         89.06         93.16         3.37 o                         
  -3  10  10         58.19         76.36         2.47 o                         
  -2  10  10        123.30        124.90         2.79 o                         
  -1  10  10          0.23          1.84         1.10 o                         
   0  10  10        133.16        158.65         2.50 o                         
   1  10  10         10.32          6.15         1.29 o                         
   2  10  10         25.55         29.25         1.83 o                         
   3  10  10         13.95         33.89         2.30 o                         
   4  10  10         41.00         35.37         2.74 o                         
  -4  11  10          9.54          5.01         3.90 o                         
  -3  11  10          5.07         34.00         2.92 o                         
  -2  11  10          2.63          2.73         1.84 o                         
  -1  11  10          0.69         -0.18         1.74 o                         
   0  11  10         16.25         20.19         1.79 o                         
   1  11  10         35.01         34.78         2.10 o                         
   2  11  10        172.62        161.67         3.81 o                         
   3  11  10          9.57         10.51         2.72 o                         
  -2  12  10        304.81        288.54         5.91 o                         
  -1  12  10         52.56         52.99         3.26 o                         
   0  12  10        216.29        231.73         5.41 o                         
   1  12  10         24.09         27.05         2.58 o                         
   2  12  10         14.30         13.75         3.56 o                         
  -7   0  11         11.74         21.51         1.94 o                         
  -5   0  11       1021.95       1167.70        13.78 o                         
  -3   0  11         83.93        823.68        24.17 o                         
  -3   0  11       4569.73       4460.72        33.69 o                         
  -1   0  11        736.61        819.99        17.00 o                         
   1   0  11       4266.42       4134.58        31.26 o                         
   3   0  11        247.77        239.23         2.83 o                         
   5   0  11          8.51          3.71         2.36 o                         
   7   0  11        157.17        182.76         4.94 o                         
  -7   1  11        143.56        139.94         2.45 o                         
  -6   1  11        146.19        161.39         2.15 o                         
  -5   1  11        628.55        751.34        13.51 o                         
  -4   1  11         12.73         11.73         0.62 o                         
  -3   1  11         18.82         63.17         1.12 o                         
  -2   1  11         11.79         13.56         0.44 o                         
  -1   1  11        465.81        457.98         2.90 o                         
   0   1  11       1323.73       1483.47         9.14 o                         
   1   1  11        471.93        469.61         3.08 o                         
   2   1  11        343.65        397.10         5.09 o                         
   3   1  11       1196.21       1106.53         7.22 o                         
   4   1  11        871.39        826.54         6.09 o                         
   5   1  11         79.83         81.58         1.59 o                         
   6   1  11          1.78          5.56         1.16 o                         
   7   1  11         32.86         30.02         1.83 o                         
  -7   2  11        408.63        389.64         4.41 o                         
  -6   2  11         93.65         90.78         1.77 o                         
  -5   2  11       1565.66       1547.34        11.46 o                         
  -4   2  11        578.61        570.37         4.38 o                         
  -3   2  11        448.77        430.10         2.94 o                         
  -2   2  11        365.06        371.11         3.01 o                         
  -1   2  11        550.24        479.14         3.07 o                         
   0   2  11          1.22         -0.31         0.31 o                         
   1   2  11        430.83        453.06         3.04 o                         
   2   2  11        313.64        300.25         3.50 o                         
   3   2  11         80.50        123.88         1.52 o                         
   4   2  11        155.26        132.74         1.98 o                         
   5   2  11          9.43         14.04         1.16 o                         
   6   2  11         66.47        149.59         4.21 o                         
   7   2  11         14.04         12.56         1.84 o                         
  -7   3  11        109.87        110.32         3.06 o                         
  -6   3  11         45.90         50.29         1.56 o                         
  -5   3  11          8.28         12.16         0.79 o                         
  -4   3  11         51.68         50.07         1.24 o                         
  -3   3  11          3.93         21.64         1.04 o                         
  -2   3  11         76.46         85.53         2.62 o                         
  -1   3  11          9.71          2.72         0.41 o                         
   0   3  11       1009.28       1112.20         6.46 o                         
   1   3  11        325.02        320.26         2.24 o                         
   2   3  11       1292.48       1191.88         7.41 o                         
   3   3  11        500.14        515.17         3.83 o                         
   4   3  11        189.22        169.36         2.24 o                         
   5   3  11          9.13         12.03         1.01 o                         
   6   3  11        226.32        223.17         3.28 o                         
   7   3  11          5.65          3.59         2.07 o                         
  -7   4  11          8.44          9.58         2.00 o                         
  -6   4  11        454.45        441.52         4.53 o                         
  -5   4  11         77.80         74.38         1.69 o                         
  -4   4  11        745.39        730.71         5.86 o                         
  -3   4  11        377.81        353.20         2.71 o                         
  -2   4  11        544.59        520.42         3.49 o                         
  -1   4  11          8.59          7.48         0.43 o                         
   0   4  11        391.82        389.43         2.58 o                         
   1   4  11         22.36         17.65         0.59 o                         
   2   4  11        482.87        455.32         3.16 o                         
   3   4  11        146.31        263.10         2.31 o                         
   4   4  11         37.54         49.26         1.26 o                         
   5   4  11        213.97        240.05         2.82 o                         
   6   4  11         33.86         93.74         3.12 o                         
   7   4  11         15.61         22.46         4.04 o                         
  -7   5  11         38.50         34.24         2.86 o                         
  -6   5  11        265.35        288.56         3.41 o                         
  -5   5  11         69.41         66.20         2.03 o                         
  -4   5  11        163.97        147.32         2.06 o                         
  -3   5  11         11.37         39.85         1.74 o                         
  -2   5  11        218.16        189.92         1.87 o                         
  -1   5  11         17.92         15.01         0.62 o                         
   0   5  11       1373.99       1494.13         8.79 o                         
   1   5  11          9.28         12.46         0.64 o                         
   2   5  11       1018.06        938.84         6.73 o                         
   3   5  11        147.05        109.68         1.50 o                         
   4   5  11         17.42         33.52         1.15 o                         
   5   5  11         11.33         13.28         1.15 o                         
   6   5  11        177.25        219.48         3.27 o                         
  -6   6  11        146.82        154.55         2.69 o                         
  -5   6  11         18.06         14.80         1.16 o                         
  -4   6  11        105.14        123.87         1.92 o                         
  -3   6  11         26.84         54.54         1.23 o                         
  -2   6  11       2888.82       2793.97        17.93 o                         
  -1   6  11        785.93        735.11         4.80 o                         
   0   6  11       2107.72       2285.25        14.42 o                         
   1   6  11        520.20        451.36         4.09 o                         
   2   6  11         29.98          7.53         1.03 o                         
   3   6  11         72.68         66.10         1.34 o                         
   4   6  11         31.02         29.87         1.17 o                         
   5   6  11         15.35         22.13         1.44 o                         
   6   6  11          2.74         10.81         1.74 o                         
  -6   7  11        223.54        221.07         3.64 o                         
  -5   7  11         76.24         79.56         2.43 o                         
  -4   7  11         31.90         39.37         1.43 o                         
  -3   7  11          5.87         36.53         1.73 o                         
  -2   7  11        310.63        301.87         2.94 o                         
  -1   7  11        295.55        287.26         2.73 o                         
   0   7  11        585.17        665.99         4.88 o                         
   1   7  11         15.90          6.97         0.80 o                         
   3   0  11          4.59         41.89         1.11 o                         
   2   7  11        181.74        168.47         3.73 o                         
   3   7  11         40.65         44.92         1.31 o                         
   4   7  11        473.79        445.06         4.05 o                         
   5   7  11         65.17         67.40         2.26 o                         
   6   7  11        190.30        174.84         6.08 o                         
  -6   8  11         16.56         20.09         3.04 o                         
  -5   8  11        232.72        219.12         4.24 o                         
  -4   8  11         55.69         53.81         1.79 o                         
  -3   8  11        252.31        241.93         2.46 o                         
  -2   8  11        332.90        300.59         3.09 o                         
  -1   8  11        125.33        107.30         1.76 o                         
   0   8  11        117.94        137.77         1.91 o                         
   1   8  11          8.38          6.92         0.96 o                         
   2   8  11         15.62         19.38         1.19 o                         
   3   8  11         34.70         47.10         1.39 o                         
   4   8  11          6.29          5.08         1.48 o                         
   5   8  11          0.28         -2.07         2.07 o                         
  -5   9  11        106.27        112.23         4.15 o                         
  -4   9  11         13.01         16.38         1.85 o                         
  -3   9  11         45.93         44.49         1.60 o                         
  -2   9  11        181.68        155.32         2.22 o                         
  -1   9  11        150.42        139.03         2.22 o                         
   0   9  11         93.00        100.67         1.86 o                         
   1   9  11        362.39        339.22         3.28 o                         
   2   9  11         46.39         50.67         1.42 o                         
   3   9  11        214.74        225.51         3.24 o                         
   4   9  11        262.77        241.64         4.67 o                         
   5   9  11         24.82         38.62         3.55 o                         
  -4  10  11         30.49         24.57         2.60 o                         
  -3  10  11        181.93        171.62         3.16 o                         
  -2  10  11          1.08          2.91         1.56 o                         
  -1  10  11         12.96         10.39         1.28 o                         
   0  10  11          0.77          0.93         1.21 o                         
   1  10  11        213.46        208.59         3.14 o                         
   2  10  11         14.09         12.04         1.69 o                         
   3  10  11        198.32        183.13         5.24 o                         
   4  10  11          9.79          1.83         2.73 o                         
  -3  11  11          1.76          0.94         2.75 o                         
  -2  11  11          5.34          2.35         1.87 o                         
  -1  11  11         11.81         16.85         1.79 o                         
   0  11  11          0.00          1.97         1.46 o                         
   1  11  11        110.36        105.09         2.98 o                         
   2  11  11          7.02          3.97         2.08 o                         
   3  11  11        519.19        505.74        11.84 o                         
  -2  12  11         34.03         33.34         3.22 o                         
  -1  12  11        600.12        550.85         7.87 o                         
   0  12  11        139.70        150.65         5.10 o                         
   1  12  11         32.45         19.15         3.12 o                         
  -6   0  12        330.38        323.30         5.33 o                         
  -4   0  12        131.82        118.60         1.74 o                         
  -2   0  12       8158.37       7842.99        58.76 o                         
   0   0  12        210.71        187.25         2.47 o                         
   2   0  12         81.42        101.74         1.68 o                         
   4   0  12        228.91        240.49         2.98 o                         
   6   0  12         44.82        154.74         5.88 o                         
  -7   1  12         42.99         34.82         1.70 o                         
  -6   1  12        144.67        194.30         3.93 o                         
  -5   1  12        608.20        599.87         4.85 o                         
  -4   1  12        110.71        102.23         3.40 o                         
  -3   1  12         24.15        189.61         3.51 o                         
  -2   1  12        934.20        953.37         5.36 o                         
  -1   1  12        259.67        301.70         6.48 o                         
   0   1  12         67.97         91.60         1.07 o                         
   1   1  12       1654.46       1624.02         9.37 o                         
   2   1  12       1750.07       1750.58         9.88 o                         
   3   1  12          0.84          7.35         0.55 o                         
   4   1  12       2681.88       2565.38        17.92 o                         
   5   1  12        167.59        168.53         2.02 o                         
   6   1  12        466.80        478.87         4.80 o                         
   7   1  12          3.80          0.62         2.14 o                         
  -7   2  12         22.30         19.71         1.63 o                         
  -6   2  12         80.15         79.06         1.98 o                         
  -5   2  12          1.69          2.39         0.69 o                         
  -4   2  12       1205.51       1133.80         7.85 o                         
  -3   2  12        339.90        326.51         2.49 o                         
  -2   2  12        533.53        521.23         3.18 o                         
  -1   2  12        114.78        119.82         1.50 o                         
   0   2  12          8.35         16.69         0.53 o                         
   1   2  12        254.67        221.33         1.70 o                         
   2   2  12         36.41         40.30         0.86 o                         
   3   2  12        243.91        318.78         2.72 o                         
   4   2  12        385.54        346.32         3.37 o                         
   5   2  12         42.85        107.85         5.33 o                         
   6   2  12         21.38         44.61         2.94 o                         
   7   2  12         41.05         45.23         2.45 o                         
  -7   3  12         44.37         46.57         2.16 o                         
  -6   3  12         53.92         61.05         2.03 o                         
  -5   3  12          1.18          0.96         0.79 o                         
  -4   3  12         12.58          8.91         0.72 o                         
  -3   3  12         85.25        153.48         1.58 o                         
  -2   3  12         73.13         70.01         2.79 o                         
  -1   3  12         25.86         23.79         0.68 o                         
   0   3  12        112.27        111.41         1.10 o                         
   1   3  12        484.03        438.96         2.91 o                         
   2   3  12        418.17        389.98         2.83 o                         
   3   3  12       1533.22       1357.25         9.06 o                         
   4   3  12        762.14        768.25         7.58 o                         
   5   3  12         97.10         98.73         2.01 o                         
   6   3  12        197.40        199.81         3.27 o                         
   7   3  12        203.70        204.13         4.45 o                         
  -7   4  12         24.45         32.34         2.51 o                         
  -6   4  12         67.73         63.19         2.05 o                         
  -5   4  12        170.91        163.00         2.39 o                         
  -4   4  12         83.01         68.48         1.55 o                         
  -3   4  12        861.57        817.04         5.56 o                         
  -2   4  12         10.11          2.21         0.60 o                         
  -1   4  12        439.12        420.85         2.92 o                         
   0   4  12         10.06         11.71         0.52 o                         
   1   4  12        673.44        684.97         4.57 o                         
   2   4  12        112.77        113.38         1.55 o                         
   3   4  12        124.84        111.41         1.54 o                         
   4   4  12         36.02         34.16         1.14 o                         
   5   4  12          4.96         15.75         1.60 o                         
   6   4  12        323.31        332.56         4.28 o                         
   7   4  12         97.56         95.85         5.53 o                         
  -7   5  12        382.78        379.48         9.48 o                         
  -6   5  12          1.44          6.33         1.25 o                         
  -5   5  12         86.60        140.97         5.86 o                         
  -4   5  12         15.70         11.57         0.93 o                         
  -3   5  12         12.17         20.06         0.75 o                         
  -2   5  12         48.77         40.57         1.39 o                         
  -1   5  12         66.12         44.81         1.12 o                         
   0   5  12       2138.84       2305.15        13.82 o                         
   1   5  12       1402.64       1334.87         8.49 o                         
   2   5  12         54.93         51.25         1.25 o                         
   3   5  12        868.45        787.58         5.98 o                         
   4   5  12         72.12         50.40         1.34 o                         
   5   5  12        174.37        173.40         2.62 o                         
   6   5  12          2.95          6.65         1.55 o                         
  -6   6  12        125.26        110.54         2.90 o                         
  -5   6  12          7.97         10.81         1.13 o                         
  -4   6  12         15.04         14.45         0.96 o                         
  -3   6  12         12.74         55.09         1.77 o                         
  -2   6  12       1172.46       1219.37         8.56 o                         
  -1   6  12       3220.37       3100.61        18.88 o                         
   0   6  12        148.73        220.39         2.79 o                         
   1   6  12        848.74        807.89         9.18 o                         
   2   6  12         25.95         18.84         0.91 o                         
   3   6  12         13.29         28.85         1.02 o                         
   4   6  12          2.75          0.42         0.98 o                         
   5   6  12         40.32         45.23         1.99 o                         
   6   6  12         39.65         43.07         2.23 o                         
  -6   7  12         36.58         42.97         2.32 o                         
  -5   7  12        177.35        221.26         3.62 o                         
  -4   7  12         10.82         -0.06         1.09 o                         
  -3   7  12          1.00          8.03         0.93 o                         
  -2   7  12        508.86        500.04         4.16 o                         
  -1   7  12         98.24         93.13         1.66 o                         
   0   7  12         28.24         37.27         1.13 o                         
   1   7  12        853.96        845.25         6.04 o                         
   2   7  12         54.85         53.61         1.77 o                         
   3   7  12        278.34        269.69         2.77 o                         
   4   7  12        115.48        109.67         2.26 o                         
   5   7  12        279.30        248.72         3.99 o                         
   6   7  12         17.20         19.26         3.23 o                         
  -5   8  12        193.73        213.37         4.18 o                         
  -4   8  12        226.58        234.12         3.42 o                         
  -3   8  12         48.56         54.41         1.51 o                         
  -2   8  12        221.84        219.58         2.44 o                         
  -1   8  12        487.10        435.77         3.73 o                         
   0   8  12         60.87         64.38         1.60 o                         
   1   8  12         14.97         11.95         1.03 o                         
   2   8  12         19.52         15.51         1.14 o                         
   3   8  12         10.73         16.70         1.21 o                         
   4   8  12        160.37        131.56         3.57 o                         
   5   8  12        121.58        110.40         3.86 o                         
  -5   9  12          1.37          6.95         2.58 o                         
  -4   9  12         22.26         16.60         1.87 o                         
  -3   9  12         38.14         72.26         2.16 o                         
  -2   9  12          4.30          5.39         1.09 o                         
  -1   9  12         46.38         41.56         1.40 o                         
   0   9  12        171.46        197.17         2.36 o                         
   1   9  12        181.77        176.08         2.46 o                         
   2   9  12         71.48         71.04         1.78 o                         
   3   9  12          1.72         13.33         1.56 o                         
   4   9  12        276.25        262.13         5.24 o                         
  -4  10  12        409.31        437.96         7.24 o                         
  -3  10  12          3.72         33.91         2.08 o                         
  -2  10  12        280.84        273.42         4.04 o                         
  -1  10  12          0.22          0.77         1.38 o                         
   0  10  12        166.50        178.58         3.03 o                         
   1  10  12          8.47         10.27         1.81 o                         
   2  10  12        133.24        131.31         3.32 o                         
   3  10  12         56.88         77.26         3.50 o                         
   4  10  12          2.97          6.85         4.68 o                         
  -3  11  12         10.79         80.89         4.61 o                         
  -2  11  12          2.94          6.83         2.11 o                         
  -1  11  12         21.37         14.42         1.95 o                         
   0  11  12        146.49        176.44         3.59 o                         
   1  11  12          0.72         -2.18         2.18 o                         
   2  11  12          0.93          1.23         2.59 o                         
   3  11  12          8.13         14.96         3.67 o                         
  -1  12  12         72.46         62.94         3.35 o                         
   0  12  12        295.38        313.60         7.69 o                         
   1  12  12          1.35          2.32         3.17 o                         
  -7   0  13         75.82         86.02         3.70 o                         
  -5   0  13        457.31        444.63         5.07 o                         
  -3   0  13         11.46        101.96         3.27 o                         
  -3   0  13        622.50        576.50         5.45 o                         
  -1   0  13       1940.55       1896.43        15.38 o                         
   1   0  13        603.56        729.95         9.64 o                         
   3   0  13         35.55         46.79         1.44 o                         
   7   0  13        670.48        615.05        10.84 o                         
  -7   1  13        163.48        145.99         3.32 o                         
  -6   1  13         43.53         42.27         1.41 o                         
  -5   1  13         22.17         28.88         1.04 o                         
  -4   1  13         88.86         47.99         1.72 o                         
  -3   1  13         30.93         40.06         0.92 o                         
  -2   1  13         96.03         87.70         5.61 o                         
  -1   1  13        529.60        541.29         3.24 o                         
   0   1  13          5.50          6.42         0.41 o                         
   1   1  13         28.60         49.82         2.39 o                         
   2   1  13        838.04        817.36         5.28 o                         
   3   1  13        312.81        267.72         2.42 o                         
   4   1  13         10.31          5.30         0.68 o                         
   5   1  13        254.23        238.34         2.58 o                         
   6   1  13          4.41         22.11         2.17 o                         
   7   1  13         47.90         49.66         2.81 o                         
  -7   2  13         92.57         94.77         2.86 o                         
  -6   2  13        692.00        658.96         7.91 o                         
  -5   2  13          9.34         11.88         0.82 o                         
  -4   2  13         37.24         37.96         1.09 o                         
  -3   2  13        698.67        665.57         4.32 o                         
  -2   2  13         28.62         35.73         0.81 o                         
  -1   2  13        306.88        295.93         2.07 o                         
   0   2  13        169.65        168.87         1.39 o                         
   1   2  13        182.50        178.93         1.79 o                         
   2   2  13         93.65         95.90         1.20 o                         
   3   2  13        183.45        166.99         1.74 o                         
   4   2  13        461.53        395.45         3.86 o                         
   5   2  13        291.88        281.04         2.87 o                         
   6   2  13         24.56        109.89         7.84 o                         
   7   2  13        444.40        437.84         7.68 o                         
  -7   3  13          9.05         11.63         1.92 o                         
  -6   3  13         32.33         43.26         2.05 o                         
  -5   3  13          4.80          5.70         0.89 o                         
  -4   3  13        533.40        484.23         4.98 o                         
  -3   3  13         54.37        256.81         4.87 o                         
  -2   3  13         77.57         95.06         3.15 o                         
  -1   3  13        511.71        517.07         3.34 o                         
   0   3  13        289.89        312.28         2.18 o                         
   1   3  13         59.18         32.19         1.34 o                         
   2   3  13        126.41        132.12         1.86 o                         
   3   3  13         15.59         27.40         0.94 o                         
   4   3  13        468.94        433.06         3.91 o                         
   5   3  13         80.78         77.26         1.74 o                         
   6   3  13        364.14        331.76         4.29 o                         
   7   3  13         58.03         62.33         5.16 o                         
  -7   4  13          2.21          1.22         2.31 o                         
  -6   4  13        519.08        491.16         5.62 o                         
  -5   4  13        325.09        328.48         3.46 o                         
  -4   4  13        110.44        118.54         1.88 o                         
  -3   4  13         85.00         85.59         1.35 o                         
  -2   4  13         77.03         74.83         1.27 o                         
  -1   4  13        177.75        159.01         1.56 o                         
   0   4  13          6.83          2.88         0.45 o                         
   1   4  13        254.56        243.37         2.17 o                         
   2   4  13        270.74        249.49         2.36 o                         
   3   4  13         22.87        165.55         3.39 o                         
   4   4  13         78.60         60.71         1.53 o                         
   5   4  13         98.14        130.17         2.23 o                         
   6   4  13        210.97        239.59         3.88 o                         
  -7   5  13         43.24         35.82         5.28 o                         
  -6   5  13        319.82        329.78         4.24 o                         
  -5   5  13         10.40         12.44         1.10 o                         
  -4   5  13          1.56          0.14         0.80 o                         
  -3   5  13         35.17        152.95         3.32 o                         
  -2   5  13         41.43         39.32         1.12 o                         
  -1   5  13         25.78          3.13         0.65 o                         
   0   5  13        222.27        243.62         2.26 o                         
   1   5  13       1045.74        972.36         6.45 o                         
   2   5  13       1269.51       1149.04         8.38 o                         
   3   5  13         87.53         92.07         1.58 o                         
   4   5  13        326.57        300.76         3.18 o                         
   5   5  13         23.57         19.25         1.46 o                         
   6   5  13        173.56        195.63         3.95 o                         
  -6   6  13        143.52        123.11         3.18 o                         
  -5   6  13        108.57        114.36         2.44 o                         
  -4   6  13         34.71         45.46         1.40 o                         
  -3   6  13        162.30        137.70         1.97 o                         
  -2   6  13         95.27         63.99         1.49 o                         
  -1   6  13         23.96         11.07         0.74 o                         
   0   6  13        313.81        346.79         3.01 o                         
   1   6  13          5.18          3.32         0.68 o                         
   2   6  13         85.31         71.18         2.30 o                         
   3   6  13         21.77        148.98         2.26 o                         
   4   6  13          3.08          1.66         1.07 o                         
   5   6  13          2.10          2.63         1.68 o                         
   6   6  13          3.05         12.64         3.91 o                         
  -6   7  13        122.00        112.40         5.02 o                         
  -5   7  13         71.12         70.69         2.76 o                         
  -4   7  13         32.00         27.70         1.46 o                         
  -3   7  13        116.20        134.60         2.14 o                         
  -2   7  13        271.07        244.11         2.63 o                         
  -1   7  13        572.84        573.95         4.74 o                         
   0   7  13        243.91        244.53         2.59 o                         
   1   7  13        175.42        162.68         3.28 o                         
   2   7  13        888.77        872.38         7.06 o                         
   3   7  13         51.92         83.32         1.88 o                         
   4   7  13        657.54        624.88         5.94 o                         
   5   7  13         55.91         60.06         2.44 o                         
  -5   8  13          3.27          1.06         2.35 o                         
  -4   8  13        511.35        527.75         6.89 o                         
  -3   8  13         45.38         45.02         1.52 o                         
  -2   8  13         39.87         50.53         1.37 o                         
  -1   8  13         62.32         49.37         1.33 o                         
   0   8  13          1.15          1.17         0.92 o                         
   1   8  13         37.96         36.42         1.23 o                         
   2   8  13         26.52         33.92         1.37 o                         
   3   8  13         50.89        158.57         2.87 o                         
   4   8  13         10.09          4.12         1.74 o                         
   5   8  13         85.21         81.19         3.49 o                         
  -5   9  13         96.21        102.10         4.62 o                         
  -4   9  13         92.32         82.56         3.40 o                         
  -3   9  13         89.63         75.30         2.20 o                         
  -2   9  13          7.92          9.64         1.25 o                         
  -1   9  13         66.91         67.36         1.78 o                         
   3   0  13          0.66          7.66         0.86 o                         
   0   9  13          0.43          1.39         1.05 o                         
   1   9  13        240.42        227.28         2.82 o                         
   2   9  13         45.10         55.99         2.07 o                         
   3   9  13          4.99         22.17         1.72 o                         
   4   9  13        189.93        180.13         4.93 o                         
  -4  10  13        159.18        153.87         6.59 o                         
  -3  10  13        106.21        117.86         3.83 o                         
  -2  10  13         12.93          7.73         1.70 o                         
  -1  10  13         97.26         95.00         2.54 o                         
   0  10  13          5.00          6.11         1.39 o                         
   1  10  13        121.92        115.54         2.97 o                         
   2  10  13          7.22          5.72         1.94 o                         
   3  10  13         84.49         94.80         3.87 o                         
  -3  11  13          4.69          5.29         3.15 o                         
  -2  11  13         18.33         19.83         2.47 o                         
  -1  11  13         15.71         20.39         2.10 o                         
   0  11  13        127.51        139.25         3.29 o                         
   1  11  13        126.84        135.33         4.15 o                         
   2  11  13          0.30         -2.29         2.81 o                         
  -6   0  14        811.90        777.44         9.93 o                         
  -4   0  14         27.27         29.08         1.36 o                         
  -2   0  14        477.23        444.16         4.44 o                         
   0   0  14        168.72        217.64         2.41 o                         
   2   0  14         39.46         34.55         1.06 o                         
   4   0  14         91.85         88.71         2.05 o                         
   6   0  14         23.44         27.76         2.24 o                         
  -7   1  14         93.48         98.76         3.23 o                         
  -6   1  14        142.98        185.81         4.46 o                         
  -5   1  14         22.98         28.50         1.25 o                         
  -4   1  14         77.48         70.69         1.38 o                         
  -3   1  14          5.80         45.83         0.99 o                         
  -2   1  14         71.84         94.50         3.36 o                         
  -1   1  14         17.65         18.04         0.54 o                         
   0   1  14          1.47          1.91         0.36 o                         
   1   1  14        107.01        110.12         1.29 o                         
   2   1  14        674.57        628.59         4.03 o                         
   3   1  14        170.88        160.81         1.69 o                         
   4   1  14        587.90        562.57         4.40 o                         
   5   1  14        186.49        205.41         2.46 o                         
   6   1  14         91.80        102.23         2.69 o                         
   7   1  14          0.95          1.25         3.51 o                         
  -7   2  14        228.42        227.62         3.96 o                         
  -6   2  14        263.29        227.59         3.35 o                         
  -5   2  14        583.76        555.78         4.30 o                         
  -4   2  14        367.32        348.67         3.10 o                         
  -3   2  14         43.41         57.54         1.02 o                         
  -2   2  14        137.02        142.77         1.40 o                         
  -1   2  14        247.92        247.52         2.09 o                         
   0   2  14         52.64         61.41         0.92 o                         
   1   2  14        448.56        430.69         2.99 o                         
   2   2  14         16.94         20.67         0.72 o                         
   3   2  14        287.37        568.28         7.54 o                         
   4   2  14        118.15        110.73         1.62 o                         
   5   2  14        188.77        194.06         2.44 o                         
   6   2  14          2.17          6.04         1.75 o                         
  -7   3  14        181.66        161.02         4.19 o                         
  -6   3  14         75.50         85.16         2.55 o                         
  -5   3  14         10.70         14.38         0.99 o                         
  -4   3  14         62.12         54.40         1.41 o                         
  -3   3  14         14.33         26.38         0.87 o                         
  -2   3  14        169.45        175.32         1.65 o                         
  -1   3  14        712.49        717.73         4.54 o                         
   0   3  14        503.06        554.42         3.56 o                         
   1   3  14        160.19        148.17         3.24 o                         
   2   3  14        284.68        342.05         3.44 o                         
   3   3  14        231.19        227.68         2.57 o                         
   4   3  14        146.69        136.43         2.09 o                         
   5   3  14        301.78        286.81         3.25 o                         
   6   3  14         58.24         66.91         2.60 o                         
  -7   4  14         42.81         53.83         3.21 o                         
  -6   4  14        215.32        247.42         3.85 o                         
  -5   4  14        245.23        241.15         2.68 o                         
  -4   4  14        203.53        173.53         2.22 o                         
  -3   4  14       1026.11        955.64         7.44 o                         
  -2   4  14         34.63         28.35         1.37 o                         
  -1   4  14       1110.94       1030.26         6.31 o                         
   0   4  14         11.45         12.23         0.61 o                         
   1   4  14        205.34        184.80         2.48 o                         
   2   4  14         21.53         16.43         0.77 o                         
   3   4  14          6.75         16.90         0.89 o                         
   4   4  14         83.69         67.19         1.59 o                         
   5   4  14          3.92         12.79         1.42 o                         
   6   4  14          7.45         15.25         1.86 o                         
  -6   5  14         45.45         54.24         2.05 o                         
  -5   5  14          9.18         12.47         1.16 o                         
  -4   5  14         12.23          2.37         0.85 o                         
  -3   5  14         48.81         59.91         1.43 o                         
  -2   5  14         42.70         18.07         1.42 o                         
  -1   5  14         18.06          7.55         0.68 o                         
   0   5  14         84.81         93.86         1.43 o                         
   1   5  14        326.59        287.84         2.56 o                         
   2   5  14        393.86        353.46         3.14 o                         
   3   5  14         56.01         55.59         1.52 o                         
   4   5  14         73.40         69.81         1.71 o                         
   5   5  14        165.54        134.11         3.22 o                         
   6   5  14          9.90         29.60         2.29 o                         
  -6   6  14          9.90         13.56         1.75 o                         
  -5   6  14        357.18        314.43         4.24 o                         
  -4   6  14          2.01          1.25         1.05 o                         
  -3   6  14        936.82        831.12         6.74 o                         
  -2   6  14        941.10        840.78         6.31 o                         
  -1   6  14         85.70         80.25         1.45 o                         
   0   6  14         26.54         31.65         1.03 o                         
   1   6  14         43.15         50.79         1.24 o                         
   2   6  14         27.87         23.69         1.14 o                         
   3   6  14         23.08         33.67         1.27 o                         
   4   6  14         24.94         16.57         1.33 o                         
   5   6  14          6.85         25.02         2.79 o                         
   6   6  14         62.66         99.21         5.49 o                         
  -6   7  14          0.34         -1.89         3.25 o                         
  -5   7  14         17.86         23.68         2.65 o                         
  -4   7  14         41.42         22.38         1.59 o                         
  -3   7  14        190.21        185.74         2.48 o                         
  -2   7  14         19.58          9.01         1.05 o                         
  -1   7  14        111.69         95.77         1.66 o                         
   0   7  14          0.05         17.26         1.08 o                         
   1   7  14        212.79        209.11         2.35 o                         
   2   7  14         30.67         30.66         1.21 o                         
   3   7  14        143.94        134.26         2.44 o                         
   4   7  14         56.54         58.22         2.05 o                         
   5   7  14          4.83          9.02         2.06 o                         
  -5   8  14        136.40        132.40         4.33 o                         
  -4   8  14        276.07        248.65         4.13 o                         
  -3   8  14        849.32        773.73         6.95 o                         
  -2   8  14          5.51          4.20         0.97 o                         
  -1   8  14        443.01        409.32         3.48 o                         
   0   8  14        111.02        115.36         1.91 o                         
   1   8  14         10.00         -0.02         0.94 o                         
   2   8  14         20.43         18.95         1.37 o                         
   3   8  14         43.02        143.46         2.85 o                         
   4   8  14         10.14         12.40         2.06 o                         
   5   8  14          6.35          8.79         4.36 o                         
  -4   9  14          4.02         -1.43         2.79 o                         
  -3   9  14        145.02        123.88         3.12 o                         
  -2   9  14         15.38         21.30         1.51 o                         
  -1   9  14        288.28        269.03         3.27 o                         
   0   9  14          2.15          3.61         1.20 o                         
   1   9  14         23.90         16.63         1.45 o                         
   2   9  14         72.81         78.96         2.66 o                         
   3   9  14          2.47         19.92         2.45 o                         
   4   9  14         36.53         34.85         3.27 o                         
  -4  10  14        235.26        208.55         7.14 o                         
  -3  10  14         61.31         71.73         3.21 o                         
  -2  10  14        320.65        315.38         4.59 o                         
  -1  10  14         12.35         13.24         1.65 o                         
   0  10  14         33.81         38.46         1.97 o                         
   1  10  14         22.13         27.39         1.94 o                         
   2  10  14         19.76         22.00         2.36 o                         
   3  10  14         25.84         47.89         3.24 o                         
  -2  11  14          1.57          4.05         2.37 o                         
  -1  11  14        152.62        141.22         3.82 o                         
   0  11  14         47.64         53.83         2.56 o                         
   1  11  14         35.35         40.61         2.87 o                         
   2  11  14         32.40         33.85         3.77 o                         
  -7   0  15        174.06        164.19         5.56 o                         
  -5   0  15       1801.18       1735.27        16.67 o                         
  -3   0  15         25.08        231.70         6.72 o                         
  -3   0  15       1364.40       1267.06        11.63 o                         
  -1   0  15         73.01         67.91         1.37 o                         
   1   0  15        109.18        112.85         1.78 o                         
   3   0  15          9.30         11.38         0.96 o                         
   3   0  15          0.18          2.35         0.75 o                         
   5   0  15        158.69        166.08         3.51 o                         
  -7   1  15          5.39         10.82         2.10 o                         
  -6   1  15        239.82        236.61         3.32 o                         
  -5   1  15          5.23         10.90         1.01 o                         
  -4   1  15         57.26         47.27         1.36 o                         
  -3   1  15         64.20         84.13         1.24 o                         
  -2   1  15         26.56         35.48         4.04 o                         
  -1   1  15        299.42        316.40         2.87 o                         
   0   1  15          8.70         15.19         0.60 o                         
   1   1  15        759.79        735.23         4.68 o                         
   2   1  15         75.69         62.80         1.06 o                         
   3   1  15         35.91         52.74         1.14 o                         
   4   1  15         97.08         97.76         1.61 o                         
   5   1  15        130.86        125.60         2.17 o                         
   6   1  15        158.31        155.03         3.26 o                         
  -7   2  15          5.74         10.99         2.20 o                         
  -6   2  15        690.41        649.64         6.24 o                         
  -5   2  15        208.07        216.89         2.68 o                         
  -4   2  15        311.62        320.55         2.71 o                         
  -3   2  15       2008.31       1992.43        12.97 o                         
  -2   2  15          1.71          1.07         0.46 o                         
  -1   2  15        369.23        344.10         3.27 o                         
   0   2  15       1068.20       1224.09         7.19 o                         
   1   2  15        562.73        571.70         3.95 o                         
   3   2  15        248.20        374.37         3.34 o                         
   4   2  15         25.57         21.16         0.97 o                         
   5   2  15        169.07        154.61         2.45 o                         
   6   2  15        116.93        130.85         3.36 o                         
  -7   3  15         24.76         21.76         2.89 o                         
  -6   3  15         72.54        104.64         2.65 o                         
  -5   3  15         33.25         36.57         1.25 o                         
  -4   3  15         53.50         47.48         1.22 o                         
  -3   3  15        190.22        206.71         2.08 o                         
  -2   3  15        513.47        529.41         3.52 o                         
  -1   3  15       1027.01        961.14         5.94 o                         
   0   3  15       2532.46       2755.99        16.05 o                         
   1   3  15        182.04        186.72         4.53 o                         
   2   3  15        866.88        778.92         5.54 o                         
   3   3  15        160.61        235.14         2.64 o                         
   4   3  15        128.28        106.00         1.86 o                         
   5   3  15        106.46        100.90         2.55 o                         
   6   3  15         67.88        110.19         3.60 o                         
  -6   4  15        350.84        353.58         4.71 o                         
  -5   4  15        245.13        264.87         3.14 o                         
  -4   4  15         15.04         27.20         1.14 o                         
  -3   4  15        110.28         84.40         1.63 o                         
  -2   4  15        124.95        122.99         1.65 o                         
  -1   4  15        933.51        851.26         5.53 o                         
   0   4  15       1381.83       1437.70         8.78 o                         
   1   4  15         18.58          3.35         0.83 o                         
   2   4  15          3.94          1.84         0.68 o                         
   3   4  15        411.56        388.15         3.68 o                         
   4   4  15         80.52         69.41         1.63 o                         
   5   4  15         41.54         46.86         1.86 o                         
   6   4  15          7.19         23.18         2.39 o                         
  -6   5  15        176.85        192.26         3.49 o                         
  -5   5  15          1.95          2.34         1.28 o                         
  -4   5  15         14.64         14.50         1.05 o                         
  -3   5  15        125.52        129.41         1.95 o                         
  -2   5  15         64.25         61.58         1.64 o                         
  -1   5  15         25.66         14.95         0.91 o                         
   0   5  15        837.63        904.12         6.26 o                         
   1   5  15        436.70        385.69         3.30 o                         
   2   5  15        713.09        694.34         5.57 o                         
   3   5  15        201.75        181.04         2.36 o                         
   4   5  15          4.80          4.87         1.18 o                         
   5   5  15         20.55         17.85         2.10 o                         
   6   5  15        104.45         91.86         4.27 o                         
  -6   6  15        154.14        154.54         3.94 o                         
  -5   6  15         48.61         53.13         2.01 o                         
  -4   6  15        389.50        395.37         4.07 o                         
  -3   6  15          1.12          8.28         1.03 o                         
  -2   6  15        237.44        213.95         2.60 o                         
  -1   6  15          1.96          0.73         0.78 o                         
   0   6  15          7.12         22.32         0.93 o                         
   1   6  15          3.19          3.26         0.76 o                         
   2   6  15         17.28         11.73         0.98 o                         
   3   6  15          8.00         69.65         2.60 o                         
   4   6  15          1.86          0.89         1.40 o                         
   5   6  15         45.31         41.38         2.49 o                         
  -5   7  15        105.48        106.36         3.66 o                         
  -4   7  15         16.66         20.26         1.69 o                         
  -3   7  15         21.51         34.08         1.45 o                         
  -2   7  15        143.61        119.84         2.07 o                         
  -1   7  15         97.38         87.66         1.73 o                         
   0   7  15        277.82        287.32         2.91 o                         
   1   7  15        198.47        188.22         2.19 o                         
   2   7  15        566.98        559.94         4.38 o                         
   3   7  15         22.52         27.84         1.50 o                         
   4   7  15        115.37        112.26         3.22 o                         
   5   7  15        222.21        223.07         5.27 o                         
  -5   8  15        167.91        174.95         4.98 o                         
  -4   8  15         21.25         21.50         2.13 o                         
  -3   8  15        722.96        686.43         6.51 o                         
  -2   8  15        434.23        395.84         3.75 o                         
  -1   8  15         13.53         11.00         1.02 o                         
   0   8  15         23.40         30.56         1.23 o                         
   1   8  15        189.54        165.54         2.32 o                         
   2   8  15         22.54         10.75         1.68 o                         
   3   8  15         25.02         26.62         1.76 o                         
   4   8  15          2.56          1.57         2.16 o                         
  -4   9  15          8.00          2.60         2.58 o                         
  -3   9  15        131.07        115.23         3.28 o                         
  -2   9  15         15.96         17.40         1.62 o                         
  -1   9  15        494.30        476.16         5.14 o                         
   0   9  15        508.93        514.17         4.72 o                         
   1   9  15          9.93          2.71         1.47 o                         
   2   9  15        132.04        149.35         3.60 o                         
   3   9  15        355.36        356.05         5.43 o                         
   4   9  15        184.56        163.02         7.78 o                         
  -3  10  15        119.33        127.40         4.09 o                         
  -2  10  15         66.59         71.11         2.85 o                         
  -1  10  15        324.77        331.89         4.45 o                         
   0  10  15         35.29         40.67         2.32 o                         
   1  10  15          6.21          1.15         1.89 o                         
   2  10  15         10.19          9.14         2.93 o                         
   3  10  15         21.79         25.51         5.01 o                         
  -2  11  15          1.02          1.84         2.88 o                         
  -1  11  15         58.17         61.91         3.10 o                         
   0  11  15          0.11          3.92         2.58 o                         
   1  11  15          6.92          5.87         2.83 o                         
  -6   0  16         39.05         43.67         2.67 o                         
  -4   0  16       1474.29       1410.67        12.95 o                         
  -2   0  16        281.30        274.46         3.08 o                         
   0   0  16        122.38        131.23         2.24 o                         
   2   0  16          6.97         11.63         0.91 o                         
   4   0  16          2.69          1.98         1.20 o                         
   6   0  16        485.78        536.19         9.90 o                         
  -7   1  16          1.01          3.87         2.34 o                         
  -6   1  16         52.79         65.71         2.11 o                         
  -5   1  16        192.61        208.47         2.28 o                         
  -4   1  16         36.20         37.36         1.10 o                         
  -3   1  16         94.06        107.51         1.49 o                         
  -2   1  16        127.07        128.53         1.40 o                         
  -1   1  16          0.12          1.69         0.48 o                         
   0   1  16        398.34        404.37         3.06 o                         
   1   1  16          2.32          2.50         0.55 o                         
   2   1  16        991.65        925.23         6.03 o                         
   3   1  16        397.98        340.79         2.99 o                         
   4   1  16        276.18        284.51         2.74 o                         
   5   1  16        200.93        185.64         2.86 o                         
   6   1  16        228.25        248.53         4.87 o                         
  -7   2  16         11.62          3.87         2.84 o                         
  -6   2  16          2.48          2.70         1.46 o                         
  -5   2  16        157.06        173.39         2.47 o                         
  -4   2  16        143.04        130.44         1.77 o                         
  -3   2  16        777.22        782.20         5.37 o                         
  -2   2  16        879.14        880.31         5.64 o                         
  -1   2  16        161.10        155.78         1.62 o                         
   0   2  16         37.41         36.73         0.89 o                         
   1   2  16        224.57        231.82         2.07 o                         
   2   2  16         94.19        100.06         1.81 o                         
   3   2  16        229.60        208.32         2.43 o                         
   4   2  16         88.42         71.65         1.58 o                         
   5   2  16          1.69          2.99         1.27 o                         
   6   2  16        332.88        424.26         7.26 o                         
  -6   3  16         93.93         94.82         2.78 o                         
  -3   0  17          4.01         32.20         1.36 o                         
  -5   3  16         53.09         77.53         2.64 o                         
  -4   3  16        133.55        107.57         1.62 o                         
  -3   3  16        208.25        248.06         2.40 o                         
  -2   3  16        118.99        173.56         5.23 o                         
  -1   3  16        372.44        349.80         5.41 o                         
   0   3  16        663.30        695.75         4.70 o                         
   1   3  16       1748.21       1686.39        10.92 o                         
   2   3  16        336.97        321.53         3.00 o                         
   3   3  16        956.33        865.50         6.69 o                         
   4   3  16        595.69        613.25         4.52 o                         
   5   3  16        145.72        142.03         2.90 o                         
   6   3  16        170.42        177.46         4.38 o                         
  -6   4  16        126.56        119.35         3.25 o                         
  -5   4  16        153.53        146.20         3.07 o                         
  -4   4  16          1.92          0.43         0.88 o                         
  -3   4  16        112.23        178.39         2.14 o                         
  -2   4  16        110.85         96.32         1.58 o                         
  -1   4  16        157.29        144.52         1.74 o                         
   0   4  16        226.79        238.67         2.27 o                         
   1   4  16        209.04        195.08         2.01 o                         
   2   4  16         15.87         14.26         0.99 o                         
   3   4  16        608.10        540.25         4.75 o                         
   4   4  16        309.31        272.51         3.14 o                         
   5   4  16          9.48         27.65         2.49 o                         
   6   4  16         10.77         11.77         3.89 o                         
  -6   5  16        140.30        138.29         3.73 o                         
  -5   5  16          5.76         13.67         1.70 o                         
  -4   5  16          1.25         -0.21         1.01 o                         
  -3   5  16         46.47         75.44         1.73 o                         
  -2   5  16         61.49         65.96         2.49 o                         
  -1   5  16         17.79          6.62         0.84 o                         
   0   5  16          0.82         -0.37         0.74 o                         
   1   5  16        787.36        763.92         5.82 o                         
   2   5  16        197.67        197.26         2.39 o                         
   3   5  16       1145.41       1106.53         7.90 o                         
   4   5  16        156.25        148.49         2.64 o                         
   5   5  16        108.50        103.29         3.65 o                         
  -6   6  16         78.43         90.21         3.83 o                         
  -5   6  16        363.66        384.73         4.84 o                         
  -4   6  16         75.68         80.06         2.38 o                         
  -3   6  16        433.25        412.58         3.77 o                         
  -2   6  16          0.33          0.22         0.93 o                         
  -1   6  16         82.84         71.69         1.61 o                         
   0   6  16         10.40          8.37         0.88 o                         
   1   6  16         39.05         48.56         1.28 o                         
   2   6  16         21.13         20.33         1.12 o                         
   3   6  16         26.49         27.19         1.46 o                         
   4   6  16         30.52         26.38         1.85 o                         
   5   6  16        280.09        292.94         5.43 o                         
  -5   7  16         84.04         81.33         3.33 o                         
  -4   7  16         28.75         22.70         1.82 o                         
  -3   7  16          0.68          4.35         1.34 o                         
  -2   7  16         60.67         81.41         3.16 o                         
  -1   7  16         84.89         83.43         1.74 o                         
   0   7  16          0.12          0.17         0.92 o                         
   1   7  16        212.65        212.92         2.32 o                         
   2   7  16         76.43         78.12         1.85 o                         
   3   7  16        234.51        243.34         3.51 o                         
   4   7  16         80.36         82.45         2.86 o                         
   5   7  16         32.30         35.66         4.22 o                         
  -5   8  16        162.69        167.07         8.46 o                         
  -4   8  16         92.61        106.07         3.99 o                         
  -3   8  16          7.78          9.33         1.83 o                         
  -2   8  16       1131.77       1032.11         8.11 o                         
  -1   8  16        281.97        248.44         2.81 o                         
   0   8  16        140.12        156.85         2.64 o                         
   1   8  16         66.27         70.67         1.80 o                         
   2   8  16          2.87          3.46         1.40 o                         
   3   8  16          3.94         25.23         1.93 o                         
   4   8  16         13.33          5.90         2.94 o                         
  -4   9  16         48.97         46.25         3.98 o                         
  -3   9  16         69.65        106.34         3.57 o                         
  -2   9  16        338.09        306.35         4.63 o                         
  -1   9  16        291.93        286.66         3.91 o                         
   0   9  16        378.42        446.46         4.63 o                         
   1   9  16        131.30        121.62         3.01 o                         
   2   9  16          3.84          3.55         1.93 o                         
   3   9  16        308.68        320.50         7.25 o                         
  -3  10  16         34.39         60.34         4.06 o                         
  -2  10  16        135.56        138.78         4.02 o                         
  -1  10  16        140.08        131.32         3.49 o                         
   0  10  16         32.79         51.49         2.31 o                         
   1  10  16          2.97          2.75         2.10 o                         
   2  10  16          9.23         10.89         2.96 o                         
  -1  11  16         10.95          9.32         2.77 o                         
   0  11  16        275.58        335.49         7.60 o                         
  -5   0  17         35.38         55.53         2.46 o                         
  -3   0  17        218.39        185.70         2.53 o                         
  -1   0  17         27.70         38.75         2.45 o                         
   1   0  17        246.63        241.32         3.11 o                         
   3   0  17        106.76        114.60         2.31 o                         
   3   0  17          1.98         19.64         1.20 o                         
   5   0  17         41.64         43.33         2.49 o                         
  -6   1  17         13.22         23.04         1.68 o                         
  -5   1  17         14.39         21.29         1.28 o                         
  -4   1  17         59.03         53.48         1.29 o                         
  -3   1  17         11.27         63.81         1.61 o                         
  -2   1  17        268.90        346.82         5.30 o                         
  -1   1  17        468.77        492.57         3.51 o                         
   0   1  17         10.84         12.82         0.68 o                         
   1   1  17        693.30        692.69         4.87 o                         
   2   1  17         24.05         22.02         0.85 o                         
   3   1  17          2.96          8.49         0.81 o                         
   4   1  17         91.79         84.05         1.68 o                         
   5   1  17         33.58         28.11         1.63 o                         
   6   1  17         28.13         31.72         2.83 o                         
  -6   2  17         31.23         43.33         2.02 o                         
  -5   2  17         13.15         20.15         1.29 o                         
  -4   2  17         83.55         84.53         1.69 o                         
  -3   2  17        149.86        159.65         1.85 o                         
  -2   2  17        309.30        303.14         2.55 o                         
  -1   2  17        114.62        106.04         1.54 o                         
   0   2  17        318.92        337.89         2.83 o                         
   1   2  17        134.09        149.65         1.76 o                         
   2   2  17          9.15          8.91         1.29 o                         
   3   2  17         49.45         80.52         1.70 o                         
   4   2  17         10.33          2.12         0.97 o                         
   5   2  17         16.59         30.55         1.58 o                         
   6   2  17         56.63         57.21         3.20 o                         
  -6   3  17        319.06        320.09         4.80 o                         
  -5   3  17         23.89         23.09         1.47 o                         
  -4   3  17         11.47          1.63         0.87 o                         
  -3   3  17         40.66        170.97         3.79 o                         
  -2   3  17        161.84        192.53         2.67 o                         
  -1   3  17         24.51         20.60         0.96 o                         
   0   3  17       1552.37       1710.37        10.60 o                         
   1   3  17        351.96        306.92         2.68 o                         
   2   3  17        729.71        656.48         5.04 o                         
   3   3  17        206.26        193.27         2.50 o                         
   4   3  17        434.46        382.16         3.56 o                         
   5   3  17         85.68         96.83         2.71 o                         
   6   3  17         22.92         37.66         4.58 o                         
  -6   4  17        174.22        152.18         3.95 o                         
  -5   4  17         22.04         33.33         1.71 o                         
  -4   4  17        263.40        236.57         2.47 o                         
  -3   4  17         52.41        121.32         3.28 o                         
  -2   4  17         30.39         23.17         1.02 o                         
  -1   4  17        557.90        527.07         3.88 o                         
   0   4  17        259.71        276.96         2.56 o                         
   1   4  17         82.72         92.64         3.91 o                         
   2   4  17          0.87         -0.81         0.81 o                         
   3   4  17        155.01        255.86         2.81 o                         
   4   4  17        391.32        362.67         3.72 o                         
   5   4  17          0.71          3.06         1.70 o                         
  -6   5  17         16.83         23.87         2.71 o                         
  -5   5  17         34.55         34.76         1.90 o                         
  -4   5  17          5.53          2.77         1.09 o                         
  -3   5  17         69.35        244.61         4.31 o                         
  -2   5  17        113.45        131.19         2.02 o                         
  -1   5  17        157.44        133.00         1.90 o                         
   0   5  17        189.04        184.29         2.27 o                         
   1   5  17          2.88          0.16         0.81 o                         
   2   5  17         72.54         67.25         1.72 o                         
   3   5  17         11.23         65.30         2.29 o                         
   4   5  17        132.79        132.36         2.94 o                         
   5   5  17          1.03          2.00         2.02 o                         
  -5   6  17         63.09         70.69         2.90 o                         
  -4   6  17        283.49        280.49         4.06 o                         
  -3   6  17          1.99          7.51         1.25 o                         
  -2   6  17         39.67         45.92         1.46 o                         
  -1   6  17         23.36         22.75         1.09 o                         
   0   6  17          4.83          5.33         0.94 o                         
   1   6  17         46.35         48.43         1.40 o                         
   2   6  17         97.62         80.08         1.86 o                         
   3   6  17          3.36         24.75         1.66 o                         
   4   6  17         61.65         64.27         2.48 o                         
   5   6  17          5.07          1.30         2.42 o                         
  -5   7  17        121.94        143.19         4.86 o                         
  -4   7  17         11.82         10.05         1.85 o                         
  -3   7  17         55.67         81.68         2.47 o                         
  -2   7  17          2.27          3.19         1.16 o                         
  -1   7  17          5.64          6.79         1.01 o                         
   0   7  17         61.49         62.74         1.58 o                         
   1   7  17         25.66         23.67         1.33 o                         
   2   7  17         11.34         10.06         1.34 o                         
   3   7  17          1.29          3.08         1.64 o                         
   4   7  17         57.68         64.42         2.89 o                         
  -4   8  17        167.36        172.09         5.17 o                         
  -3   8  17         93.43         94.67         2.89 o                         
  -2   8  17          0.71          1.31         1.58 o                         
  -1   8  17        178.21        166.49         2.75 o                         
   0   8  17          3.30          5.73         1.25 o                         
   1   8  17         20.92         16.12         1.48 o                         
   2   8  17         81.58         84.20         4.10 o                         
   3   8  17          5.32         20.13         2.35 o                         
   4   8  17         89.95         96.43         5.88 o                         
  -3   9  17        149.16        168.83         4.24 o                         
  -2   9  17        135.16        105.23         3.49 o                         
  -1   9  17         93.97         80.60         2.49 o                         
   0   9  17        175.09        204.04         3.65 o                         
   1   9  17        135.59        130.40         3.21 o                         
   2   9  17         17.74         17.38         2.21 o                         
   3   9  17          5.91         12.16         3.67 o                         
  -2  10  17        258.33        247.86         5.21 o                         
  -1  10  17         62.62         74.30         3.03 o                         
   0  10  17          5.61          2.46         2.08 o                         
   1  10  17         13.44         14.77         2.36 o                         
   2  10  17         23.99         24.45         4.10 o                         
  -6   0  18        643.26        634.65        10.46 o                         
  -4   0  18        726.69        695.08         6.95 o                         
  -2   0  18        111.17         99.39         1.87 o                         
   0   0  18        102.62        106.75         2.37 o                         
   2   0  18         30.42         32.24         1.50 o                         
   4   0  18         66.10         69.79         2.54 o                         
   6   0  18          7.13         55.33        13.19 o                         
  -6   1  18         32.74         52.36         2.68 o                         
  -5   1  18          4.09         12.68         1.19 o                         
  -4   1  18         32.30         25.40         1.00 o                         
  -3   1  18         41.75         45.95         1.21 o                         
  -2   1  18        122.02        118.96         1.56 o                         
  -1   1  18         79.74         84.27         1.43 o                         
   0   1  18        163.07        160.61         1.89 o                         
   1   1  18        135.29        142.85         1.79 o                         
   2   1  18        109.57        114.51         1.68 o                         
   3   1  18         12.00         59.33         1.67 o                         
   4   1  18        425.91        428.00         3.85 o                         
   5   1  18          1.95          6.44         1.56 o                         
   6   1  18        112.08        118.14         6.83 o                         
  -6   2  18        851.59        833.80         9.48 o                         
  -5   2  18         56.55         51.77         1.91 o                         
  -4   2  18        557.18        510.32         4.00 o                         
  -3   2  18        302.43        306.52         2.83 o                         
  -2   2  18        383.98        354.89         3.02 o                         
  -1   2  18        352.91        334.55         2.88 o                         
   0   2  18         16.76         23.18         0.85 o                         
   1   2  18         23.14         21.44         1.34 o                         
   2   2  18        171.29        153.43         2.02 o                         
   3   2  18         39.37         60.60         1.63 o                         
   4   2  18         69.51         66.10         1.85 o                         
   5   2  18        130.55        157.50         3.29 o                         
   6   2  18         25.89         23.21         5.05 o                         
  -6   3  18         10.65         31.92         2.41 o                         
  -5   3  18         33.70         45.16         1.89 o                         
  -4   3  18         12.83          8.65         1.03 o                         
  -3   3  18        127.71        144.70         1.93 o                         
  -2   3  18        147.23        181.07         4.60 o                         
  -1   3  18          4.57          0.80         0.73 o                         
   0   3  18        147.78        158.05         1.92 o                         
   1   3  18        108.97         93.76         1.62 o                         
   2   3  18        160.63        136.87         1.98 o                         
   3   3  18        368.63        383.96         3.40 o                         
   4   3  18        324.17        284.33         3.33 o                         
   5   3  18        182.11        153.52         3.74 o                         
  -6   4  18          6.64          9.29         2.48 o                         
  -5   4  18        375.71        362.09         4.70 o                         
  -4   4  18        235.07        229.14         2.82 o                         
  -3   4  18        763.89        699.97         5.05 o                         
  -2   4  18          0.08          0.98         0.82 o                         
  -1   4  18         55.14         56.27         1.32 o                         
   0   4  18         25.33         37.71         1.16 o                         
   1   4  18         86.22         85.22         1.57 o                         
   2   4  18         15.87         14.93         0.96 o                         
   3   4  18         12.77         83.42         2.12 o                         
   4   4  18         23.59         12.32         1.40 o                         
   5   4  18         40.65         51.05         2.71 o                         
  -5   5  18         30.16         30.82         2.12 o                         
  -4   5  18         54.12         48.40         1.70 o                         
  -3   5  18        395.11        362.85         3.44 o                         
  -2   5  18         41.13         38.04         1.30 o                         
  -1   5  18        292.00        299.90         3.33 o                         
   0   5  18         18.21         20.77         1.03 o                         
   1   5  18        566.99        563.61         4.70 o                         
   2   5  18        181.53        204.80         2.68 o                         
   3   5  18          1.55          8.52         1.31 o                         
   4   5  18          0.52         -0.99         1.58 o                         
   5   5  18          6.92          6.46         2.54 o                         
  -5   6  18        240.79        255.30         5.09 o                         
  -4   6  18         28.49         34.26         2.15 o                         
  -3   6  18        176.17        156.44         2.95 o                         
  -2   6  18          2.59          1.96         1.07 o                         
  -1   6  18        137.08        123.40         1.97 o                         
   0   6  18        200.71        204.01         2.53 o                         
   1   6  18         20.65         25.32         1.14 o                         
   2   6  18         82.58         89.45         2.03 o                         
   3   6  18         37.97         46.45         2.02 o                         
   4   6  18          8.39          5.02         2.05 o                         
  -5   7  18          1.82         -2.46         4.43 o                         
  -4   7  18          8.65          4.30         2.50 o                         
  -3   7  18         10.12          8.10         1.61 o                         
  -2   7  18          8.12         10.46         1.35 o                         
  -1   7  18        539.39        496.51         4.13 o                         
   0   7  18          1.34          2.51         1.08 o                         
   1   7  18        273.86        290.15         3.83 o                         
   2   7  18         12.24         13.58         1.53 o                         
   3   7  18          0.10         -1.76         1.88 o                         
   4   7  18         42.37         45.03         3.03 o                         
  -4   8  18         38.27         33.29         3.44 o                         
  -3   8  18         73.14         75.37         3.26 o                         
  -2   8  18        443.32        429.49         5.29 o                         
  -1   8  18         31.61         28.60         1.65 o                         
   0   8  18          3.82          3.83         1.36 o                         
   1   8  18         66.37         72.16         2.35 o                         
   2   8  18         27.38         23.31         2.13 o                         
   3   8  18         61.78         80.99         3.08 o                         
  -3   9  18         35.14         25.69         2.99 o                         
  -2   9  18         49.30         47.85         2.48 o                         
  -1   9  18         50.80         43.36         2.26 o                         
   0   9  18          2.88          3.20         1.82 o                         
   1   9  18         47.32         54.37         2.50 o                         
   2   9  18         67.73         63.68         3.31 o                         
  -2  10  18         32.74         24.02         3.38 o                         
  -1  10  18        115.90        100.27         3.89 o                         
   0  10  18          6.00         13.39         3.48 o                         
   1  10  18         12.74         13.24         3.03 o                         
  -5   0  19        137.44        138.98         3.43 o                         
  -3   0  19          7.19         65.52         2.59 o                         
  -3   0  19        390.29        367.47         4.24 o                         
  -1   0  19        573.69        535.34         6.68 o                         
   1   0  19        160.21        205.63         4.22 o                         
   3   0  19         67.47         72.99         2.23 o                         
   5   0  19        740.39        726.19        13.67 o                         
  -6   1  19         10.53         15.64         2.34 o                         
  -5   1  19          9.34          9.33         1.33 o                         
  -4   1  19         13.93          8.50         0.92 o                         
  -3   1  19        339.79        325.68         2.99 o                         
  -2   1  19         39.55         41.96         1.12 o                         
  -1   1  19       2713.19       2655.36        16.46 o                         
   0   1  19        196.62        218.26         2.46 o                         
   1   1  19        874.73       1016.59        10.77 o                         
   2   1  19         97.02         87.12         1.61 o                         
   3   0  19          1.25         14.51         1.22 o                         
   3   1  19         43.16         31.63         1.19 o                         
   4   1  19          0.86          1.37         1.28 o                         
   5   1  19        205.90        191.58         4.47 o                         
  -6   2  19        102.00         95.80         3.92 o                         
  -5   2  19        191.30        209.78         3.43 o                         
  -4   2  19         10.38         14.39         1.10 o                         
  -3   2  19        176.50        163.31         2.06 o                         
  -2   2  19          3.17          4.89         0.84 o                         
  -1   2  19        535.65        507.84         3.90 o                         
   0   2  19        113.70        116.69         1.79 o                         
   1   2  19        102.06        123.95         3.25 o                         
   2   2  19          5.98          6.76         0.86 o                         
   3   2  19          2.22          8.79         1.00 o                         
   4   2  19          8.48          6.88         1.37 o                         
   5   2  19         78.15         75.61         3.21 o                         
  -6   3  19        124.86        121.30         5.20 o                         
  -5   3  19         30.62         29.33         1.71 o                         
  -4   3  19          6.49          3.33         1.09 o                         
  -3   3  19        381.05        399.25         3.43 o                         
  -2   3  19         94.91         98.14         1.65 o                         
  -1   3  19        185.67        172.46         2.08 o                         
   0   3  19        369.46        408.37         3.46 o                         
   1   3  19         10.62         17.43         0.99 o                         
   2   3  19        258.11        241.94         2.70 o                         
   3   3  19         16.93         37.84         1.35 o                         
   4   3  19        178.73        169.29         2.97 o                         
   5   3  19          7.58          7.41         2.23 o                         
  -6   4  19        365.98        355.22        17.41 o                         
  -5   4  19         21.46         23.39         2.08 o                         
  -4   4  19        770.64        760.01         6.60 o                         
  -3   4  19        480.40        453.41         3.89 o                         
  -2   4  19         64.98         65.40         1.59 o                         
  -1   4  19          6.69          7.01         0.89 o                         
   0   4  19        123.19        142.18         2.09 o                         
   1   4  19          7.16          8.99         0.92 o                         
   2   4  19          3.67          3.80         0.96 o                         
   3   4  19        117.71        206.22         3.87 o                         
   4   4  19         93.37        104.64         2.64 o                         
   5   4  19          4.90         11.18         2.66 o                         
  -5   5  19         22.10         24.83         2.21 o                         
  -4   5  19         24.75         27.88         1.60 o                         
  -3   5  19         52.20         41.74         1.62 o                         
  -2   5  19        327.32        321.19         3.18 o                         
  -1   5  19         29.72         32.80         1.15 o                         
   0   5  19        803.05        845.14         6.06 o                         
   1   5  19          7.22         10.44         0.97 o                         
   2   5  19        654.96        635.57         5.07 o                         
   3   5  19        334.67        339.80         4.35 o                         
   4   5  19        126.20        122.04         4.13 o                         
   5   5  19         84.13         95.35         5.39 o                         
  -5   6  19          0.20          1.87         3.36 o                         
  -4   6  19        158.23        149.50         3.98 o                         
  -3   6  19         27.30         41.40         2.11 o                         
  -2   6  19         26.28         28.36         1.44 o                         
  -1   6  19          4.94          3.07         1.04 o                         
   0   6  19        104.45        111.40         2.05 o                         
   1   6  19          6.42          7.11         1.09 o                         
   2   6  19        153.26        143.33         2.74 o                         
   3   6  19        154.13        146.31         3.46 o                         
   4   6  19        220.03        229.60         5.27 o                         
  -4   7  19          0.80          7.14         2.72 o                         
  -3   7  19          1.84          0.47         1.71 o                         
  -2   7  19         47.70         61.48         2.06 o                         
  -1   7  19        107.44        115.84         2.40 o                         
   0   7  19        288.25        290.12         3.61 o                         
   1   7  19         79.22         80.62         2.41 o                         
   2   7  19        915.48        875.72         8.38 o                         
   3   7  19          2.25         19.21         2.31 o                         
   4   7  19         88.34         95.83         5.14 o                         
  -4   8  19        185.02        194.05         8.09 o                         
  -3   8  19         11.92         27.18         2.43 o                         
  -2   8  19        131.93        147.38         3.84 o                         
  -1   8  19        162.93        159.45         3.01 o                         
   0   8  19          3.92          4.49         1.53 o                         
   1   8  19         18.39         25.09         2.09 o                         
   2   8  19         32.13         35.82         2.37 o                         
   3   8  19         11.07         31.88         3.45 o                         
  -2   9  19          1.48          2.95         2.26 o                         
  -1   9  19         57.91         62.06         2.98 o                         
   0   9  19         21.08         33.34         2.20 o                         
   1   9  19        114.39        119.92         3.82 o                         
   2   9  19         27.35         19.62         2.91 o                         
  -6   0  20        372.38        351.13        15.44 o                         
  -4   0  20        380.35        352.36         5.01 o                         
  -2   0  20        235.15        219.67         5.49 o                         
   0   0  20        106.90        122.90         2.72 o                         
   2   0  20       1162.81       1022.85         9.28 o                         
   4   0  20          6.55         15.80         2.38 o                         
  -6   1  20          2.53          9.65         4.30 o                         
  -5   1  20         91.01         82.76         2.38 o                         
  -4   1  20         43.18         37.76         1.40 o                         
  -3   1  20          5.31         10.59         0.96 o                         
  -2   1  20         17.67         20.47         0.96 o                         
  -1   1  20        815.87        786.35         5.90 o                         
   0   1  20       1493.97       1630.82        10.84 o                         
   1   1  20        295.05        337.75         4.20 o                         
   2   1  20        621.12        542.46         4.33 o                         
   3   1  20         41.49         57.52         1.67 o                         
   4   1  20        369.25        352.93         4.67 o                         
   5   1  20          1.27          5.43         2.47 o                         
  -6   2  20         11.60         16.19         3.65 o                         
  -5   2  20        224.03        229.14         3.84 o                         
  -4   2  20         70.31         79.47         1.92 o                         
  -3   2  20         40.92         46.29         1.30 o                         
  -2   2  20         95.39         96.48         1.74 o                         
  -1   2  20         20.97         24.18         1.09 o                         
   0   2  20         19.93         26.82         1.08 o                         
   1   2  20         20.91         24.76         1.10 o                         
   2   2  20         51.13         60.45         1.50 o                         
   3   2  20          7.80         11.11         1.20 o                         
   4   2  20          7.39          6.26         1.74 o                         
   5   2  20        106.85        122.99         4.21 o                         
  -5   3  20          6.05         15.66         1.91 o                         
  -4   3  20         11.61          8.74         1.30 o                         
  -3   3  20        164.53        161.22         2.26 o                         
  -2   3  20         29.77         39.92         1.69 o                         
  -1   3  20         13.93         10.40         0.90 o                         
   0   3  20        196.96        217.59         2.47 o                         
   1   3  20        428.52        416.47         3.41 o                         
   2   3  20        102.08        102.26         1.83 o                         
   3   3  20        304.17        303.68         3.53 o                         
   4   3  20         43.74         46.56         2.11 o                         
   5   3  20         26.53         29.79         3.79 o                         
  -5   4  20        271.23        271.19         4.83 o                         
  -4   4  20          3.57          3.83         1.34 o                         
  -3   4  20        622.82        599.99         5.64 o                         
  -2   4  20        118.71        114.61         2.10 o                         
  -1   4  20         27.61         24.91         1.11 o                         
   0   4  20        100.60         96.29         1.87 o                         
   1   4  20          0.61          1.59         0.84 o                         
   2   4  20         38.10         39.74         1.37 o                         
   3   4  20         12.11         17.53         1.59 o                         
   4   4  20          6.88          6.81         1.88 o                         
   5   4  20        350.33        332.73         9.64 o                         
  -5   5  20          1.32          2.25         2.22 o                         
  -4   5  20         20.27         14.70         1.74 o                         
  -3   5  20        254.10        286.63         3.75 o                         
  -2   5  20         12.02         11.13         1.54 o                         
  -1   5  20          7.41          5.33         0.99 o                         
   0   5  20        103.34         99.33         1.92 o                         
   1   5  20        392.02        380.02         3.47 o                         
   2   5  20         58.31         65.26         3.39 o                         
   3   5  20        573.27        565.52         6.62 o                         
   4   5  20         12.07         14.26         3.10 o                         
  -4   6  20         20.60         14.28         2.50 o                         
  -3   6  20        116.27        130.75         3.33 o                         
  -2   6  20         12.57         14.41         1.47 o                         
  -1   6  20        137.45        128.70         2.48 o                         
   0   6  20         15.45         20.51         1.56 o                         
   1   6  20        113.42        110.87         2.24 o                         
   2   6  20        141.23        127.21         3.11 o                         
   3   6  20        487.97        434.43         5.84 o                         
   4   6  20        209.32        176.94         7.90 o                         
  -4   7  20          8.58          7.91         3.49 o                         
  -3   7  20        114.90        114.88         3.45 o                         
  -2   7  20        111.54        163.01         7.96 o                         
  -1   7  20        382.74        404.30         4.26 o                         
   0   7  20        121.00        142.55         3.01 o                         
   1   7  20          7.15          5.55         1.77 o                         
   2   7  20         22.16         16.90         2.11 o                         
   3   7  20        605.66        599.72         7.64 o                         
  -3   8  20        101.08        116.26         4.31 o                         
  -2   8  20         10.46          8.78         2.06 o                         
  -1   8  20         73.23         75.02         2.48 o                         
   0   8  20          1.06          2.21         1.88 o                         
   1   8  20        107.43        102.81         3.20 o                         
   2   8  20         35.71         37.59         2.63 o                         
  -2   9  20          4.29          6.59         2.85 o                         
  -1   9  20        102.21        112.52         3.79 o                         
   0   9  20        179.05        214.80         5.30 o                         
   1   9  20         15.01          8.98         2.83 o                         
  -5   0  21        216.24        308.15         6.56 o                         
  -3   0  21          3.09         28.40         1.67 o                         
  -3   0  21        167.68        149.57         2.90 o                         
  -1   0  21        587.02        543.44         6.26 o                         
   1   0  21         18.96         35.72         4.28 o                         
   3   0  21        341.02        264.85         4.36 o                         
   3   0  21          6.33         45.30         2.00 o                         
   5   0  21        102.16         85.80         6.93 o                         
  -5   1  21         10.56         21.52         2.14 o                         
  -4   1  21         45.16         41.18         1.77 o                         
  -3   1  21        134.14        134.99         2.07 o                         
  -2   1  21         30.19         46.75         8.42 o                         
  -1   1  21         28.31         28.80         2.01 o                         
   0   1  21        438.16        495.26         4.15 o                         
   1   1  21        442.57        419.76         3.75 o                         
   2   1  21         58.28         58.07         1.44 o                         
   3   1  21        165.14        173.97         3.02 o                         
   4   1  21         12.81          5.10         1.91 o                         
   5   1  21        119.62        125.24         6.52 o                         
  -5   2  21         16.27         26.28         2.11 o                         
  -4   2  21        363.67        333.17         3.95 o                         
  -3   2  21         23.61         24.74         1.22 o                         
  -2   2  21         75.50         70.72         1.63 o                         
  -1   2  21        306.17        286.77         2.92 o                         
   0   2  21          7.75         10.85         0.94 o                         
   1   2  21         38.78         38.85         1.26 o                         
   2   2  21         11.66         12.49         1.14 o                         
   3   2  21          2.80         22.42         1.63 o                         
   4   2  21         14.76         11.52         2.02 o                         
   5   2  21          3.75          8.53         5.18 o                         
  -5   3  21         26.67         28.52         2.39 o                         
  -4   3  21          8.88         11.50         1.58 o                         
  -3   3  21          5.66         51.05         2.01 o                         
  -2   3  21         50.69         58.05         1.43 o                         
  -1   3  21        161.22        153.21         2.05 o                         
   0   3  21        298.65        324.78         2.89 o                         
   1   3  21        212.18        216.00         2.42 o                         
   2   3  21          0.25          0.24         1.04 o                         
   3   3  21         12.05         39.13         2.03 o                         
   4   3  21          2.33          2.17         2.18 o                         
  -5   4  21         16.37         23.02         2.55 o                         
  -4   4  21        172.27        165.75         3.21 o                         
  -3   4  21         21.14         28.89         1.61 o                         
  -2   4  21         42.93         51.37         1.54 o                         
  -1   4  21         78.63         73.64         1.66 o                         
   0   4  21         59.32         68.10         1.61 o                         
   1   4  21          2.08          1.80         0.99 o                         
   2   4  21         24.67         25.17         1.55 o                         
   3   4  21          3.88         16.31         1.97 o                         
   4   4  21         11.95         11.98         2.45 o                         
  -5   5  21         85.71         91.41        10.67 o                         
  -4   5  21         22.28         17.67         2.10 o                         
  -3   5  21         43.30        134.75         3.87 o                         
  -2   5  21        239.12        236.25         3.34 o                         
  -1   5  21         47.18         45.14         1.56 o                         
   0   5  21          0.13          3.65         1.22 o                         
   1   5  21         26.35         22.62         1.42 o                         
   2   5  21         60.86         55.89         2.05 o                         
   3   5  21         15.62         19.69         2.52 o                         
   4   5  21        269.47        242.82         6.86 o                         
  -4   6  21        201.45        180.62         5.41 o                         
  -3   6  21         12.58         88.03         3.37 o                         
  -2   6  21        114.19        124.38         3.14 o                         
  -1   6  21         41.73         37.15         1.63 o                         
   0   6  21        171.95        181.08         3.66 o                         
   1   6  21         58.63         57.40         2.14 o                         
   2   6  21         84.63         86.81         2.75 o                         
   3   6  21         42.71         72.78         3.43 o                         
  -3   7  21         13.65        113.63         4.95 o                         
  -2   7  21        183.91        169.08         3.97 o                         
  -1   7  21        124.55        117.53         2.95 o                         
   0   7  21        135.60        152.90         3.60 o                         
   1   7  21          2.34          3.75         1.92 o                         
   2   7  21         11.26         17.19         2.63 o                         
   3   7  21         52.64         65.80         5.03 o                         
  -2   8  21        126.88        132.61         4.68 o                         
  -1   8  21         60.79         60.87         2.93 o                         
   0   8  21         11.91         12.45         2.37 o                         
   1   8  21         30.33         27.62         2.70 o                         
   2   8  21          7.00          9.00         3.19 o                         
  -4   0  22        566.79        520.74         8.25 o                         
  -2   0  22        847.39        808.73         8.05 o                         
   0   0  22        196.50        205.32         3.39 o                         
   2   0  22         66.80         79.47         3.36 o                         
   4   0  22          3.53          1.87         3.73 o                         
  -5   1  22          0.43          2.05         2.09 o                         
  -4   1  22        188.58        191.04         3.36 o                         
  -3   1  22        132.23        140.49         2.39 o                         
  -2   1  22        138.90        147.06         2.19 o                         
  -1   1  22         16.68         21.09         1.13 o                         
   0   1  22          7.18         10.99         0.98 o                         
   1   1  22         25.75         30.31         1.17 o                         
   2   1  22         46.55         94.43         2.81 o                         
   3   1  22         36.96         78.77         2.47 o                         
   4   1  22        321.80        281.37         5.12 o                         
  -5   2  22        141.81        148.72         4.37 o                         
  -4   2  22        546.12        514.81         5.56 o                         
  -3   2  22        147.72        126.72         2.37 o                         
  -2   2  22         52.30         54.21         1.47 o                         
  -1   2  22         35.99         39.44         1.27 o                         
   0   2  22         53.85         64.79         1.50 o                         
   1   2  22          0.65         -0.07         1.05 o                         
   2   2  22          9.68         11.24         1.25 o                         
   3   2  22         12.88         23.18         1.93 o                         
   4   2  22         73.89         69.16         2.97 o                         
  -5   3  22          2.58          3.66         2.97 o                         
  -4   3  22         48.71         49.62         2.10 o                         
  -3   3  22        135.75        122.29         2.65 o                         
  -2   3  22          5.67         10.09         1.26 o                         
  -1   3  22         49.54         53.89         1.49 o                         
   0   3  22        112.50        119.45         2.09 o                         
   1   3  22        336.45        327.45         3.30 o                         
   2   3  22         36.06         35.75         1.76 o                         
   3   3  22         73.62         97.34         2.87 o                         
   4   3  22          0.21         -1.92         2.34 o                         
  -4   4  22         19.46         16.34         2.34 o                         
  -3   4  22        105.27        105.85         2.71 o                         
  -2   4  22         14.61         17.81         1.50 o                         
  -1   4  22         27.71         28.10         1.34 o                         
   0   4  22        106.24        100.83         2.16 o                         
   1   4  22         24.75         20.11         1.37 o                         
   2   4  22          7.10          7.43         1.70 o                         
   3   4  22          2.27          2.20         2.25 o                         
   4   4  22          8.63         13.63         3.30 o                         
  -4   5  22         14.26          9.49         2.50 o                         
  -3   5  22         15.79         22.71         2.14 o                         
  -2   5  22          2.79          3.25         1.58 o                         
  -1   5  22        186.32        194.38         3.80 o                         
   0   5  22          6.95         10.51         1.57 o                         
   1   5  22        247.34        252.31         3.73 o                         
   2   5  22         59.50         74.83         2.89 o                         
   3   5  22        328.49        315.50         5.40 o                         
  -4   6  22         26.94         21.68         4.67 o                         
  -3   6  22        279.13        248.10         4.76 o                         
  -2   6  22         31.59         38.30         2.14 o                         
  -1   6  22         55.60         58.30         2.11 o                         
   0   6  22          1.65          0.40         1.72 o                         
   1   6  22         15.60         15.97         2.18 o                         
   2   6  22        125.99        141.30         4.28 o                         
   3   6  22         61.68         85.29         5.05 o                         
  -3   7  22         52.55         59.39         3.48 o                         
  -2   7  22          2.43          3.94         2.13 o                         
  -1   7  22        162.27        140.35         3.90 o                         
   0   7  22         19.53         25.29         2.18 o                         
   1   7  22        192.48        182.40         4.45 o                         
   2   7  22          7.20          6.67         2.71 o                         
  -2   8  22          0.63          2.03         4.90 o                         
  -3   0  23          0.01         -0.75         2.19 o                         
  -1   8  22          2.26          2.44         2.77 o                         
   0   8  22          2.99          8.41         3.46 o                         
   1   8  22         22.21         25.42         3.34 o                         
  -5   0  23          9.50          7.81         4.08 o                         
  -3   0  23          0.49          1.28         1.70 o                         
  -1   0  23        485.95        449.62         5.49 o                         
   1   0  23         11.22         21.66         1.98 o                         
   3   0  23         21.94         12.31         2.77 o                         
   3   0  23          0.41          3.95         2.08 o                         
  -5   1  23         14.61         21.05         3.29 o                         
  -4   1  23         13.44         10.03         1.88 o                         
  -3   1  23        286.00        270.86         3.46 o                         
  -2   1  23        582.60        540.94         6.04 o                         
  -1   1  23       1361.11       1307.00         8.71 o                         
   0   1  23        179.98        182.16         2.60 o                         
   1   1  23        431.30        524.70         7.06 o                         
   2   1  23         24.24         25.18         1.72 o                         
   3   1  23         74.28         85.17         2.66 o                         
   4   1  23         11.63          9.97         2.90 o                         
  -5   2  23         27.70         30.91         4.31 o                         
  -4   2  23        116.22        115.37         3.23 o                         
  -3   2  23         86.88         88.29         2.43 o                         
  -2   2  23          0.41          0.29         1.23 o                         
  -1   2  23         51.20         54.37         1.79 o                         
   0   2  23          0.21         -0.86         1.11 o                         
   1   2  23         58.71         65.70         2.03 o                         
   2   2  23         28.89         35.29         1.71 o                         
   3   2  23          0.20          2.39         1.92 o                         
   4   2  23        388.82        396.42        10.92 o                         
  -4   3  23          7.47         10.08         1.98 o                         
  -3   3  23         88.74         90.90         2.58 o                         
  -2   3  23        165.14        167.92         3.02 o                         
  -1   3  23        399.37        396.22         4.55 o                         
   0   3  23        267.17        292.48         3.56 o                         
   1   3  23        453.45        465.07         4.79 o                         
   2   3  23          0.29          2.00         1.74 o                         
   3   3  23         28.28         35.96         2.40 o                         
   4   3  23        114.35        106.75         5.58 o                         
  -4   4  23        175.59        164.62         4.76 o                         
  -3   4  23         14.86         14.98         1.96 o                         
  -2   4  23         37.18         38.26         1.93 o                         
  -1   4  23         16.70         15.46         1.47 o                         
   0   4  23         62.64         74.79         2.39 o                         
   1   4  23          1.67          2.01         1.56 o                         
   2   4  23         18.54         21.68         2.20 o                         
   3   4  23         21.07         27.50         2.80 o                         
  -4   5  23         75.69         90.23         5.64 o                         
  -3   5  23         40.34         89.87         3.07 o                         
  -2   5  23        233.28        248.97         4.02 o                         
  -1   5  23         53.42         46.86         1.98 o                         
   0   5  23         80.90         93.67         2.58 o                         
   1   5  23        115.76        125.38         3.51 o                         
   2   5  23        228.92        245.20         5.70 o                         
   3   5  23         13.10         15.94         3.26 o                         
  -3   6  23         64.25         72.34         3.57 o                         
  -2   6  23        230.63        237.73         4.66 o                         
  -1   6  23        139.93        121.93         3.41 o                         
   0   6  23          8.71         11.55         2.73 o                         
   1   6  23          2.70          2.83         2.17 o                         
   2   6  23         15.36         16.01         2.70 o                         
  -2   7  23         23.42         31.95         2.80 o                         
  -1   7  23        240.45        230.82         4.97 o                         
   0   7  23          4.46          6.29         2.52 o                         
   1   7  23         86.42         89.63         3.96 o                         
  -4   0  24         17.39         22.34         3.07 o                         
  -2   0  24        122.13        128.58         3.62 o                         
   0   0  24         12.78         15.83         2.26 o                         
   2   0  24         54.49         55.34         3.13 o                         
   4   0  24         31.27         34.02         9.99 o                         
  -4   1  24          0.76          2.07         1.95 o                         
  -3   1  24          1.67         11.24         1.59 o                         
  -2   1  24        289.80        260.46         3.47 o                         
  -1   1  24        849.49        791.57         6.60 o                         
   0   1  24        523.17        580.60         5.17 o                         
   1   1  24         36.20        116.78         9.32 o                         
   2   1  24        312.65        296.51         4.21 o                         
   3   1  24          2.78          8.59         2.43 o                         
  -4   2  24        246.82        229.24         4.66 o                         
  -3   2  24          8.76          8.12         1.78 o                         
  -2   2  24        118.60        112.79         2.68 o                         
  -1   2  24          3.33          4.23         1.45 o                         
   0   2  24          2.13          1.31         1.36 o                         
   1   2  24         49.93         51.65         2.07 o                         
   2   2  24        410.88        381.16         4.85 o                         
   3   2  24         46.70         51.87         2.75 o                         
  -4   3  24         21.79         22.02         2.79 o                         
  -3   3  24          5.45         16.22         2.05 o                         
  -2   3  24          0.13          1.68         1.80 o                         
  -1   3  24         91.24        103.58         2.60 o                         
   0   3  24         27.11         36.57         1.96 o                         
   1   3  24        112.74        116.32         3.16 o                         
   2   3  24        127.69        122.13         3.22 o                         
   3   3  24        116.54        126.96         4.21 o                         
  -4   4  24         25.07         20.21         9.32 o                         
  -3   4  24         50.87         57.11         2.59 o                         
  -2   4  24          4.61          4.57         1.79 o                         
  -1   4  24          9.08          7.47         1.61 o                         
   0   4  24         26.27         37.67         2.01 o                         
   1   4  24          2.15          1.49         1.68 o                         
   2   4  24         59.30         66.75         2.82 o                         
   3   4  24          4.12         -2.67         3.05 o                         
  -3   5  24         66.08         61.49         3.44 o                         
  -2   5  24        226.84        247.41         4.73 o                         
  -1   5  24        340.85        351.16         4.92 o                         
   0   5  24          3.71          5.49         2.13 o                         
   1   5  24         23.72         27.93         2.33 o                         
   2   5  24         16.85         22.83         2.88 o                         
  -2   6  24          1.59          5.82         2.37 o                         
  -1   6  24          0.06          2.57         2.22 o                         
   0   6  24          1.14          5.74         2.56 o                         
   1   6  24          2.57          2.11         2.77 o                         
   0   7  24        402.15        421.04         9.30 o                         
  -3   0  25          1.39         18.05         4.53 o                         
  -3   0  25         75.10         68.08         3.69 o                         
  -1   0  25        252.90        225.48         5.02 o                         
   1   0  25          0.00          5.08         2.37 o                         
   3   0  25          0.29          8.56         4.03 o                         
   3   0  25          0.01         -2.00         2.82 o                         
  -4   1  25          2.24          1.37         2.50 o                         
  -3   1  25         29.19         35.56         2.13 o                         
  -2   1  25         20.04         31.21         1.77 o                         
  -1   1  25         21.12         24.09         1.82 o                         
   0   1  25        378.66        415.07         4.96 o                         
   1   1  25        158.23        161.15         3.36 o                         
   2   1  25          8.40          6.31         2.11 o                         
   3   1  25         72.76         78.84         3.61 o                         
  -4   2  25         27.61         23.75         3.33 o                         
  -3   2  25         30.25         42.04         2.43 o                         
  -2   2  25         93.88        127.17         3.29 o                         
  -1   2  25         65.29         57.44         2.17 o                         
   0   2  25          0.07         -0.07         1.89 o                         
   1   2  25         27.05         30.53         2.04 o                         
   2   2  25         32.27         30.16         2.31 o                         
   3   2  25          4.23          7.73         3.10 o                         
  -3   3  25        205.22        203.09         4.63 o                         
  -2   3  25         47.90         59.69         2.45 o                         
  -1   3  25         92.20         92.01         2.55 o                         
   0   3  25         64.67         72.75         2.54 o                         
   1   3  25          6.78         11.21         1.81 o                         
   2   3  25          5.90         16.82         2.44 o                         
  -3   4  25          0.41         -0.55         3.64 o                         
  -2   4  25         87.73         97.90         3.46 o                         
  -1   4  25          8.46          8.52         2.01 o                         
   0   4  25          9.03         10.92         2.29 o                         
   1   4  25        108.56        112.07         3.35 o                         
   2   4  25         39.85         44.43         3.14 o                         
  -2   5  25          8.12          7.77         2.49 o                         
  -1   5  25        118.30        115.40         4.02 o                         
   0   5  25        122.19        133.24         3.86 o                         
   1   5  25         15.75         12.26         2.91 o                         
  -1   6  25        152.61        135.31         5.29 o                         
   0   6  25         14.58         15.50         3.64 o                         
  -2   0  26          0.02         -2.41         2.41 o                         
   0   0  26         10.96         14.71         2.45 o                         
   2   0  26          0.01          0.49         3.38 o                         
  -3   1  26          1.45         10.41         2.43 o                         
  -2   1  26         23.79         33.09         2.28 o                         
  -1   1  26         25.40         26.72         2.12 o                         
   0   1  26         86.04        119.28         3.15 o                         
   1   1  26         25.01         31.17         2.42 o                         
   2   1  26         91.36         87.10         3.57 o                         
  -3   2  26         47.49         45.12         3.52 o                         
  -2   2  26         61.18         68.08         2.75 o                         
  -1   2  26        157.06        132.02         3.35 o                         
   0   2  26          0.08         -2.23         2.23 o                         
   1   2  26         46.25         49.00         2.39 o                         
   2   2  26          4.34          7.55         2.70 o                         
  -3   3  26        202.69        194.34         6.74 o                         
  -2   3  26        304.25        280.79         4.95 o                         
  -1   3  26        137.18        130.38         3.58 o                         
   0   3  26        153.87        164.54         4.60 o                         
   1   3  26         50.11         54.48         2.67 o                         
   2   3  26         19.36         30.37         5.03 o                         
  -2   4  26         11.42         13.03         2.89 o                         
  -1   4  26          1.73          3.62         2.51 o                         
   0   4  26          6.43          6.32         2.42 o                         
   1   4  26         27.19         24.97         3.46 o                         
  -1   5  26         34.26         39.29         3.75 o                         
   0   5  26          2.07          2.49         3.17 o                         
  -1   0  27          9.01          6.98         3.08 o                         
   1   0  27         94.67         99.79         4.87 o                         
  -2   1  27          4.90          6.38         3.11 o                         
  -1   1  27        350.15        341.59         4.83 o                         
   0   1  27          8.70         15.00         2.14 o                         
   1   1  27        198.24        227.09         4.89 o                         
  -2   2  27        159.71        152.99         5.21 o                         
  -1   2  27          1.16          1.90         2.36 o                         
   0   2  27         65.84         75.99         3.35 o                         
   1   2  27         22.98         30.45         2.92 o                         
  -1   3  27        211.98        210.24         5.62 o                         
   0   3  27         30.65         31.70         3.08 o                         
   1   3  27        343.03        344.91        13.96 o                         
   0   0  28          0.04          2.28         3.99 o                         
                                                                                
